# Supplementary material for: Agent-based models for detecting the driving forces of biomolecular interactions
Source: Sci Rep. 2022 Feb 3;12:1878. doi: 10.1038/s41598-021-04205-8 (PMC8814177; doi:10.1038/s41598-021-04205-8)
Supplement: Supplementary file 2 — Supplementary Information. [file 41598_2021_4205_MOESM2_ESM.zip]

Archive with 6 entries (5 files):
- manuscript_plots-dataset/
- manuscript_plots-dataset/agent_based_simulation_output-5A-pbd.csv
- manuscript_plots-dataset/agent_based_simulation_output-10A-pbd.csv
- manuscript_plots-dataset/agent_based_simulation_output-300A-pbd.csv
- manuscript_plots-dataset/time_course_simulation_output.csv
- manuscript_plots-dataset/README.pdf
