# Supplementary material for: Agent-based models for detecting the driving forces of biomolecular interactions
Source: Sci Rep. 2022 Feb 3;12:1878. doi: 10.1038/s41598-021-04205-8 (PMC8814177; doi:10.1038/s41598-021-04205-8)
Supplement: Supplementary file 2 — Supplementary Information. [file 41598_2021_4205_MOESM2_ESM.zip › manuscript_plots-dataset/agent_based_simulation_output-5A-pbd.csv]

time	type	name	concentration
0	Metabolite	ADP	0.1278644968
0	Metabolite	ATP	0.4284290933
0	Metabolite	BPG	0.0066423115
0	Metabolite	DHAP	0.1145798738
0	Metabolite	F16bP	0.4583194952
0	Metabolite	F6P	0.2341414812
0	Metabolite	G1P	0.5380272335
0	Metabolite	G3P	0.2739953504
0	Metabolite	G6P	0.7721687147
0	Metabolite	GAP	0.3155097974
0	Metabolite	GLC	0.6276984391
0	Metabolite	NAD	0.1494520093
0	Metabolite	P2G	0.0664231152
0	Metabolite	P3G	0.4682829625
0	Metabolite	PEP	0.6094320824
0	Metabolite	PYR	0.2092328130
0	Metabolite	T6P	0.0199269346
0	Metabolite	UDP	0.2806376619
0	Metabolite	UTP	0.6476253736
0	Metabolite	AMP	0.4383925606
0	Metabolite	NADH	0.0863500498
0	Metabolite	UDG	0.4666223846
0	Metabolite	F26bP	0.0298904019
0	Metabolite	GLY	0.1494520093
0	Metabolite	TRH	0.0149452009
0	Enzyme	CDC19	0.2042510794
0	Enzyme	ENO1	0.6858186649
0	Enzyme	ENO2	0.1959481900
0	Enzyme	FBA1	0.1328462305
0	Enzyme	GLK1	0.0448356028
0	Enzyme	GPD1	0.0680836931
0	Enzyme	GPD2	0.0066423115
0	Enzyme	GPM1	0.7289936898
0	Enzyme	HOR2	0.0531384922
0	Enzyme	HXK1	0.0166057788
0	Enzyme	HXK2	0.0597808037
0	Enzyme	PFK1	0.0464961807
0	Enzyme	PFK2	0.0381932913
0	Enzyme	PGI1	0.1378279641
0	Enzyme	PGK1	0.2573895716
0	Enzyme	PGM1	0.0315509797
0	Enzyme	PGM2	0.0116240452
0	Enzyme	PYK2	0.0597808037
0	Enzyme	RHR2	0.0498173364
0	Enzyme	TDH1	0.3503819329
0	Enzyme	TDH3	0.4201262039
0	Enzyme	TPI1	0.2939222850
0	Enzyme	TPS1	0.0332115576
0	Enzyme	TPS2	0.0265692461
0	Enzyme	UGP1	0.0614413816
1	Metabolite	ADP	0.1278644968
1	Metabolite	ATP	0.4284290933
1	Metabolite	BPG	0.0066423115
1	Metabolite	DHAP	0.1145798738
1	Metabolite	F16bP	0.4566589173
1	Metabolite	F6P	0.2324809034
1	Metabolite	G1P	0.5380272335
1	Metabolite	G3P	0.2723347725
1	Metabolite	G6P	0.7721687147
1	Metabolite	GAP	0.3088674859
1	Metabolite	GLC	0.6276984391
1	Metabolite	NAD	0.1494520093
1	Metabolite	P2G	0.0664231152
1	Metabolite	P3G	0.4649618067
1	Metabolite	PEP	0.6011291930
1	Metabolite	PYR	0.2092328130
1	Metabolite	T6P	0.0199269346
1	Metabolite	UDP	0.2806376619
1	Metabolite	UTP	0.6476253736
1	Metabolite	AMP	0.4383925606
1	Metabolite	NADH	0.0863500498
1	Metabolite	UDG	0.4666223846
1	Metabolite	F26bP	0.0298904019
1	Metabolite	GLY	0.1494520093
1	Metabolite	TRH	0.0149452009
1	Enzyme	CDC19	0.2025905015
1	Enzyme	ENO1	0.6808369313
1	Enzyme	ENO2	0.1942876121
1	Enzyme	FBA1	0.1311856526
1	Enzyme	GLK1	0.0448356028
1	Enzyme	GPD1	0.0664231152
1	Enzyme	GPD2	0.0066423115
1	Enzyme	GPM1	0.7256725340
1	Enzyme	HOR2	0.0531384922
1	Enzyme	HXK1	0.0166057788
1	Enzyme	HXK2	0.0597808037
1	Enzyme	PFK1	0.0464961807
1	Enzyme	PFK2	0.0381932913
1	Enzyme	PGI1	0.1361673863
1	Enzyme	PGK1	0.2573895716
1	Enzyme	PGM1	0.0315509797
1	Enzyme	PGM2	0.0116240452
1	Enzyme	PYK2	0.0597808037
1	Enzyme	RHR2	0.0498173364
1	Enzyme	TDH1	0.3487213550
1	Enzyme	TDH3	0.4184656260
1	Enzyme	TPI1	0.2906011292
1	Enzyme	TPS1	0.0332115576
1	Enzyme	TPS2	0.0265692461
1	Enzyme	UGP1	0.0614413816
1	Complex	TPI1+GAP	0.0033211558
1	Complex	FBA1+F16bP	0.0016605779
1	Complex	GPM1+P3G	0.0033211558
1	Complex	GPD1+G3P	0.0016605779
1	Complex	CDC19+PEP	0.0016605779
1	Complex	ENO1+PEP	0.0049817336
1	Complex	TDH1+GAP	0.0016605779
1	Complex	ENO2+PEP	0.0016605779
1	Complex	PGI1+F6P	0.0016605779
1	Complex	TDH3+GAP	0.0016605779
2	Metabolite	ADP	0.1278644968
2	Metabolite	ATP	0.4284290933
2	Metabolite	BPG	0.0066423115
2	Metabolite	DHAP	0.1145798738
2	Metabolite	F16bP	0.4566589173
2	Metabolite	F6P	0.2308203255
2	Metabolite	G1P	0.5363666556
2	Metabolite	G3P	0.2723347725
2	Metabolite	G6P	0.7705081368
2	Metabolite	GAP	0.3055463301
2	Metabolite	GLC	0.6260378612
2	Metabolite	NAD	0.1494520093
2	Metabolite	P2G	0.0664231152
2	Metabolite	P3G	0.4649618067
2	Metabolite	PEP	0.5795416805
2	Metabolite	PYR	0.2092328130
2	Metabolite	T6P	0.0199269346
2	Metabolite	UDP	0.2806376619
2	Metabolite	UTP	0.6476253736
2	Metabolite	AMP	0.4383925606
2	Metabolite	NADH	0.0863500498
2	Metabolite	UDG	0.4666223846
2	Metabolite	F26bP	0.0298904019
2	Metabolite	GLY	0.1494520093
2	Metabolite	TRH	0.0149452009
2	Enzyme	CDC19	0.1976087679
2	Enzyme	ENO1	0.6692128861
2	Enzyme	ENO2	0.1893058784
2	Enzyme	FBA1	0.1295250747
2	Enzyme	GLK1	0.0448356028
2	Enzyme	GPD1	0.0664231152
2	Enzyme	GPD2	0.0066423115
2	Enzyme	GPM1	0.7256725340
2	Enzyme	HOR2	0.0531384922
2	Enzyme	HXK1	0.0149452009
2	Enzyme	HXK2	0.0597808037
2	Enzyme	PFK1	0.0464961807
2	Enzyme	PFK2	0.0381932913
2	Enzyme	PGI1	0.1328462305
2	Enzyme	PGK1	0.2573895716
2	Enzyme	PGM1	0.0298904019
2	Enzyme	PGM2	0.0116240452
2	Enzyme	PYK2	0.0597808037
2	Enzyme	RHR2	0.0498173364
2	Enzyme	TDH1	0.3470607772
2	Enzyme	TDH3	0.4184656260
2	Enzyme	TPI1	0.2906011292
2	Enzyme	TPS1	0.0332115576
2	Enzyme	TPS2	0.0265692461
2	Enzyme	UGP1	0.0614413816
2	Complex	TPI1+GAP	0.0033211558
2	Complex	FBA1+F16bP	0.0016605779
2	Complex	GPM1+P3G	0.0033211558
2	Complex	GPD1+G3P	0.0016605779
2	Complex	CDC19+PEP	0.0066423115
2	Complex	ENO1+PEP	0.0166057788
2	Complex	TDH1+GAP	0.0033211558
2	Complex	ENO2+PEP	0.0066423115
2	Complex	PGI1+F6P	0.0033211558
2	Complex	TDH3+GAP	0.0016605779
2	Complex	HXK1+GLC	0.0016605779
2	Complex	PGM1+G1P	0.0016605779
2	Complex	FBA1+GAP	0.0016605779
2	Complex	PGI1+G6P	0.0016605779
3	Metabolite	ADP	0.1278644968
3	Metabolite	ATP	0.4284290933
3	Metabolite	BPG	0.0049817336
3	Metabolite	DHAP	0.1129192959
3	Metabolite	F16bP	0.4566589173
3	Metabolite	F6P	0.2274991697
3	Metabolite	G1P	0.5363666556
3	Metabolite	G3P	0.2690136167
3	Metabolite	G6P	0.7671869811
3	Metabolite	GAP	0.3022251744
3	Metabolite	GLC	0.6243772833
3	Metabolite	NAD	0.1494520093
3	Metabolite	P2G	0.0664231152
3	Metabolite	P3G	0.4583194952
3	Metabolite	PEP	0.5629359017
3	Metabolite	PYR	0.2092328130
3	Metabolite	T6P	0.0199269346
3	Metabolite	UDP	0.2806376619
3	Metabolite	UTP	0.6476253736
3	Metabolite	AMP	0.4383925606
3	Metabolite	NADH	0.0863500498
3	Metabolite	UDG	0.4666223846
3	Metabolite	F26bP	0.0298904019
3	Metabolite	GLY	0.1494520093
3	Metabolite	TRH	0.0149452009
3	Enzyme	CDC19	0.1926270342
3	Enzyme	ENO1	0.6575888409
3	Enzyme	ENO2	0.1893058784
3	Enzyme	FBA1	0.1295250747
3	Enzyme	GLK1	0.0448356028
3	Enzyme	GPD1	0.0664231152
3	Enzyme	GPD2	0.0066423115
3	Enzyme	GPM1	0.7256725340
3	Enzyme	HOR2	0.0514779143
3	Enzyme	HXK1	0.0132846230
3	Enzyme	HXK2	0.0597808037
3	Enzyme	PFK1	0.0448356028
3	Enzyme	PFK2	0.0365327134
3	Enzyme	PGI1	0.1328462305
3	Enzyme	PGK1	0.2507472600
3	Enzyme	PGM1	0.0282298240
3	Enzyme	PGM2	0.0099634673
3	Enzyme	PYK2	0.0597808037
3	Enzyme	RHR2	0.0481567586
3	Enzyme	TDH1	0.3437396214
3	Enzyme	TDH3	0.4168050482
3	Enzyme	TPI1	0.2889405513
3	Enzyme	TPS1	0.0332115576
3	Enzyme	TPS2	0.0265692461
3	Enzyme	UGP1	0.0614413816
3	Complex	TPI1+GAP	0.0033211558
3	Complex	FBA1+F16bP	0.0016605779
3	Complex	GPM1+P3G	0.0033211558
3	Complex	GPD1+G3P	0.0016605779
3	Complex	CDC19+PEP	0.0116240452
3	Complex	ENO1+PEP	0.0282298240
3	Complex	TDH1+GAP	0.0049817336
3	Complex	ENO2+PEP	0.0066423115
3	Complex	PGI1+F6P	0.0033211558
3	Complex	TDH3+GAP	0.0033211558
3	Complex	HXK1+GLC	0.0033211558
3	Complex	PGM1+G1P	0.0016605779
3	Complex	FBA1+GAP	0.0016605779
3	Complex	PGI1+G6P	0.0016605779
3	Complex	RHR2+G3P	0.0016605779
3	Complex	PGM1+G6P	0.0016605779
3	Complex	TDH1+BPG	0.0016605779
3	Complex	PGK1+P3G	0.0066423115
3	Complex	TPI1+DHAP	0.0016605779
3	Complex	PFK1+F6P	0.0016605779
3	Complex	HOR2+G3P	0.0016605779
3	Complex	PGM2+G6P	0.0016605779
3	Complex	PFK2+F6P	0.0016605779
4	Metabolite	ADP	0.1278644968
4	Metabolite	ATP	0.4284290933
4	Metabolite	BPG	0.0049817336
4	Metabolite	DHAP	0.1079375623
4	Metabolite	F16bP	0.4549983394
4	Metabolite	F6P	0.2274991697
4	Metabolite	G1P	0.5363666556
4	Metabolite	G3P	0.2673530389
4	Metabolite	G6P	0.7655264032
4	Metabolite	GAP	0.2955828628
4	Metabolite	GLC	0.6210561275
4	Metabolite	NAD	0.1494520093
4	Metabolite	P2G	0.0647625374
4	Metabolite	P3G	0.4500166058
4	Metabolite	PEP	0.5562935902
4	Metabolite	PYR	0.2092328130
4	Metabolite	T6P	0.0199269346
4	Metabolite	UDP	0.2806376619
4	Metabolite	UTP	0.6476253736
4	Metabolite	AMP	0.4383925606
4	Metabolite	NADH	0.0863500498
4	Metabolite	UDG	0.4666223846
4	Metabolite	F26bP	0.0298904019
4	Metabolite	GLY	0.1494520093
4	Metabolite	TRH	0.0149452009
4	Enzyme	CDC19	0.1893058784
4	Enzyme	ENO1	0.6526071073
4	Enzyme	ENO2	0.1893058784
4	Enzyme	FBA1	0.1212221853
4	Enzyme	GLK1	0.0431750249
4	Enzyme	GPD1	0.0664231152
4	Enzyme	GPD2	0.0066423115
4	Enzyme	GPM1	0.7206908004
4	Enzyme	HOR2	0.0514779143
4	Enzyme	HXK1	0.0132846230
4	Enzyme	HXK2	0.0581202258
4	Enzyme	PFK1	0.0448356028
4	Enzyme	PFK2	0.0365327134
4	Enzyme	PGI1	0.1311856526
4	Enzyme	PGK1	0.2474261043
4	Enzyme	PGM1	0.0282298240
4	Enzyme	PGM2	0.0099634673
4	Enzyme	PYK2	0.0597808037
4	Enzyme	RHR2	0.0464961807
4	Enzyme	TDH1	0.3387578877
4	Enzyme	TDH3	0.4168050482
4	Enzyme	TPI1	0.2889405513
4	Enzyme	TPS1	0.0332115576
4	Enzyme	TPS2	0.0265692461
4	Enzyme	UGP1	0.0614413816
4	Complex	TPI1+GAP	0.0033211558
4	Complex	FBA1+F16bP	0.0033211558
4	Complex	GPM1+P3G	0.0083028894
4	Complex	GPD1+G3P	0.0016605779
4	Complex	CDC19+PEP	0.0149452009
4	Complex	ENO1+PEP	0.0315509797
4	Complex	TDH1+GAP	0.0099634673
4	Complex	ENO2+PEP	0.0066423115
4	Complex	PGI1+F6P	0.0033211558
4	Complex	TDH3+GAP	0.0033211558
4	Complex	HXK1+GLC	0.0033211558
4	Complex	PGM1+G1P	0.0016605779
4	Complex	FBA1+GAP	0.0033211558
4	Complex	PGI1+G6P	0.0033211558
4	Complex	RHR2+G3P	0.0033211558
4	Complex	PGM1+G6P	0.0016605779
4	Complex	TDH1+BPG	0.0016605779
4	Complex	PGK1+P3G	0.0099634673
4	Complex	TPI1+DHAP	0.0016605779
4	Complex	PFK1+F6P	0.0016605779
4	Complex	HOR2+G3P	0.0016605779
4	Complex	PGM2+G6P	0.0016605779
4	Complex	PFK2+F6P	0.0016605779
4	Complex	HXK2+GLC	0.0016605779
4	Complex	ENO1+P2G	0.0016605779
4	Complex	GLK1+GLC	0.0016605779
4	Complex	FBA1+DHAP	0.0049817336
5	Metabolite	ADP	0.1278644968
5	Metabolite	ATP	0.4284290933
5	Metabolite	BPG	0.0049817336
5	Metabolite	DHAP	0.1079375623
5	Metabolite	F16bP	0.4549983394
5	Metabolite	F6P	0.2274991697
5	Metabolite	G1P	0.5363666556
5	Metabolite	G3P	0.2640318831
5	Metabolite	G6P	0.7638658253
5	Metabolite	GAP	0.2922617071
5	Metabolite	GLC	0.6193955497
5	Metabolite	NAD	0.1494520093
5	Metabolite	P2G	0.0631019595
5	Metabolite	P3G	0.4367319827
5	Metabolite	PEP	0.5347060777
5	Metabolite	PYR	0.2092328130
5	Metabolite	T6P	0.0199269346
5	Metabolite	UDP	0.2806376619
5	Metabolite	UTP	0.6476253736
5	Metabolite	AMP	0.4383925606
5	Metabolite	NADH	0.0863500498
5	Metabolite	UDG	0.4666223846
5	Metabolite	F26bP	0.0298904019
5	Metabolite	GLY	0.1494520093
5	Metabolite	TRH	0.0149452009
5	Enzyme	CDC19	0.1810029890
5	Enzyme	ENO1	0.6376619063
5	Enzyme	ENO2	0.1893058784
5	Enzyme	FBA1	0.1212221853
5	Enzyme	GLK1	0.0431750249
5	Enzyme	GPD1	0.0664231152
5	Enzyme	GPD2	0.0066423115
5	Enzyme	GPM1	0.7123879110
5	Enzyme	HOR2	0.0481567586
5	Enzyme	HXK1	0.0132846230
5	Enzyme	HXK2	0.0564596480
5	Enzyme	PFK1	0.0448356028
5	Enzyme	PFK2	0.0365327134
5	Enzyme	PGI1	0.1295250747
5	Enzyme	PGK1	0.2424443706
5	Enzyme	PGM1	0.0282298240
5	Enzyme	PGM2	0.0099634673
5	Enzyme	PYK2	0.0597808037
5	Enzyme	RHR2	0.0464961807
5	Enzyme	TDH1	0.3370973099
5	Enzyme	TDH3	0.4151444703
5	Enzyme	TPI1	0.2889405513
5	Enzyme	TPS1	0.0332115576
5	Enzyme	TPS2	0.0265692461
5	Enzyme	UGP1	0.0614413816
5	Complex	TPI1+GAP	0.0033211558
5	Complex	FBA1+F16bP	0.0033211558
5	Complex	GPM1+P3G	0.0166057788
5	Complex	GPD1+G3P	0.0016605779
5	Complex	CDC19+PEP	0.0232480903
5	Complex	ENO1+PEP	0.0448356028
5	Complex	TDH1+GAP	0.0116240452
5	Complex	ENO2+PEP	0.0066423115
5	Complex	PGI1+F6P	0.0033211558
5	Complex	TDH3+GAP	0.0049817336
5	Complex	HXK1+GLC	0.0033211558
5	Complex	PGM1+G1P	0.0016605779
5	Complex	FBA1+GAP	0.0033211558
5	Complex	PGI1+G6P	0.0049817336
5	Complex	RHR2+G3P	0.0033211558
5	Complex	PGM1+G6P	0.0016605779
5	Complex	TDH1+BPG	0.0016605779
5	Complex	PGK1+P3G	0.0149452009
5	Complex	TPI1+DHAP	0.0016605779
5	Complex	PFK1+F6P	0.0016605779
5	Complex	HOR2+G3P	0.0049817336
5	Complex	PGM2+G6P	0.0016605779
5	Complex	PFK2+F6P	0.0016605779
5	Complex	HXK2+GLC	0.0033211558
5	Complex	ENO1+P2G	0.0033211558
5	Complex	GLK1+GLC	0.0016605779
5	Complex	FBA1+DHAP	0.0049817336
6	Metabolite	ADP	0.1278644968
6	Metabolite	ATP	0.4284290933
6	Metabolite	BPG	0.0049817336
6	Metabolite	DHAP	0.1079375623
6	Metabolite	F16bP	0.4549983394
6	Metabolite	F6P	0.2241780139
6	Metabolite	G1P	0.5363666556
6	Metabolite	G3P	0.2640318831
6	Metabolite	G6P	0.7605446695
6	Metabolite	GAP	0.2839588177
6	Metabolite	GLC	0.6160743939
6	Metabolite	NAD	0.1494520093
6	Metabolite	P2G	0.0614413816
6	Metabolite	P3G	0.4334108270
6	Metabolite	PEP	0.5230820325
6	Metabolite	PYR	0.2092328130
6	Metabolite	T6P	0.0199269346
6	Metabolite	UDP	0.2806376619
6	Metabolite	UTP	0.6476253736
6	Metabolite	AMP	0.4383925606
6	Metabolite	NADH	0.0863500498
6	Metabolite	UDG	0.4666223846
6	Metabolite	F26bP	0.0298904019
6	Metabolite	GLY	0.1494520093
6	Metabolite	TRH	0.0149452009
6	Enzyme	CDC19	0.1776818333
6	Enzyme	ENO1	0.6293590169
6	Enzyme	ENO2	0.1893058784
6	Enzyme	FBA1	0.1179010296
6	Enzyme	GLK1	0.0398538691
6	Enzyme	GPD1	0.0664231152
6	Enzyme	GPD2	0.0066423115
6	Enzyme	GPM1	0.7090667552
6	Enzyme	HOR2	0.0481567586
6	Enzyme	HXK1	0.0132846230
6	Enzyme	HXK2	0.0564596480
6	Enzyme	PFK1	0.0448356028
6	Enzyme	PFK2	0.0348721355
6	Enzyme	PGI1	0.1278644968
6	Enzyme	PGK1	0.2407837928
6	Enzyme	PGM1	0.0282298240
6	Enzyme	PGM2	0.0099634673
6	Enzyme	PYK2	0.0597808037
6	Enzyme	RHR2	0.0464961807
6	Enzyme	TDH1	0.3370973099
6	Enzyme	TDH3	0.4118233145
6	Enzyme	TPI1	0.2872799734
6	Enzyme	TPS1	0.0298904019
6	Enzyme	TPS2	0.0265692461
6	Enzyme	UGP1	0.0614413816
6	Complex	TPI1+GAP	0.0049817336
6	Complex	FBA1+F16bP	0.0033211558
6	Complex	GPM1+P3G	0.0182663567
6	Complex	GPD1+G3P	0.0016605779
6	Complex	CDC19+PEP	0.0265692461
6	Complex	ENO1+PEP	0.0531384922
6	Complex	TDH1+GAP	0.0116240452
6	Complex	ENO2+PEP	0.0066423115
6	Complex	PGI1+F6P	0.0049817336
6	Complex	TDH3+GAP	0.0083028894
6	Complex	HXK1+GLC	0.0033211558
6	Complex	PGM1+G1P	0.0016605779
6	Complex	FBA1+GAP	0.0066423115
6	Complex	PGI1+G6P	0.0049817336
6	Complex	RHR2+G3P	0.0033211558
6	Complex	PGM1+G6P	0.0016605779
6	Complex	TDH1+BPG	0.0016605779
6	Complex	PGK1+P3G	0.0166057788
6	Complex	TPI1+DHAP	0.0016605779
6	Complex	PFK1+F6P	0.0016605779
6	Complex	HOR2+G3P	0.0049817336
6	Complex	PGM2+G6P	0.0016605779
6	Complex	PFK2+F6P	0.0033211558
6	Complex	HXK2+GLC	0.0033211558
6	Complex	ENO1+P2G	0.0033211558
6	Complex	GLK1+GLC	0.0049817336
6	Complex	FBA1+DHAP	0.0049817336
6	Complex	TPS1+G6P	0.0033211558
6	Complex	GPM1+P2G	0.0016605779
7	Metabolite	ADP	0.1278644968
7	Metabolite	ATP	0.4284290933
7	Metabolite	BPG	0.0049817336
7	Metabolite	DHAP	0.1062769844
7	Metabolite	F16bP	0.4533377615
7	Metabolite	F6P	0.2241780139
7	Metabolite	G1P	0.5347060777
7	Metabolite	G3P	0.2640318831
7	Metabolite	G6P	0.7588840917
7	Metabolite	GAP	0.2773165061
7	Metabolite	GLC	0.6160743939
7	Metabolite	NAD	0.1494520093
7	Metabolite	P2G	0.0597808037
7	Metabolite	P3G	0.4317502491
7	Metabolite	PEP	0.5114579874
7	Metabolite	PYR	0.2092328130
7	Metabolite	T6P	0.0199269346
7	Metabolite	UDP	0.2806376619
7	Metabolite	UTP	0.6476253736
7	Metabolite	AMP	0.4383925606
7	Metabolite	NADH	0.0863500498
7	Metabolite	UDG	0.4666223846
7	Metabolite	F26bP	0.0298904019
7	Metabolite	GLY	0.1494520093
7	Metabolite	TRH	0.0149452009
7	Enzyme	CDC19	0.1760212554
7	Enzyme	ENO1	0.6243772833
7	Enzyme	ENO2	0.1859847227
7	Enzyme	FBA1	0.1145798738
7	Enzyme	GLK1	0.0398538691
7	Enzyme	GPD1	0.0647625374
7	Enzyme	GPD2	0.0066423115
7	Enzyme	GPM1	0.7057455995
7	Enzyme	HOR2	0.0481567586
7	Enzyme	HXK1	0.0132846230
7	Enzyme	HXK2	0.0564596480
7	Enzyme	PFK1	0.0448356028
7	Enzyme	PFK2	0.0348721355
7	Enzyme	PGI1	0.1262039190
7	Enzyme	PGK1	0.2407837928
7	Enzyme	PGM1	0.0282298240
7	Enzyme	PGM2	0.0099634673
7	Enzyme	PYK2	0.0581202258
7	Enzyme	RHR2	0.0464961807
7	Enzyme	TDH1	0.3354367320
7	Enzyme	TDH3	0.4101627366
7	Enzyme	TPI1	0.2856193955
7	Enzyme	TPS1	0.0298904019
7	Enzyme	TPS2	0.0265692461
7	Enzyme	UGP1	0.0597808037
7	Complex	TPI1+GAP	0.0066423115
7	Complex	FBA1+F16bP	0.0049817336
7	Complex	GPM1+P3G	0.0199269346
7	Complex	GPD1+G3P	0.0016605779
7	Complex	CDC19+PEP	0.0282298240
7	Complex	ENO1+PEP	0.0581202258
7	Complex	TDH1+GAP	0.0132846230
7	Complex	ENO2+PEP	0.0099634673
7	Complex	PGI1+F6P	0.0049817336
7	Complex	TDH3+GAP	0.0099634673
7	Complex	HXK1+GLC	0.0033211558
7	Complex	PGM1+G1P	0.0016605779
7	Complex	FBA1+GAP	0.0083028894
7	Complex	PGI1+G6P	0.0066423115
7	Complex	RHR2+G3P	0.0033211558
7	Complex	PGM1+G6P	0.0016605779
7	Complex	TDH1+BPG	0.0016605779
7	Complex	PGK1+P3G	0.0166057788
7	Complex	TPI1+DHAP	0.0016605779
7	Complex	PFK1+F6P	0.0016605779
7	Complex	HOR2+G3P	0.0049817336
7	Complex	PGM2+G6P	0.0016605779
7	Complex	PFK2+F6P	0.0033211558
7	Complex	HXK2+GLC	0.0033211558
7	Complex	ENO1+P2G	0.0033211558
7	Complex	GLK1+GLC	0.0049817336
7	Complex	FBA1+DHAP	0.0049817336
7	Complex	TPS1+G6P	0.0033211558
7	Complex	GPM1+P2G	0.0033211558
7	Complex	GPD1+DHAP	0.0016605779
7	Complex	PYK2+PEP	0.0016605779
7	Complex	UGP1+G1P	0.0016605779
8	Metabolite	ADP	0.1278644968
8	Metabolite	ATP	0.4284290933
8	Metabolite	BPG	0.0049817336
8	Metabolite	DHAP	0.1062769844
8	Metabolite	F16bP	0.4533377615
8	Metabolite	F6P	0.2225174361
8	Metabolite	G1P	0.5347060777
8	Metabolite	G3P	0.2623713052
8	Metabolite	G6P	0.7572235138
8	Metabolite	GAP	0.2773165061
8	Metabolite	GLC	0.6144138160
8	Metabolite	NAD	0.1494520093
8	Metabolite	P2G	0.0597808037
8	Metabolite	P3G	0.4201262039
8	Metabolite	PEP	0.4965127864
8	Metabolite	PYR	0.2092328130
8	Metabolite	T6P	0.0199269346
8	Metabolite	UDP	0.2806376619
8	Metabolite	UTP	0.6476253736
8	Metabolite	AMP	0.4383925606
8	Metabolite	NADH	0.0863500498
8	Metabolite	UDG	0.4666223846
8	Metabolite	F26bP	0.0298904019
8	Metabolite	GLY	0.1494520093
8	Metabolite	TRH	0.0149452009
8	Enzyme	CDC19	0.1743606775
8	Enzyme	ENO1	0.6177349718
8	Enzyme	ENO2	0.1793424112
8	Enzyme	FBA1	0.1145798738
8	Enzyme	GLK1	0.0398538691
8	Enzyme	GPD1	0.0631019595
8	Enzyme	GPD2	0.0066423115
8	Enzyme	GPM1	0.6957821322
8	Enzyme	HOR2	0.0481567586
8	Enzyme	HXK1	0.0132846230
8	Enzyme	HXK2	0.0547990701
8	Enzyme	PFK1	0.0448356028
8	Enzyme	PFK2	0.0332115576
8	Enzyme	PGI1	0.1245433411
8	Enzyme	PGK1	0.2391232149
8	Enzyme	PGM1	0.0282298240
8	Enzyme	PGM2	0.0099634673
8	Enzyme	PYK2	0.0581202258
8	Enzyme	RHR2	0.0464961807
8	Enzyme	TDH1	0.3354367320
8	Enzyme	TDH3	0.4101627366
8	Enzyme	TPI1	0.2856193955
8	Enzyme	TPS1	0.0298904019
8	Enzyme	TPS2	0.0265692461
8	Enzyme	UGP1	0.0597808037
8	Complex	TPI1+GAP	0.0066423115
8	Complex	FBA1+F16bP	0.0049817336
8	Complex	GPM1+P3G	0.0298904019
8	Complex	GPD1+G3P	0.0033211558
8	Complex	CDC19+PEP	0.0298904019
8	Complex	ENO1+PEP	0.0647625374
8	Complex	TDH1+GAP	0.0132846230
8	Complex	ENO2+PEP	0.0166057788
8	Complex	PGI1+F6P	0.0049817336
8	Complex	TDH3+GAP	0.0099634673
8	Complex	HXK1+GLC	0.0033211558
8	Complex	PGM1+G1P	0.0016605779
8	Complex	FBA1+GAP	0.0083028894
8	Complex	PGI1+G6P	0.0083028894
8	Complex	RHR2+G3P	0.0033211558
8	Complex	PGM1+G6P	0.0016605779
8	Complex	TDH1+BPG	0.0016605779
8	Complex	PGK1+P3G	0.0182663567
8	Complex	TPI1+DHAP	0.0016605779
8	Complex	PFK1+F6P	0.0016605779
8	Complex	HOR2+G3P	0.0049817336
8	Complex	PGM2+G6P	0.0016605779
8	Complex	PFK2+F6P	0.0049817336
8	Complex	HXK2+GLC	0.0049817336
8	Complex	ENO1+P2G	0.0033211558
8	Complex	GLK1+GLC	0.0049817336
8	Complex	FBA1+DHAP	0.0049817336
8	Complex	TPS1+G6P	0.0033211558
8	Complex	GPM1+P2G	0.0033211558
8	Complex	GPD1+DHAP	0.0016605779
8	Complex	PYK2+PEP	0.0016605779
8	Complex	UGP1+G1P	0.0016605779
9	Metabolite	ADP	0.1278644968
9	Metabolite	ATP	0.4284290933
9	Metabolite	BPG	0.0049817336
9	Metabolite	DHAP	0.1062769844
9	Metabolite	F16bP	0.4533377615
9	Metabolite	F6P	0.2225174361
9	Metabolite	G1P	0.5347060777
9	Metabolite	G3P	0.2623713052
9	Metabolite	G6P	0.7555629359
9	Metabolite	GAP	0.2756559283
9	Metabolite	GLC	0.6144138160
9	Metabolite	NAD	0.1494520093
9	Metabolite	P2G	0.0597808037
9	Metabolite	P3G	0.4168050482
9	Metabolite	PEP	0.4815675855
9	Metabolite	PYR	0.2092328130
9	Metabolite	T6P	0.0199269346
9	Metabolite	UDP	0.2806376619
9	Metabolite	UTP	0.6476253736
9	Metabolite	AMP	0.4383925606
9	Metabolite	NADH	0.0863500498
9	Metabolite	UDG	0.4666223846
9	Metabolite	F26bP	0.0298904019
9	Metabolite	GLY	0.1494520093
9	Metabolite	TRH	0.0149452009
9	Enzyme	CDC19	0.1710395218
9	Enzyme	ENO1	0.6110926602
9	Enzyme	ENO2	0.1760212554
9	Enzyme	FBA1	0.1145798738
9	Enzyme	GLK1	0.0398538691
9	Enzyme	GPD1	0.0631019595
9	Enzyme	GPD2	0.0066423115
9	Enzyme	GPM1	0.6924609764
9	Enzyme	HOR2	0.0481567586
9	Enzyme	HXK1	0.0132846230
9	Enzyme	HXK2	0.0547990701
9	Enzyme	PFK1	0.0448356028
9	Enzyme	PFK2	0.0332115576
9	Enzyme	PGI1	0.1228827632
9	Enzyme	PGK1	0.2391232149
9	Enzyme	PGM1	0.0282298240
9	Enzyme	PGM2	0.0099634673
9	Enzyme	PYK2	0.0564596480
9	Enzyme	RHR2	0.0464961807
9	Enzyme	TDH1	0.3337761541
9	Enzyme	TDH3	0.4101627366
9	Enzyme	TPI1	0.2856193955
9	Enzyme	TPS1	0.0298904019
9	Enzyme	TPS2	0.0265692461
9	Enzyme	UGP1	0.0597808037
9	Complex	TPI1+GAP	0.0066423115
9	Complex	FBA1+F16bP	0.0049817336
9	Complex	GPM1+P3G	0.0332115576
9	Complex	GPD1+G3P	0.0033211558
9	Complex	CDC19+PEP	0.0332115576
9	Complex	ENO1+PEP	0.0714048489
9	Complex	TDH1+GAP	0.0149452009
9	Complex	ENO2+PEP	0.0199269346
9	Complex	PGI1+F6P	0.0049817336
9	Complex	TDH3+GAP	0.0099634673
9	Complex	HXK1+GLC	0.0033211558
9	Complex	PGM1+G1P	0.0016605779
9	Complex	FBA1+GAP	0.0083028894
9	Complex	PGI1+G6P	0.0099634673
9	Complex	RHR2+G3P	0.0033211558
9	Complex	PGM1+G6P	0.0016605779
9	Complex	TDH1+BPG	0.0016605779
9	Complex	PGK1+P3G	0.0182663567
9	Complex	TPI1+DHAP	0.0016605779
9	Complex	PFK1+F6P	0.0016605779
9	Complex	HOR2+G3P	0.0049817336
9	Complex	PGM2+G6P	0.0016605779
9	Complex	PFK2+F6P	0.0049817336
9	Complex	HXK2+GLC	0.0049817336
9	Complex	ENO1+P2G	0.0033211558
9	Complex	GLK1+GLC	0.0049817336
9	Complex	FBA1+DHAP	0.0049817336
9	Complex	TPS1+G6P	0.0033211558
9	Complex	GPM1+P2G	0.0033211558
9	Complex	GPD1+DHAP	0.0016605779
9	Complex	PYK2+PEP	0.0033211558
9	Complex	UGP1+G1P	0.0016605779
10	Metabolite	ADP	0.1278644968
10	Metabolite	ATP	0.4284290933
10	Metabolite	BPG	0.0049817336
10	Metabolite	DHAP	0.1046164065
10	Metabolite	F16bP	0.4533377615
10	Metabolite	F6P	0.2208568582
10	Metabolite	G1P	0.5347060777
10	Metabolite	G3P	0.2623713052
10	Metabolite	G6P	0.7555629359
10	Metabolite	GAP	0.2723347725
10	Metabolite	GLC	0.6127532381
10	Metabolite	NAD	0.1494520093
10	Metabolite	P2G	0.0581202258
10	Metabolite	P3G	0.4118233145
10	Metabolite	PEP	0.4699435404
10	Metabolite	PYR	0.2092328130
10	Metabolite	T6P	0.0199269346
10	Metabolite	UDP	0.2806376619
10	Metabolite	UTP	0.6476253736
10	Metabolite	AMP	0.4383925606
10	Metabolite	NADH	0.0863500498
10	Metabolite	UDG	0.4666223846
10	Metabolite	F26bP	0.0298904019
10	Metabolite	GLY	0.1494520093
10	Metabolite	TRH	0.0149452009
10	Enzyme	CDC19	0.1693789439
10	Enzyme	ENO1	0.6027897708
10	Enzyme	ENO2	0.1760212554
10	Enzyme	FBA1	0.1145798738
10	Enzyme	GLK1	0.0398538691
10	Enzyme	GPD1	0.0631019595
10	Enzyme	GPD2	0.0066423115
10	Enzyme	GPM1	0.6858186649
10	Enzyme	HOR2	0.0481567586
10	Enzyme	HXK1	0.0132846230
10	Enzyme	HXK2	0.0531384922
10	Enzyme	PFK1	0.0448356028
10	Enzyme	PFK2	0.0332115576
10	Enzyme	PGI1	0.1212221853
10	Enzyme	PGK1	0.2391232149
10	Enzyme	PGM1	0.0282298240
10	Enzyme	PGM2	0.0099634673
10	Enzyme	PYK2	0.0547990701
10	Enzyme	RHR2	0.0464961807
10	Enzyme	TDH1	0.3337761541
10	Enzyme	TDH3	0.4068415809
10	Enzyme	TPI1	0.2856193955
10	Enzyme	TPS1	0.0298904019
10	Enzyme	TPS2	0.0265692461
10	Enzyme	UGP1	0.0597808037
10	Complex	TPI1+GAP	0.0066423115
10	Complex	FBA1+F16bP	0.0049817336
10	Complex	GPM1+P3G	0.0381932913
10	Complex	GPD1+G3P	0.0033211558
10	Complex	CDC19+PEP	0.0348721355
10	Complex	ENO1+PEP	0.0797077383
10	Complex	TDH1+GAP	0.0149452009
10	Complex	ENO2+PEP	0.0199269346
10	Complex	PGI1+F6P	0.0066423115
10	Complex	TDH3+GAP	0.0132846230
10	Complex	HXK1+GLC	0.0033211558
10	Complex	PGM1+G1P	0.0016605779
10	Complex	FBA1+GAP	0.0066423115
10	Complex	PGI1+G6P	0.0099634673
10	Complex	RHR2+G3P	0.0033211558
10	Complex	PGM1+G6P	0.0016605779
10	Complex	TDH1+BPG	0.0016605779
10	Complex	PGK1+P3G	0.0182663567
10	Complex	TPI1+DHAP	0.0016605779
10	Complex	PFK1+F6P	0.0016605779
10	Complex	HOR2+G3P	0.0049817336
10	Complex	PGM2+G6P	0.0016605779
10	Complex	PFK2+F6P	0.0049817336
10	Complex	HXK2+GLC	0.0066423115
10	Complex	ENO1+P2G	0.0033211558
10	Complex	GLK1+GLC	0.0049817336
10	Complex	FBA1+DHAP	0.0049817336
10	Complex	TPS1+G6P	0.0033211558
10	Complex	GPM1+P2G	0.0049817336
10	Complex	GPD1+DHAP	0.0016605779
10	Complex	PYK2+PEP	0.0049817336
10	Complex	UGP1+G1P	0.0016605779
10	Complex	FBA1+DHAP+GAP	0.0016605779
11	Metabolite	ADP	0.1278644968
11	Metabolite	ATP	0.4284290933
11	Metabolite	BPG	0.0049817336
11	Metabolite	DHAP	0.1046164065
11	Metabolite	F16bP	0.4533377615
11	Metabolite	F6P	0.2191962803
11	Metabolite	G1P	0.5330454998
11	Metabolite	G3P	0.2623713052
11	Metabolite	G6P	0.7539023580
11	Metabolite	GAP	0.2623713052
11	Metabolite	GLC	0.6127532381
11	Metabolite	NAD	0.1494520093
11	Metabolite	P2G	0.0564596480
11	Metabolite	P3G	0.4085021588
11	Metabolite	PEP	0.4649618067
11	Metabolite	PYR	0.2092328130
11	Metabolite	T6P	0.0199269346
11	Metabolite	UDP	0.2806376619
11	Metabolite	UTP	0.6476253736
11	Metabolite	AMP	0.4383925606
11	Metabolite	NADH	0.0863500498
11	Metabolite	UDG	0.4666223846
11	Metabolite	F26bP	0.0298904019
11	Metabolite	GLY	0.1494520093
11	Metabolite	TRH	0.0149452009
11	Enzyme	CDC19	0.1643972102
11	Enzyme	ENO1	0.6011291930
11	Enzyme	ENO2	0.1760212554
11	Enzyme	FBA1	0.1145798738
11	Enzyme	GLK1	0.0398538691
11	Enzyme	GPD1	0.0631019595
11	Enzyme	GPD2	0.0066423115
11	Enzyme	GPM1	0.6841580870
11	Enzyme	HOR2	0.0481567586
11	Enzyme	HXK1	0.0132846230
11	Enzyme	HXK2	0.0531384922
11	Enzyme	PFK1	0.0448356028
11	Enzyme	PFK2	0.0332115576
11	Enzyme	PGI1	0.1179010296
11	Enzyme	PGK1	0.2374626370
11	Enzyme	PGM1	0.0265692461
11	Enzyme	PGM2	0.0099634673
11	Enzyme	PYK2	0.0547990701
11	Enzyme	RHR2	0.0464961807
11	Enzyme	TDH1	0.3287944205
11	Enzyme	TDH3	0.4035204251
11	Enzyme	TPI1	0.2839588177
11	Enzyme	TPS1	0.0298904019
11	Enzyme	TPS2	0.0265692461
11	Enzyme	UGP1	0.0597808037
11	Complex	TPI1+GAP	0.0083028894
11	Complex	FBA1+F16bP	0.0049817336
11	Complex	GPM1+P3G	0.0398538691
11	Complex	GPD1+G3P	0.0033211558
11	Complex	CDC19+PEP	0.0398538691
11	Complex	ENO1+PEP	0.0797077383
11	Complex	TDH1+GAP	0.0199269346
11	Complex	ENO2+PEP	0.0199269346
11	Complex	PGI1+F6P	0.0083028894
11	Complex	TDH3+GAP	0.0166057788
11	Complex	HXK1+GLC	0.0033211558
11	Complex	PGM1+G1P	0.0033211558
11	Complex	FBA1+GAP	0.0066423115
11	Complex	PGI1+G6P	0.0116240452
11	Complex	RHR2+G3P	0.0033211558
11	Complex	PGM1+G6P	0.0016605779
11	Complex	TDH1+BPG	0.0016605779
11	Complex	PGK1+P3G	0.0199269346
11	Complex	TPI1+DHAP	0.0016605779
11	Complex	PFK1+F6P	0.0016605779
11	Complex	HOR2+G3P	0.0049817336
11	Complex	PGM2+G6P	0.0016605779
11	Complex	PFK2+F6P	0.0049817336
11	Complex	HXK2+GLC	0.0066423115
11	Complex	ENO1+P2G	0.0049817336
11	Complex	GLK1+GLC	0.0049817336
11	Complex	FBA1+DHAP	0.0049817336
11	Complex	TPS1+G6P	0.0033211558
11	Complex	GPM1+P2G	0.0049817336
11	Complex	GPD1+DHAP	0.0016605779
11	Complex	PYK2+PEP	0.0049817336
11	Complex	UGP1+G1P	0.0016605779
11	Complex	FBA1+DHAP+GAP	0.0016605779
12	Metabolite	ADP	0.1278644968
12	Metabolite	ATP	0.4284290933
12	Metabolite	BPG	0.0049817336
12	Metabolite	DHAP	0.1046164065
12	Metabolite	F16bP	0.4533377615
12	Metabolite	F6P	0.2142145467
12	Metabolite	G1P	0.5313849220
12	Metabolite	G3P	0.2623713052
12	Metabolite	G6P	0.7539023580
12	Metabolite	GAP	0.2540684158
12	Metabolite	GLC	0.6127532381
12	Metabolite	NAD	0.1494520093
12	Metabolite	P2G	0.0564596480
12	Metabolite	P3G	0.4018598472
12	Metabolite	PEP	0.4583194952
12	Metabolite	PYR	0.2092328130
12	Metabolite	T6P	0.0199269346
12	Metabolite	UDP	0.2806376619
12	Metabolite	UTP	0.6476253736
12	Metabolite	AMP	0.4383925606
12	Metabolite	NADH	0.0863500498
12	Metabolite	UDG	0.4666223846
12	Metabolite	F26bP	0.0298904019
12	Metabolite	GLY	0.1494520093
12	Metabolite	TRH	0.0149452009
12	Enzyme	CDC19	0.1594154766
12	Enzyme	ENO1	0.5994686151
12	Enzyme	ENO2	0.1760212554
12	Enzyme	FBA1	0.1145798738
12	Enzyme	GLK1	0.0398538691
12	Enzyme	GPD1	0.0631019595
12	Enzyme	GPD2	0.0066423115
12	Enzyme	GPM1	0.6775157755
12	Enzyme	HOR2	0.0481567586
12	Enzyme	HXK1	0.0132846230
12	Enzyme	HXK2	0.0531384922
12	Enzyme	PFK1	0.0448356028
12	Enzyme	PFK2	0.0298904019
12	Enzyme	PGI1	0.1162404517
12	Enzyme	PGK1	0.2374626370
12	Enzyme	PGM1	0.0249086682
12	Enzyme	PGM2	0.0099634673
12	Enzyme	PYK2	0.0547990701
12	Enzyme	RHR2	0.0464961807
12	Enzyme	TDH1	0.3254732647
12	Enzyme	TDH3	0.4001992693
12	Enzyme	TPI1	0.2822982398
12	Enzyme	TPS1	0.0298904019
12	Enzyme	TPS2	0.0265692461
12	Enzyme	UGP1	0.0597808037
12	Complex	TPI1+GAP	0.0099634673
12	Complex	FBA1+F16bP	0.0049817336
12	Complex	GPM1+P3G	0.0464961807
12	Complex	GPD1+G3P	0.0033211558
12	Complex	CDC19+PEP	0.0448356028
12	Complex	ENO1+PEP	0.0813683162
12	Complex	TDH1+GAP	0.0232480903
12	Complex	ENO2+PEP	0.0199269346
12	Complex	PGI1+F6P	0.0099634673
12	Complex	TDH3+GAP	0.0199269346
12	Complex	HXK1+GLC	0.0033211558
12	Complex	PGM1+G1P	0.0049817336
12	Complex	FBA1+GAP	0.0066423115
12	Complex	PGI1+G6P	0.0116240452
12	Complex	RHR2+G3P	0.0033211558
12	Complex	PGM1+G6P	0.0016605779
12	Complex	TDH1+BPG	0.0016605779
12	Complex	PGK1+P3G	0.0199269346
12	Complex	TPI1+DHAP	0.0016605779
12	Complex	PFK1+F6P	0.0016605779
12	Complex	HOR2+G3P	0.0049817336
12	Complex	PGM2+G6P	0.0016605779
12	Complex	PFK2+F6P	0.0083028894
12	Complex	HXK2+GLC	0.0066423115
12	Complex	ENO1+P2G	0.0049817336
12	Complex	GLK1+GLC	0.0049817336
12	Complex	FBA1+DHAP	0.0049817336
12	Complex	TPS1+G6P	0.0033211558
12	Complex	GPM1+P2G	0.0049817336
12	Complex	GPD1+DHAP	0.0016605779
12	Complex	PYK2+PEP	0.0049817336
12	Complex	UGP1+G1P	0.0016605779
12	Complex	FBA1+DHAP+GAP	0.0016605779
13	Metabolite	ADP	0.1278644968
13	Metabolite	ATP	0.4284290933
13	Metabolite	BPG	0.0049817336
13	Metabolite	DHAP	0.1046164065
13	Metabolite	F16bP	0.4533377615
13	Metabolite	F6P	0.2125539688
13	Metabolite	G1P	0.5313849220
13	Metabolite	G3P	0.2623713052
13	Metabolite	G6P	0.7539023580
13	Metabolite	GAP	0.2424443706
13	Metabolite	GLC	0.6127532381
13	Metabolite	NAD	0.1494520093
13	Metabolite	P2G	0.0547990701
13	Metabolite	P3G	0.3935569578
13	Metabolite	PEP	0.4483560279
13	Metabolite	PYR	0.2092328130
13	Metabolite	T6P	0.0199269346
13	Metabolite	UDP	0.2806376619
13	Metabolite	UTP	0.6476253736
13	Metabolite	AMP	0.4383925606
13	Metabolite	NADH	0.0863500498
13	Metabolite	UDG	0.4666223846
13	Metabolite	F26bP	0.0298904019
13	Metabolite	GLY	0.1494520093
13	Metabolite	TRH	0.0149452009
13	Enzyme	CDC19	0.1577548987
13	Enzyme	ENO1	0.5928263036
13	Enzyme	ENO2	0.1727000996
13	Enzyme	FBA1	0.1145798738
13	Enzyme	GLK1	0.0398538691
13	Enzyme	GPD1	0.0631019595
13	Enzyme	GPD2	0.0066423115
13	Enzyme	GPM1	0.6692128861
13	Enzyme	HOR2	0.0481567586
13	Enzyme	HXK1	0.0132846230
13	Enzyme	HXK2	0.0531384922
13	Enzyme	PFK1	0.0448356028
13	Enzyme	PFK2	0.0298904019
13	Enzyme	PGI1	0.1145798738
13	Enzyme	PGK1	0.2374626370
13	Enzyme	PGM1	0.0249086682
13	Enzyme	PGM2	0.0099634673
13	Enzyme	PYK2	0.0547990701
13	Enzyme	RHR2	0.0464961807
13	Enzyme	TDH1	0.3254732647
13	Enzyme	TDH3	0.3918963799
13	Enzyme	TPI1	0.2789770840
13	Enzyme	TPS1	0.0298904019
13	Enzyme	TPS2	0.0265692461
13	Enzyme	UGP1	0.0597808037
13	Complex	TPI1+GAP	0.0132846230
13	Complex	FBA1+F16bP	0.0049817336
13	Complex	GPM1+P3G	0.0547990701
13	Complex	GPD1+G3P	0.0033211558
13	Complex	CDC19+PEP	0.0464961807
13	Complex	ENO1+PEP	0.0863500498
13	Complex	TDH1+GAP	0.0232480903
13	Complex	ENO2+PEP	0.0232480903
13	Complex	PGI1+F6P	0.0116240452
13	Complex	TDH3+GAP	0.0282298240
13	Complex	HXK1+GLC	0.0033211558
13	Complex	PGM1+G1P	0.0049817336
13	Complex	FBA1+GAP	0.0066423115
13	Complex	PGI1+G6P	0.0116240452
13	Complex	RHR2+G3P	0.0033211558
13	Complex	PGM1+G6P	0.0016605779
13	Complex	TDH1+BPG	0.0016605779
13	Complex	PGK1+P3G	0.0199269346
13	Complex	TPI1+DHAP	0.0016605779
13	Complex	PFK1+F6P	0.0016605779
13	Complex	HOR2+G3P	0.0049817336
13	Complex	PGM2+G6P	0.0016605779
13	Complex	PFK2+F6P	0.0083028894
13	Complex	HXK2+GLC	0.0066423115
13	Complex	ENO1+P2G	0.0066423115
13	Complex	GLK1+GLC	0.0049817336
13	Complex	FBA1+DHAP	0.0049817336
13	Complex	TPS1+G6P	0.0033211558
13	Complex	GPM1+P2G	0.0049817336
13	Complex	GPD1+DHAP	0.0016605779
13	Complex	PYK2+PEP	0.0049817336
13	Complex	UGP1+G1P	0.0016605779
13	Complex	FBA1+DHAP+GAP	0.0016605779
14	Metabolite	ADP	0.1278644968
14	Metabolite	ATP	0.4284290933
14	Metabolite	BPG	0.0049817336
14	Metabolite	DHAP	0.1029558286
14	Metabolite	F16bP	0.4533377615
14	Metabolite	F6P	0.2125539688
14	Metabolite	G1P	0.5313849220
14	Metabolite	G3P	0.2623713052
14	Metabolite	G6P	0.7522417801
14	Metabolite	GAP	0.2374626370
14	Metabolite	GLC	0.6110926602
14	Metabolite	NAD	0.1494520093
14	Metabolite	P2G	0.0514779143
14	Metabolite	P3G	0.3918963799
14	Metabolite	PEP	0.4433742943
14	Metabolite	PYR	0.2092328130
14	Metabolite	T6P	0.0199269346
14	Metabolite	UDP	0.2806376619
14	Metabolite	UTP	0.6476253736
14	Metabolite	AMP	0.4383925606
14	Metabolite	NADH	0.0863500498
14	Metabolite	UDG	0.4666223846
14	Metabolite	F26bP	0.0298904019
14	Metabolite	GLY	0.1494520093
14	Metabolite	TRH	0.0149452009
14	Enzyme	CDC19	0.1577548987
14	Enzyme	ENO1	0.5861839920
14	Enzyme	ENO2	0.1710395218
14	Enzyme	FBA1	0.1145798738
14	Enzyme	GLK1	0.0398538691
14	Enzyme	GPD1	0.0631019595
14	Enzyme	GPD2	0.0049817336
14	Enzyme	GPM1	0.6692128861
14	Enzyme	HOR2	0.0481567586
14	Enzyme	HXK1	0.0132846230
14	Enzyme	HXK2	0.0514779143
14	Enzyme	PFK1	0.0448356028
14	Enzyme	PFK2	0.0298904019
14	Enzyme	PGI1	0.1129192959
14	Enzyme	PGK1	0.2358020591
14	Enzyme	PGM1	0.0249086682
14	Enzyme	PGM2	0.0099634673
14	Enzyme	PYK2	0.0547990701
14	Enzyme	RHR2	0.0464961807
14	Enzyme	TDH1	0.3221521089
14	Enzyme	TDH3	0.3918963799
14	Enzyme	TPI1	0.2773165061
14	Enzyme	TPS1	0.0298904019
14	Enzyme	TPS2	0.0265692461
14	Enzyme	UGP1	0.0597808037
14	Complex	TPI1+GAP	0.0149452009
14	Complex	FBA1+F16bP	0.0049817336
14	Complex	GPM1+P3G	0.0547990701
14	Complex	GPD1+G3P	0.0033211558
14	Complex	CDC19+PEP	0.0464961807
14	Complex	ENO1+PEP	0.0896712056
14	Complex	TDH1+GAP	0.0265692461
14	Complex	ENO2+PEP	0.0249086682
14	Complex	PGI1+F6P	0.0116240452
14	Complex	TDH3+GAP	0.0282298240
14	Complex	HXK1+GLC	0.0033211558
14	Complex	PGM1+G1P	0.0049817336
14	Complex	FBA1+GAP	0.0066423115
14	Complex	PGI1+G6P	0.0132846230
14	Complex	RHR2+G3P	0.0033211558
14	Complex	PGM1+G6P	0.0016605779
14	Complex	TDH1+BPG	0.0016605779
14	Complex	PGK1+P3G	0.0215875125
14	Complex	TPI1+DHAP	0.0016605779
14	Complex	PFK1+F6P	0.0016605779
14	Complex	HOR2+G3P	0.0049817336
14	Complex	PGM2+G6P	0.0016605779
14	Complex	PFK2+F6P	0.0083028894
14	Complex	HXK2+GLC	0.0083028894
14	Complex	ENO1+P2G	0.0099634673
14	Complex	GLK1+GLC	0.0049817336
14	Complex	FBA1+DHAP	0.0049817336
14	Complex	TPS1+G6P	0.0033211558
14	Complex	GPM1+P2G	0.0049817336
14	Complex	GPD1+DHAP	0.0016605779
14	Complex	PYK2+PEP	0.0049817336
14	Complex	UGP1+G1P	0.0016605779
14	Complex	FBA1+DHAP+GAP	0.0016605779
14	Complex	GPD2+DHAP	0.0016605779
15	Metabolite	ADP	0.1278644968
15	Metabolite	ATP	0.4284290933
15	Metabolite	BPG	0.0049817336
15	Metabolite	DHAP	0.1029558286
15	Metabolite	F16bP	0.4533377615
15	Metabolite	F6P	0.2125539688
15	Metabolite	G1P	0.5313849220
15	Metabolite	G3P	0.2623713052
15	Metabolite	G6P	0.7522417801
15	Metabolite	GAP	0.2324809034
15	Metabolite	GLC	0.6110926602
15	Metabolite	NAD	0.1494520093
15	Metabolite	P2G	0.0498173364
15	Metabolite	P3G	0.3885752242
15	Metabolite	PEP	0.4350714048
15	Metabolite	PYR	0.2092328130
15	Metabolite	T6P	0.0199269346
15	Metabolite	UDP	0.2806376619
15	Metabolite	UTP	0.6476253736
15	Metabolite	AMP	0.4383925606
15	Metabolite	NADH	0.0863500498
15	Metabolite	UDG	0.4666223846
15	Metabolite	F26bP	0.0298904019
15	Metabolite	GLY	0.1494520093
15	Metabolite	TRH	0.0149452009
15	Enzyme	CDC19	0.1560943208
15	Enzyme	ENO1	0.5812022584
15	Enzyme	ENO2	0.1710395218
15	Enzyme	FBA1	0.1145798738
15	Enzyme	GLK1	0.0398538691
15	Enzyme	GPD1	0.0631019595
15	Enzyme	GPD2	0.0049817336
15	Enzyme	GPM1	0.6675523082
15	Enzyme	HOR2	0.0481567586
15	Enzyme	HXK1	0.0132846230
15	Enzyme	HXK2	0.0514779143
15	Enzyme	PFK1	0.0448356028
15	Enzyme	PFK2	0.0298904019
15	Enzyme	PGI1	0.1129192959
15	Enzyme	PGK1	0.2324809034
15	Enzyme	PGM1	0.0249086682
15	Enzyme	PGM2	0.0099634673
15	Enzyme	PYK2	0.0531384922
15	Enzyme	RHR2	0.0464961807
15	Enzyme	TDH1	0.3204915311
15	Enzyme	TDH3	0.3902358021
15	Enzyme	TPI1	0.2756559283
15	Enzyme	TPS1	0.0298904019
15	Enzyme	TPS2	0.0265692461
15	Enzyme	UGP1	0.0597808037
15	Complex	TPI1+GAP	0.0166057788
15	Complex	FBA1+F16bP	0.0049817336
15	Complex	GPM1+P3G	0.0547990701
15	Complex	GPD1+G3P	0.0033211558
15	Complex	CDC19+PEP	0.0481567586
15	Complex	ENO1+PEP	0.0946529392
15	Complex	TDH1+GAP	0.0282298240
15	Complex	ENO2+PEP	0.0249086682
15	Complex	PGI1+F6P	0.0116240452
15	Complex	TDH3+GAP	0.0298904019
15	Complex	HXK1+GLC	0.0033211558
15	Complex	PGM1+G1P	0.0049817336
15	Complex	FBA1+GAP	0.0066423115
15	Complex	PGI1+G6P	0.0132846230
15	Complex	RHR2+G3P	0.0033211558
15	Complex	PGM1+G6P	0.0016605779
15	Complex	TDH1+BPG	0.0016605779
15	Complex	PGK1+P3G	0.0249086682
15	Complex	TPI1+DHAP	0.0016605779
15	Complex	PFK1+F6P	0.0016605779
15	Complex	HOR2+G3P	0.0049817336
15	Complex	PGM2+G6P	0.0016605779
15	Complex	PFK2+F6P	0.0083028894
15	Complex	HXK2+GLC	0.0083028894
15	Complex	ENO1+P2G	0.0099634673
15	Complex	GLK1+GLC	0.0049817336
15	Complex	FBA1+DHAP	0.0049817336
15	Complex	TPS1+G6P	0.0033211558
15	Complex	GPM1+P2G	0.0066423115
15	Complex	GPD1+DHAP	0.0016605779
15	Complex	PYK2+PEP	0.0066423115
15	Complex	UGP1+G1P	0.0016605779
15	Complex	FBA1+DHAP+GAP	0.0016605779
15	Complex	GPD2+DHAP	0.0016605779
16	Metabolite	ADP	0.1278644968
16	Metabolite	ATP	0.4284290933
16	Metabolite	BPG	0.0049817336
16	Metabolite	DHAP	0.1012952507
16	Metabolite	F16bP	0.4533377615
16	Metabolite	F6P	0.2125539688
16	Metabolite	G1P	0.5313849220
16	Metabolite	G3P	0.2623713052
16	Metabolite	G6P	0.7522417801
16	Metabolite	GAP	0.2291597476
16	Metabolite	GLC	0.6110926602
16	Metabolite	NAD	0.1494520093
16	Metabolite	P2G	0.0464961807
16	Metabolite	P3G	0.3835934905
16	Metabolite	PEP	0.4217867818
16	Metabolite	PYR	0.2092328130
16	Metabolite	T6P	0.0199269346
16	Metabolite	UDP	0.2806376619
16	Metabolite	UTP	0.6476253736
16	Metabolite	AMP	0.4383925606
16	Metabolite	NADH	0.0863500498
16	Metabolite	UDG	0.4666223846
16	Metabolite	F26bP	0.0298904019
16	Metabolite	GLY	0.1494520093
16	Metabolite	TRH	0.0149452009
16	Enzyme	CDC19	0.1544337429
16	Enzyme	ENO1	0.5695782132
16	Enzyme	ENO2	0.1693789439
16	Enzyme	FBA1	0.1145798738
16	Enzyme	GLK1	0.0398538691
16	Enzyme	GPD1	0.0631019595
16	Enzyme	GPD2	0.0049817336
16	Enzyme	GPM1	0.6609099967
16	Enzyme	HOR2	0.0481567586
16	Enzyme	HXK1	0.0132846230
16	Enzyme	HXK2	0.0514779143
16	Enzyme	PFK1	0.0448356028
16	Enzyme	PFK2	0.0298904019
16	Enzyme	PGI1	0.1129192959
16	Enzyme	PGK1	0.2324809034
16	Enzyme	PGM1	0.0249086682
16	Enzyme	PGM2	0.0099634673
16	Enzyme	PYK2	0.0531384922
16	Enzyme	RHR2	0.0464961807
16	Enzyme	TDH1	0.3171703753
16	Enzyme	TDH3	0.3902358021
16	Enzyme	TPI1	0.2739953504
16	Enzyme	TPS1	0.0298904019
16	Enzyme	TPS2	0.0265692461
16	Enzyme	UGP1	0.0597808037
16	Complex	TPI1+GAP	0.0166057788
16	Complex	FBA1+F16bP	0.0049817336
16	Complex	GPM1+P3G	0.0597808037
16	Complex	GPD1+G3P	0.0033211558
16	Complex	CDC19+PEP	0.0498173364
16	Complex	ENO1+PEP	0.1046164065
16	Complex	TDH1+GAP	0.0315509797
16	Complex	ENO2+PEP	0.0265692461
16	Complex	PGI1+F6P	0.0116240452
16	Complex	TDH3+GAP	0.0298904019
16	Complex	HXK1+GLC	0.0033211558
16	Complex	PGM1+G1P	0.0049817336
16	Complex	FBA1+GAP	0.0066423115
16	Complex	PGI1+G6P	0.0132846230
16	Complex	RHR2+G3P	0.0033211558
16	Complex	PGM1+G6P	0.0016605779
16	Complex	TDH1+BPG	0.0016605779
16	Complex	PGK1+P3G	0.0249086682
16	Complex	TPI1+DHAP	0.0033211558
16	Complex	PFK1+F6P	0.0016605779
16	Complex	HOR2+G3P	0.0049817336
16	Complex	PGM2+G6P	0.0016605779
16	Complex	PFK2+F6P	0.0083028894
16	Complex	HXK2+GLC	0.0083028894
16	Complex	ENO1+P2G	0.0116240452
16	Complex	GLK1+GLC	0.0049817336
16	Complex	FBA1+DHAP	0.0049817336
16	Complex	TPS1+G6P	0.0033211558
16	Complex	GPM1+P2G	0.0083028894
16	Complex	GPD1+DHAP	0.0016605779
16	Complex	PYK2+PEP	0.0066423115
16	Complex	UGP1+G1P	0.0016605779
16	Complex	FBA1+DHAP+GAP	0.0016605779
16	Complex	GPD2+DHAP	0.0016605779
17	Metabolite	ADP	0.1278644968
17	Metabolite	ATP	0.4284290933
17	Metabolite	BPG	0.0049817336
17	Metabolite	DHAP	0.1012952507
17	Metabolite	F16bP	0.4533377615
17	Metabolite	F6P	0.2125539688
17	Metabolite	G1P	0.5297243441
17	Metabolite	G3P	0.2623713052
17	Metabolite	G6P	0.7489206244
17	Metabolite	GAP	0.2225174361
17	Metabolite	GLC	0.6077715045
17	Metabolite	NAD	0.1494520093
17	Metabolite	P2G	0.0464961807
17	Metabolite	P3G	0.3819329127
17	Metabolite	PEP	0.4151444703
17	Metabolite	PYR	0.2092328130
17	Metabolite	T6P	0.0199269346
17	Metabolite	UDP	0.2806376619
17	Metabolite	UTP	0.6476253736
17	Metabolite	AMP	0.4383925606
17	Metabolite	NADH	0.0863500498
17	Metabolite	UDG	0.4666223846
17	Metabolite	F26bP	0.0298904019
17	Metabolite	GLY	0.1494520093
17	Metabolite	TRH	0.0149452009
17	Enzyme	CDC19	0.1527731651
17	Enzyme	ENO1	0.5662570575
17	Enzyme	ENO2	0.1677183660
17	Enzyme	FBA1	0.1145798738
17	Enzyme	GLK1	0.0381932913
17	Enzyme	GPD1	0.0631019595
17	Enzyme	GPD2	0.0049817336
17	Enzyme	GPM1	0.6609099967
17	Enzyme	HOR2	0.0481567586
17	Enzyme	HXK1	0.0132846230
17	Enzyme	HXK2	0.0498173364
17	Enzyme	PFK1	0.0448356028
17	Enzyme	PFK2	0.0298904019
17	Enzyme	PGI1	0.1095981402
17	Enzyme	PGK1	0.2308203255
17	Enzyme	PGM1	0.0249086682
17	Enzyme	PGM2	0.0099634673
17	Enzyme	PYK2	0.0531384922
17	Enzyme	RHR2	0.0464961807
17	Enzyme	TDH1	0.3171703753
17	Enzyme	TDH3	0.3869146463
17	Enzyme	TPI1	0.2706741946
17	Enzyme	TPS1	0.0298904019
17	Enzyme	TPS2	0.0265692461
17	Enzyme	UGP1	0.0581202258
17	Complex	TPI1+GAP	0.0199269346
17	Complex	FBA1+F16bP	0.0049817336
17	Complex	GPM1+P3G	0.0597808037
17	Complex	GPD1+G3P	0.0033211558
17	Complex	CDC19+PEP	0.0514779143
17	Complex	ENO1+PEP	0.1079375623
17	Complex	TDH1+GAP	0.0315509797
17	Complex	ENO2+PEP	0.0282298240
17	Complex	PGI1+F6P	0.0116240452
17	Complex	TDH3+GAP	0.0332115576
17	Complex	HXK1+GLC	0.0033211558
17	Complex	PGM1+G1P	0.0049817336
17	Complex	FBA1+GAP	0.0066423115
17	Complex	PGI1+G6P	0.0166057788
17	Complex	RHR2+G3P	0.0033211558
17	Complex	PGM1+G6P	0.0016605779
17	Complex	TDH1+BPG	0.0016605779
17	Complex	PGK1+P3G	0.0265692461
17	Complex	TPI1+DHAP	0.0033211558
17	Complex	PFK1+F6P	0.0016605779
17	Complex	HOR2+G3P	0.0049817336
17	Complex	PGM2+G6P	0.0016605779
17	Complex	PFK2+F6P	0.0083028894
17	Complex	HXK2+GLC	0.0099634673
17	Complex	ENO1+P2G	0.0116240452
17	Complex	GLK1+GLC	0.0066423115
17	Complex	FBA1+DHAP	0.0049817336
17	Complex	TPS1+G6P	0.0033211558
17	Complex	GPM1+P2G	0.0083028894
17	Complex	GPD1+DHAP	0.0016605779
17	Complex	PYK2+PEP	0.0066423115
17	Complex	UGP1+G1P	0.0033211558
17	Complex	FBA1+DHAP+GAP	0.0016605779
17	Complex	GPD2+DHAP	0.0016605779
18	Metabolite	ADP	0.1278644968
18	Metabolite	ATP	0.4284290933
18	Metabolite	BPG	0.0033211558
18	Metabolite	DHAP	0.0996346729
18	Metabolite	F16bP	0.4500166058
18	Metabolite	F6P	0.2125539688
18	Metabolite	G1P	0.5280637662
18	Metabolite	G3P	0.2623713052
18	Metabolite	G6P	0.7472600465
18	Metabolite	GAP	0.2191962803
18	Metabolite	GLC	0.6077715045
18	Metabolite	NAD	0.1494520093
18	Metabolite	P2G	0.0464961807
18	Metabolite	P3G	0.3802723348
18	Metabolite	PEP	0.4085021588
18	Metabolite	PYR	0.2092328130
18	Metabolite	T6P	0.0199269346
18	Metabolite	UDP	0.2806376619
18	Metabolite	UTP	0.6476253736
18	Metabolite	AMP	0.4383925606
18	Metabolite	NADH	0.0863500498
18	Metabolite	UDG	0.4666223846
18	Metabolite	F26bP	0.0298904019
18	Metabolite	GLY	0.1494520093
18	Metabolite	TRH	0.0149452009
18	Enzyme	CDC19	0.1527731651
18	Enzyme	ENO1	0.5596147459
18	Enzyme	ENO2	0.1677183660
18	Enzyme	FBA1	0.1112587180
18	Enzyme	GLK1	0.0381932913
18	Enzyme	GPD1	0.0614413816
18	Enzyme	GPD2	0.0049817336
18	Enzyme	GPM1	0.6592494188
18	Enzyme	HOR2	0.0481567586
18	Enzyme	HXK1	0.0132846230
18	Enzyme	HXK2	0.0498173364
18	Enzyme	PFK1	0.0448356028
18	Enzyme	PFK2	0.0298904019
18	Enzyme	PGI1	0.1095981402
18	Enzyme	PGK1	0.2308203255
18	Enzyme	PGM1	0.0232480903
18	Enzyme	PGM2	0.0099634673
18	Enzyme	PYK2	0.0531384922
18	Enzyme	RHR2	0.0464961807
18	Enzyme	TDH1	0.3155097974
18	Enzyme	TDH3	0.3852540684
18	Enzyme	TPI1	0.2690136167
18	Enzyme	TPS1	0.0298904019
18	Enzyme	TPS2	0.0265692461
18	Enzyme	UGP1	0.0564596480
18	Complex	TPI1+GAP	0.0215875125
18	Complex	FBA1+F16bP	0.0083028894
18	Complex	GPM1+P3G	0.0614413816
18	Complex	GPD1+G3P	0.0033211558
18	Complex	CDC19+PEP	0.0514779143
18	Complex	ENO1+PEP	0.1145798738
18	Complex	TDH1+GAP	0.0332115576
18	Complex	ENO2+PEP	0.0282298240
18	Complex	PGI1+F6P	0.0116240452
18	Complex	TDH3+GAP	0.0332115576
18	Complex	HXK1+GLC	0.0033211558
18	Complex	PGM1+G1P	0.0049817336
18	Complex	FBA1+GAP	0.0066423115
18	Complex	PGI1+G6P	0.0166057788
18	Complex	RHR2+G3P	0.0033211558
18	Complex	PGM1+G6P	0.0033211558
18	Complex	TDH1+BPG	0.0016605779
18	Complex	PGK1+P3G	0.0265692461
18	Complex	TPI1+DHAP	0.0033211558
18	Complex	PFK1+F6P	0.0016605779
18	Complex	HOR2+G3P	0.0049817336
18	Complex	PGM2+G6P	0.0016605779
18	Complex	PFK2+F6P	0.0083028894
18	Complex	HXK2+GLC	0.0099634673
18	Complex	ENO1+P2G	0.0116240452
18	Complex	GLK1+GLC	0.0066423115
18	Complex	FBA1+DHAP	0.0049817336
18	Complex	TPS1+G6P	0.0033211558
18	Complex	GPM1+P2G	0.0083028894
18	Complex	GPD1+DHAP	0.0033211558
18	Complex	PYK2+PEP	0.0066423115
18	Complex	UGP1+G1P	0.0049817336
18	Complex	FBA1+DHAP+GAP	0.0016605779
18	Complex	GPD2+DHAP	0.0016605779
18	Complex	TDH3+BPG	0.0016605779
19	Metabolite	ADP	0.1278644968
19	Metabolite	ATP	0.4284290933
19	Metabolite	BPG	0.0033211558
19	Metabolite	DHAP	0.1029558286
19	Metabolite	F16bP	0.4500166058
19	Metabolite	F6P	0.2125539688
19	Metabolite	G1P	0.5280637662
19	Metabolite	G3P	0.2623713052
19	Metabolite	G6P	0.7455994686
19	Metabolite	GAP	0.2175357024
19	Metabolite	GLC	0.6077715045
19	Metabolite	NAD	0.1494520093
19	Metabolite	P2G	0.0464961807
19	Metabolite	P3G	0.3802723348
19	Metabolite	PEP	0.4001992693
19	Metabolite	PYR	0.2092328130
19	Metabolite	T6P	0.0199269346
19	Metabolite	UDP	0.2806376619
19	Metabolite	UTP	0.6476253736
19	Metabolite	AMP	0.4383925606
19	Metabolite	NADH	0.0863500498
19	Metabolite	UDG	0.4666223846
19	Metabolite	F26bP	0.0298904019
19	Metabolite	GLY	0.1494520093
19	Metabolite	TRH	0.0149452009
19	Enzyme	CDC19	0.1494520093
19	Enzyme	ENO1	0.5562935902
19	Enzyme	ENO2	0.1660577881
19	Enzyme	FBA1	0.1112587180
19	Enzyme	GLK1	0.0381932913
19	Enzyme	GPD1	0.0614413816
19	Enzyme	GPD2	0.0049817336
19	Enzyme	GPM1	0.6592494188
19	Enzyme	HOR2	0.0481567586
19	Enzyme	HXK1	0.0132846230
19	Enzyme	HXK2	0.0498173364
19	Enzyme	PFK1	0.0448356028
19	Enzyme	PFK2	0.0298904019
19	Enzyme	PGI1	0.1095981402
19	Enzyme	PGK1	0.2308203255
19	Enzyme	PGM1	0.0232480903
19	Enzyme	PGM2	0.0083028894
19	Enzyme	PYK2	0.0531384922
19	Enzyme	RHR2	0.0464961807
19	Enzyme	TDH1	0.3138492195
19	Enzyme	TDH3	0.3852540684
19	Enzyme	TPI1	0.2723347725
19	Enzyme	TPS1	0.0298904019
19	Enzyme	TPS2	0.0265692461
19	Enzyme	UGP1	0.0564596480
19	Complex	FBA1+F16bP	0.0083028894
19	Complex	GPM1+P3G	0.0614413816
19	Complex	GPD1+G3P	0.0033211558
19	Complex	CDC19+PEP	0.0547990701
19	Complex	ENO1+PEP	0.1179010296
19	Complex	TDH1+GAP	0.0348721355
19	Complex	ENO2+PEP	0.0298904019
19	Complex	PGI1+F6P	0.0116240452
19	Complex	TDH3+GAP	0.0332115576
19	Complex	HXK1+GLC	0.0033211558
19	Complex	PGM1+G1P	0.0049817336
19	Complex	FBA1+GAP	0.0066423115
19	Complex	PGI1+G6P	0.0166057788
19	Complex	RHR2+G3P	0.0033211558
19	Complex	PGM1+G6P	0.0033211558
19	Complex	TDH1+BPG	0.0016605779
19	Complex	PGK1+P3G	0.0265692461
19	Complex	TPI1+DHAP	0.0033211558
19	Complex	PFK1+F6P	0.0016605779
19	Complex	HOR2+G3P	0.0049817336
19	Complex	PGM2+G6P	0.0033211558
19	Complex	PFK2+F6P	0.0083028894
19	Complex	HXK2+GLC	0.0099634673
19	Complex	ENO1+P2G	0.0116240452
19	Complex	GLK1+GLC	0.0066423115
19	Complex	FBA1+DHAP	0.0049817336
19	Complex	TPS1+G6P	0.0033211558
19	Complex	GPM1+P2G	0.0083028894
19	Complex	TPI1+GAP	0.0182663567
19	Complex	GPD1+DHAP	0.0033211558
19	Complex	PYK2+PEP	0.0066423115
19	Complex	UGP1+G1P	0.0049817336
19	Complex	FBA1+DHAP+GAP	0.0016605779
19	Complex	GPD2+DHAP	0.0016605779
19	Complex	TDH3+BPG	0.0016605779
20	Metabolite	ADP	0.1278644968
20	Metabolite	ATP	0.4284290933
20	Metabolite	BPG	0.0033211558
20	Metabolite	DHAP	0.1029558286
20	Metabolite	F16bP	0.4500166058
20	Metabolite	F6P	0.2125539688
20	Metabolite	G1P	0.5264031883
20	Metabolite	G3P	0.2623713052
20	Metabolite	G6P	0.7455994686
20	Metabolite	GAP	0.2108933909
20	Metabolite	GLC	0.6044503487
20	Metabolite	NAD	0.1494520093
20	Metabolite	P2G	0.0464961807
20	Metabolite	P3G	0.3719694454
20	Metabolite	PEP	0.3935569578
20	Metabolite	PYR	0.2092328130
20	Metabolite	T6P	0.0199269346
20	Metabolite	UDP	0.2806376619
20	Metabolite	UTP	0.6476253736
20	Metabolite	AMP	0.4383925606
20	Metabolite	NADH	0.0863500498
20	Metabolite	UDG	0.4666223846
20	Metabolite	F26bP	0.0298904019
20	Metabolite	GLY	0.1494520093
20	Metabolite	TRH	0.0149452009
20	Enzyme	CDC19	0.1494520093
20	Enzyme	ENO1	0.5496512786
20	Enzyme	ENO2	0.1660577881
20	Enzyme	FBA1	0.1112587180
20	Enzyme	GLK1	0.0348721355
20	Enzyme	GPD1	0.0614413816
20	Enzyme	GPD2	0.0049817336
20	Enzyme	GPM1	0.6559282630
20	Enzyme	HOR2	0.0481567586
20	Enzyme	HXK1	0.0132846230
20	Enzyme	HXK2	0.0498173364
20	Enzyme	PFK1	0.0448356028
20	Enzyme	PFK2	0.0298904019
20	Enzyme	PGI1	0.1095981402
20	Enzyme	PGK1	0.2258385918
20	Enzyme	PGM1	0.0232480903
20	Enzyme	PGM2	0.0083028894
20	Enzyme	PYK2	0.0531384922
20	Enzyme	RHR2	0.0464961807
20	Enzyme	TDH1	0.3121886416
20	Enzyme	TDH3	0.3819329127
20	Enzyme	TPI1	0.2706741946
20	Enzyme	TPS1	0.0298904019
20	Enzyme	TPS2	0.0265692461
20	Enzyme	UGP1	0.0547990701
20	Complex	FBA1+F16bP	0.0083028894
20	Complex	GPM1+P3G	0.0647625374
20	Complex	GPD1+G3P	0.0033211558
20	Complex	CDC19+PEP	0.0547990701
20	Complex	ENO1+PEP	0.1245433411
20	Complex	TDH1+GAP	0.0365327134
20	Complex	ENO2+PEP	0.0298904019
20	Complex	PGI1+F6P	0.0116240452
20	Complex	TDH3+GAP	0.0365327134
20	Complex	HXK1+GLC	0.0033211558
20	Complex	PGM1+G1P	0.0049817336
20	Complex	FBA1+GAP	0.0066423115
20	Complex	PGI1+G6P	0.0166057788
20	Complex	RHR2+G3P	0.0033211558
20	Complex	PGM1+G6P	0.0033211558
20	Complex	TDH1+BPG	0.0016605779
20	Complex	PGK1+P3G	0.0315509797
20	Complex	TPI1+DHAP	0.0033211558
20	Complex	PFK1+F6P	0.0016605779
20	Complex	HOR2+G3P	0.0049817336
20	Complex	PGM2+G6P	0.0033211558
20	Complex	PFK2+F6P	0.0083028894
20	Complex	HXK2+GLC	0.0099634673
20	Complex	ENO1+P2G	0.0116240452
20	Complex	GLK1+GLC	0.0099634673
20	Complex	FBA1+DHAP	0.0049817336
20	Complex	TPS1+G6P	0.0033211558
20	Complex	GPM1+P2G	0.0083028894
20	Complex	TPI1+GAP	0.0199269346
20	Complex	GPD1+DHAP	0.0033211558
20	Complex	PYK2+PEP	0.0066423115
20	Complex	UGP1+G1P	0.0066423115
20	Complex	FBA1+DHAP+GAP	0.0016605779
20	Complex	GPD2+DHAP	0.0016605779
20	Complex	TDH3+BPG	0.0016605779
21	Metabolite	ADP	0.1278644968
21	Metabolite	ATP	0.4284290933
21	Metabolite	BPG	0.0033211558
21	Metabolite	DHAP	0.1012952507
21	Metabolite	F16bP	0.4500166058
21	Metabolite	F6P	0.2125539688
21	Metabolite	G1P	0.5264031883
21	Metabolite	G3P	0.2607107273
21	Metabolite	G6P	0.7422783129
21	Metabolite	GAP	0.2075722351
21	Metabolite	GLC	0.6011291930
21	Metabolite	NAD	0.1494520093
21	Metabolite	P2G	0.0448356028
21	Metabolite	P3G	0.3669877117
21	Metabolite	PEP	0.3852540684
21	Metabolite	PYR	0.2092328130
21	Metabolite	T6P	0.0199269346
21	Metabolite	UDP	0.2806376619
21	Metabolite	UTP	0.6476253736
21	Metabolite	AMP	0.4383925606
21	Metabolite	NADH	0.0863500498
21	Metabolite	UDG	0.4666223846
21	Metabolite	F26bP	0.0298904019
21	Metabolite	GLY	0.1494520093
21	Metabolite	TRH	0.0149452009
21	Enzyme	CDC19	0.1494520093
21	Enzyme	ENO1	0.5413483892
21	Enzyme	ENO2	0.1660577881
21	Enzyme	FBA1	0.1095981402
21	Enzyme	GLK1	0.0348721355
21	Enzyme	GPD1	0.0614413816
21	Enzyme	GPD2	0.0049817336
21	Enzyme	GPM1	0.6526071073
21	Enzyme	HOR2	0.0481567586
21	Enzyme	HXK1	0.0132846230
21	Enzyme	HXK2	0.0464961807
21	Enzyme	PFK1	0.0448356028
21	Enzyme	PFK2	0.0298904019
21	Enzyme	PGI1	0.1079375623
21	Enzyme	PGK1	0.2241780139
21	Enzyme	PGM1	0.0232480903
21	Enzyme	PGM2	0.0083028894
21	Enzyme	PYK2	0.0514779143
21	Enzyme	RHR2	0.0448356028
21	Enzyme	TDH1	0.3088674859
21	Enzyme	TDH3	0.3819329127
21	Enzyme	TPI1	0.2706741946
21	Enzyme	TPS1	0.0282298240
21	Enzyme	TPS2	0.0265692461
21	Enzyme	UGP1	0.0547990701
21	Complex	FBA1+F16bP	0.0083028894
21	Complex	GPM1+P3G	0.0680836931
21	Complex	GPD1+G3P	0.0033211558
21	Complex	CDC19+PEP	0.0547990701
21	Complex	ENO1+PEP	0.1311856526
21	Complex	TDH1+GAP	0.0398538691
21	Complex	ENO2+PEP	0.0298904019
21	Complex	PGI1+F6P	0.0116240452
21	Complex	TDH3+GAP	0.0365327134
21	Complex	HXK1+GLC	0.0033211558
21	Complex	PGM1+G1P	0.0049817336
21	Complex	FBA1+GAP	0.0066423115
21	Complex	PGI1+G6P	0.0182663567
21	Complex	RHR2+G3P	0.0049817336
21	Complex	PGM1+G6P	0.0033211558
21	Complex	TDH1+BPG	0.0016605779
21	Complex	PGK1+P3G	0.0332115576
21	Complex	PFK1+F6P	0.0016605779
21	Complex	HOR2+G3P	0.0049817336
21	Complex	PGM2+G6P	0.0033211558
21	Complex	PFK2+F6P	0.0083028894
21	Complex	HXK2+GLC	0.0132846230
21	Complex	ENO1+P2G	0.0132846230
21	Complex	GLK1+GLC	0.0099634673
21	Complex	FBA1+DHAP	0.0066423115
21	Complex	TPS1+G6P	0.0049817336
21	Complex	GPM1+P2G	0.0083028894
21	Complex	TPI1+GAP	0.0215875125
21	Complex	GPD1+DHAP	0.0033211558
21	Complex	PYK2+PEP	0.0083028894
21	Complex	UGP1+G1P	0.0066423115
21	Complex	FBA1+DHAP+GAP	0.0016605779
21	Complex	GPD2+DHAP	0.0016605779
21	Complex	TPI1+DHAP	0.0016605779
21	Complex	TDH3+BPG	0.0016605779
22	Metabolite	ADP	0.1278644968
22	Metabolite	ATP	0.4284290933
22	Metabolite	BPG	0.0033211558
22	Metabolite	DHAP	0.1012952507
22	Metabolite	F16bP	0.4500166058
22	Metabolite	F6P	0.2125539688
22	Metabolite	G1P	0.5264031883
22	Metabolite	G3P	0.2573895716
22	Metabolite	G6P	0.7389571571
22	Metabolite	GAP	0.2042510794
22	Metabolite	GLC	0.5978080372
22	Metabolite	NAD	0.1494520093
22	Metabolite	P2G	0.0431750249
22	Metabolite	P3G	0.3570242444
22	Metabolite	PEP	0.3819329127
22	Metabolite	PYR	0.2092328130
22	Metabolite	T6P	0.0199269346
22	Metabolite	UDP	0.2806376619
22	Metabolite	UTP	0.6476253736
22	Metabolite	AMP	0.4383925606
22	Metabolite	NADH	0.0863500498
22	Metabolite	UDG	0.4666223846
22	Metabolite	F26bP	0.0298904019
22	Metabolite	GLY	0.1494520093
22	Metabolite	TRH	0.0149452009
22	Enzyme	CDC19	0.1494520093
22	Enzyme	ENO1	0.5396878114
22	Enzyme	ENO2	0.1627366323
22	Enzyme	FBA1	0.1095981402
22	Enzyme	GLK1	0.0348721355
22	Enzyme	GPD1	0.0597808037
22	Enzyme	GPD2	0.0049817336
22	Enzyme	GPM1	0.6492859515
22	Enzyme	HOR2	0.0481567586
22	Enzyme	HXK1	0.0116240452
22	Enzyme	HXK2	0.0448356028
22	Enzyme	PFK1	0.0448356028
22	Enzyme	PFK2	0.0298904019
22	Enzyme	PGI1	0.1062769844
22	Enzyme	PGK1	0.2175357024
22	Enzyme	PGM1	0.0232480903
22	Enzyme	PGM2	0.0083028894
22	Enzyme	PYK2	0.0514779143
22	Enzyme	RHR2	0.0431750249
22	Enzyme	TDH1	0.3072069080
22	Enzyme	TDH3	0.3819329127
22	Enzyme	TPI1	0.2690136167
22	Enzyme	TPS1	0.0265692461
22	Enzyme	TPS2	0.0265692461
22	Enzyme	UGP1	0.0547990701
22	Complex	FBA1+F16bP	0.0083028894
22	Complex	GPM1+P3G	0.0714048489
22	Complex	GPD1+G3P	0.0049817336
22	Complex	CDC19+PEP	0.0547990701
22	Complex	ENO1+PEP	0.1311856526
22	Complex	TDH1+GAP	0.0415144470
22	Complex	ENO2+PEP	0.0332115576
22	Complex	TDH3+GAP	0.0365327134
22	Complex	PGI1+F6P	0.0099634673
22	Complex	HXK1+GLC	0.0049817336
22	Complex	PGM1+G1P	0.0049817336
22	Complex	FBA1+GAP	0.0066423115
22	Complex	PGI1+G6P	0.0215875125
22	Complex	RHR2+G3P	0.0066423115
22	Complex	PGM1+G6P	0.0033211558
22	Complex	TDH1+BPG	0.0016605779
22	Complex	PGK1+P3G	0.0398538691
22	Complex	PFK1+F6P	0.0016605779
22	Complex	HOR2+G3P	0.0049817336
22	Complex	PGM2+G6P	0.0033211558
22	Complex	PFK2+F6P	0.0083028894
22	Complex	HXK2+GLC	0.0149452009
22	Complex	ENO1+P2G	0.0149452009
22	Complex	GLK1+GLC	0.0099634673
22	Complex	FBA1+DHAP	0.0066423115
22	Complex	TPS1+G6P	0.0066423115
22	Complex	GPM1+P2G	0.0083028894
22	Complex	TPI1+GAP	0.0232480903
22	Complex	GPD1+DHAP	0.0033211558
22	Complex	PYK2+PEP	0.0083028894
22	Complex	UGP1+G1P	0.0066423115
22	Complex	FBA1+DHAP+GAP	0.0016605779
22	Complex	GPD2+DHAP	0.0016605779
22	Complex	TPI1+DHAP	0.0016605779
22	Complex	TDH3+BPG	0.0016605779
23	Metabolite	ADP	0.1278644968
23	Metabolite	ATP	0.4284290933
23	Metabolite	BPG	0.0033211558
23	Metabolite	DHAP	0.1012952507
23	Metabolite	F16bP	0.4500166058
23	Metabolite	F6P	0.2125539688
23	Metabolite	G1P	0.5264031883
23	Metabolite	G3P	0.2557289937
23	Metabolite	G6P	0.7372965792
23	Metabolite	GAP	0.1992693457
23	Metabolite	GLC	0.5978080372
23	Metabolite	NAD	0.1494520093
23	Metabolite	P2G	0.0415144470
23	Metabolite	P3G	0.3487213550
23	Metabolite	PEP	0.3819329127
23	Metabolite	PYR	0.2092328130
23	Metabolite	T6P	0.0199269346
23	Metabolite	UDP	0.2806376619
23	Metabolite	UTP	0.6476253736
23	Metabolite	AMP	0.4383925606
23	Metabolite	NADH	0.0863500498
23	Metabolite	UDG	0.4666223846
23	Metabolite	F26bP	0.0298904019
23	Metabolite	GLY	0.1494520093
23	Metabolite	TRH	0.0149452009
23	Enzyme	CDC19	0.1494520093
23	Enzyme	ENO1	0.5380272335
23	Enzyme	ENO2	0.1627366323
23	Enzyme	FBA1	0.1095981402
23	Enzyme	GLK1	0.0348721355
23	Enzyme	GPD1	0.0597808037
23	Enzyme	GPD2	0.0049817336
23	Enzyme	GPM1	0.6459647957
23	Enzyme	HOR2	0.0464961807
23	Enzyme	HXK1	0.0116240452
23	Enzyme	HXK2	0.0448356028
23	Enzyme	PFK1	0.0448356028
23	Enzyme	PFK2	0.0282298240
23	Enzyme	PGI1	0.1095981402
23	Enzyme	PGK1	0.2125539688
23	Enzyme	PGM1	0.0199269346
23	Enzyme	PGM2	0.0083028894
23	Enzyme	PYK2	0.0514779143
23	Enzyme	RHR2	0.0431750249
23	Enzyme	TDH1	0.3055463301
23	Enzyme	TDH3	0.3786117569
23	Enzyme	TPI1	0.2690136167
23	Enzyme	TPS1	0.0265692461
23	Enzyme	TPS2	0.0265692461
23	Enzyme	UGP1	0.0547990701
23	Complex	FBA1+F16bP	0.0083028894
23	Complex	GPM1+P3G	0.0747260046
23	Complex	GPD1+G3P	0.0049817336
23	Complex	CDC19+PEP	0.0547990701
23	Complex	ENO1+PEP	0.1311856526
23	Complex	TDH1+GAP	0.0431750249
23	Complex	ENO2+PEP	0.0332115576
23	Complex	TDH3+GAP	0.0398538691
23	Complex	HXK1+GLC	0.0049817336
23	Complex	PGM1+G1P	0.0049817336
23	Complex	FBA1+GAP	0.0066423115
23	Complex	RHR2+G3P	0.0066423115
23	Complex	PGM1+G6P	0.0066423115
23	Complex	TDH1+BPG	0.0016605779
23	Complex	PGK1+P3G	0.0448356028
23	Complex	PFK1+F6P	0.0016605779
23	Complex	HOR2+G3P	0.0066423115
23	Complex	PGM2+G6P	0.0033211558
23	Complex	PFK2+F6P	0.0099634673
23	Complex	HXK2+GLC	0.0149452009
23	Complex	ENO1+P2G	0.0166057788
23	Complex	GLK1+GLC	0.0099634673
23	Complex	FBA1+DHAP	0.0066423115
23	Complex	PGI1+G6P	0.0199269346
23	Complex	PGI1+F6P	0.0083028894
23	Complex	TPS1+G6P	0.0066423115
23	Complex	GPM1+P2G	0.0083028894
23	Complex	TPI1+GAP	0.0232480903
23	Complex	GPD1+DHAP	0.0033211558
23	Complex	PYK2+PEP	0.0083028894
23	Complex	UGP1+G1P	0.0066423115
23	Complex	FBA1+DHAP+GAP	0.0016605779
23	Complex	GPD2+DHAP	0.0016605779
23	Complex	TPI1+DHAP	0.0016605779
23	Complex	TDH3+BPG	0.0016605779
24	Metabolite	ADP	0.1278644968
24	Metabolite	ATP	0.4284290933
24	Metabolite	BPG	0.0033211558
24	Metabolite	DHAP	0.1029558286
24	Metabolite	F16bP	0.4500166058
24	Metabolite	F6P	0.2092328130
24	Metabolite	G1P	0.5247426104
24	Metabolite	G3P	0.2557289937
24	Metabolite	G6P	0.7323148456
24	Metabolite	GAP	0.1959481900
24	Metabolite	GLC	0.5978080372
24	Metabolite	NAD	0.1494520093
24	Metabolite	P2G	0.0415144470
24	Metabolite	P3G	0.3404184656
24	Metabolite	PEP	0.3752906011
24	Metabolite	PYR	0.2092328130
24	Metabolite	T6P	0.0199269346
24	Metabolite	UDP	0.2806376619
24	Metabolite	UTP	0.6476253736
24	Metabolite	AMP	0.4383925606
24	Metabolite	NADH	0.0863500498
24	Metabolite	UDG	0.4666223846
24	Metabolite	F26bP	0.0298904019
24	Metabolite	GLY	0.1494520093
24	Metabolite	TRH	0.0149452009
24	Enzyme	CDC19	0.1494520093
24	Enzyme	ENO1	0.5330454998
24	Enzyme	ENO2	0.1610760545
24	Enzyme	FBA1	0.1095981402
24	Enzyme	GLK1	0.0348721355
24	Enzyme	GPD1	0.0597808037
24	Enzyme	GPD2	0.0049817336
24	Enzyme	GPM1	0.6409830621
24	Enzyme	HOR2	0.0464961807
24	Enzyme	HXK1	0.0116240452
24	Enzyme	HXK2	0.0448356028
24	Enzyme	PFK1	0.0431750249
24	Enzyme	PFK2	0.0265692461
24	Enzyme	PGI1	0.1046164065
24	Enzyme	PGK1	0.2092328130
24	Enzyme	PGM1	0.0199269346
24	Enzyme	PGM2	0.0083028894
24	Enzyme	PYK2	0.0514779143
24	Enzyme	RHR2	0.0431750249
24	Enzyme	TDH1	0.3022251744
24	Enzyme	TDH3	0.3786117569
24	Enzyme	TPI1	0.2706741946
24	Enzyme	TPS1	0.0265692461
24	Enzyme	TPS2	0.0265692461
24	Enzyme	UGP1	0.0531384922
24	Complex	FBA1+F16bP	0.0083028894
24	Complex	GPM1+P3G	0.0797077383
24	Complex	GPD1+G3P	0.0049817336
24	Complex	CDC19+PEP	0.0547990701
24	Complex	ENO1+PEP	0.1361673863
24	Complex	TDH1+GAP	0.0464961807
24	Complex	ENO2+PEP	0.0348721355
24	Complex	TDH3+GAP	0.0398538691
24	Complex	HXK1+GLC	0.0049817336
24	Complex	PGM1+G1P	0.0049817336
24	Complex	FBA1+GAP	0.0066423115
24	Complex	RHR2+G3P	0.0066423115
24	Complex	PGM1+G6P	0.0066423115
24	Complex	TDH1+BPG	0.0016605779
24	Complex	PGK1+P3G	0.0481567586
24	Complex	PFK1+F6P	0.0033211558
24	Complex	HOR2+G3P	0.0066423115
24	Complex	PGM2+G6P	0.0033211558
24	Complex	PFK2+F6P	0.0116240452
24	Complex	HXK2+GLC	0.0149452009
24	Complex	ENO1+P2G	0.0166057788
24	Complex	GLK1+GLC	0.0099634673
24	Complex	FBA1+DHAP	0.0066423115
24	Complex	PGI1+G6P	0.0249086682
24	Complex	PGI1+F6P	0.0083028894
24	Complex	TPS1+G6P	0.0066423115
24	Complex	GPM1+P2G	0.0083028894
24	Complex	GPD1+DHAP	0.0033211558
24	Complex	TPI1+GAP	0.0215875125
24	Complex	PYK2+PEP	0.0083028894
24	Complex	UGP1+G1P	0.0083028894
24	Complex	FBA1+DHAP+GAP	0.0016605779
24	Complex	GPD2+DHAP	0.0016605779
24	Complex	TPI1+DHAP	0.0016605779
24	Complex	TDH3+BPG	0.0016605779
25	Metabolite	ADP	0.1278644968
25	Metabolite	ATP	0.4284290933
25	Metabolite	BPG	0.0033211558
25	Metabolite	DHAP	0.1046164065
25	Metabolite	F16bP	0.4500166058
25	Metabolite	F6P	0.2108933909
25	Metabolite	G1P	0.5214214547
25	Metabolite	G3P	0.2557289937
25	Metabolite	G6P	0.7306542677
25	Metabolite	GAP	0.1926270342
[truncated: 803,631 more rows]
