# Supplementary material for: Agent-based models for detecting the driving forces of biomolecular interactions
Source: Sci Rep. 2022 Feb 3;12:1878. doi: 10.1038/s41598-021-04205-8 (PMC8814177; doi:10.1038/s41598-021-04205-8)
Supplement: Supplementary file 2 — Supplementary Information. [file 41598_2021_4205_MOESM2_ESM.zip › manuscript_plots-dataset/agent_based_simulation_output-10A-pbd.csv]

time	type	name	concentration
0	Metabolite	ADP	0.1278644968
0	Metabolite	ATP	0.4284290933
0	Metabolite	BPG	0.0066423115
0	Metabolite	DHAP	0.1145798738
0	Metabolite	F16bP	0.4583194952
0	Metabolite	F6P	0.2341414812
0	Metabolite	G1P	0.5380272335
0	Metabolite	G3P	0.2739953504
0	Metabolite	G6P	0.7721687147
0	Metabolite	GAP	0.3155097974
0	Metabolite	GLC	0.6276984391
0	Metabolite	NAD	0.1494520093
0	Metabolite	P2G	0.0664231152
0	Metabolite	P3G	0.4682829625
0	Metabolite	PEP	0.6094320824
0	Metabolite	PYR	0.2092328130
0	Metabolite	T6P	0.0199269346
0	Metabolite	UDP	0.2806376619
0	Metabolite	UTP	0.6476253736
0	Metabolite	AMP	0.4383925606
0	Metabolite	NADH	0.0863500498
0	Metabolite	UDG	0.4666223846
0	Metabolite	F26bP	0.0298904019
0	Metabolite	GLY	0.1494520093
0	Metabolite	TRH	0.0149452009
0	Enzyme	CDC19	0.2042510794
0	Enzyme	ENO1	0.6858186649
0	Enzyme	ENO2	0.1959481900
0	Enzyme	FBA1	0.1328462305
0	Enzyme	GLK1	0.0448356028
0	Enzyme	GPD1	0.0680836931
0	Enzyme	GPD2	0.0066423115
0	Enzyme	GPM1	0.7289936898
0	Enzyme	HOR2	0.0531384922
0	Enzyme	HXK1	0.0166057788
0	Enzyme	HXK2	0.0597808037
0	Enzyme	PFK1	0.0464961807
0	Enzyme	PFK2	0.0381932913
0	Enzyme	PGI1	0.1378279641
0	Enzyme	PGK1	0.2573895716
0	Enzyme	PGM1	0.0315509797
0	Enzyme	PGM2	0.0116240452
0	Enzyme	PYK2	0.0597808037
0	Enzyme	RHR2	0.0498173364
0	Enzyme	TDH1	0.3503819329
0	Enzyme	TDH3	0.4201262039
0	Enzyme	TPI1	0.2939222850
0	Enzyme	TPS1	0.0332115576
0	Enzyme	TPS2	0.0265692461
0	Enzyme	UGP1	0.0614413816
1	Metabolite	ADP	0.1262039190
1	Metabolite	ATP	0.4217867818
1	Metabolite	BPG	0.0066423115
1	Metabolite	DHAP	0.1145798738
1	Metabolite	F16bP	0.4583194952
1	Metabolite	F6P	0.2341414812
1	Metabolite	G1P	0.5380272335
1	Metabolite	G3P	0.2739953504
1	Metabolite	G6P	0.7622052474
1	Metabolite	GAP	0.3055463301
1	Metabolite	GLC	0.6243772833
1	Metabolite	NAD	0.1494520093
1	Metabolite	P2G	0.0647625374
1	Metabolite	P3G	0.4633012288
1	Metabolite	PEP	0.5895051478
1	Metabolite	PYR	0.2092328130
1	Metabolite	T6P	0.0199269346
1	Metabolite	UDP	0.2806376619
1	Metabolite	UTP	0.6476253736
1	Metabolite	AMP	0.4383925606
1	Metabolite	NADH	0.0846894719
1	Metabolite	UDG	0.4666223846
1	Metabolite	F26bP	0.0298904019
1	Metabolite	GLY	0.1494520093
1	Metabolite	TRH	0.0149452009
1	Enzyme	CDC19	0.2042510794
1	Enzyme	ENO1	0.6741946197
1	Enzyme	ENO2	0.1893058784
1	Enzyme	FBA1	0.1311856526
1	Enzyme	GLK1	0.0448356028
1	Enzyme	GPD1	0.0680836931
1	Enzyme	GPD2	0.0066423115
1	Enzyme	GPM1	0.7223513783
1	Enzyme	HOR2	0.0531384922
1	Enzyme	HXK1	0.0149452009
1	Enzyme	HXK2	0.0564596480
1	Enzyme	PFK1	0.0431750249
1	Enzyme	PFK2	0.0381932913
1	Enzyme	PGI1	0.1311856526
1	Enzyme	PGK1	0.2540684158
1	Enzyme	PGM1	0.0315509797
1	Enzyme	PGM2	0.0116240452
1	Enzyme	PYK2	0.0581202258
1	Enzyme	RHR2	0.0498173364
1	Enzyme	TDH1	0.3487213550
1	Enzyme	TDH3	0.4151444703
1	Enzyme	TPI1	0.2906011292
1	Enzyme	TPS1	0.0298904019
1	Enzyme	TPS2	0.0265692461
1	Enzyme	UGP1	0.0614413816
1	Complex	ENO1+PEP	0.0116240452
1	Complex	PGI1+G6P	0.0066423115
1	Complex	TDH1+GAP	0.0016605779
1	Complex	ENO2+PEP	0.0066423115
1	Complex	GPM1+P3G	0.0049817336
1	Complex	TPS1+G6P	0.0033211558
1	Complex	PFK1+ATP	0.0033211558
1	Complex	TDH3+GAP	0.0033211558
1	Complex	PYK2+PEP	0.0016605779
1	Complex	HXK1+GLC	0.0016605779
1	Complex	PGK1+ADP	0.0016605779
1	Complex	GPM1+P2G	0.0016605779
1	Complex	TDH3+NADH	0.0016605779
1	Complex	HXK2+ATP	0.0016605779
1	Complex	TPI1+GAP	0.0033211558
1	Complex	HXK2+GLC	0.0016605779
1	Complex	PGK1+ATP	0.0016605779
1	Complex	FBA1+GAP	0.0016605779
2	Metabolite	ADP	0.1245433411
2	Metabolite	ATP	0.4168050482
2	Metabolite	BPG	0.0066423115
2	Metabolite	DHAP	0.1145798738
2	Metabolite	F16bP	0.4549983394
2	Metabolite	F6P	0.2308203255
2	Metabolite	G1P	0.5363666556
2	Metabolite	G3P	0.2723347725
2	Metabolite	G6P	0.7605446695
2	Metabolite	GAP	0.2955828628
2	Metabolite	GLC	0.6227167054
2	Metabolite	NAD	0.1494520093
2	Metabolite	P2G	0.0547990701
2	Metabolite	P3G	0.4500166058
2	Metabolite	PEP	0.5695782132
2	Metabolite	PYR	0.2092328130
2	Metabolite	T6P	0.0199269346
2	Metabolite	UDP	0.2806376619
2	Metabolite	UTP	0.6459647957
2	Metabolite	AMP	0.4383925606
2	Metabolite	NADH	0.0830288941
2	Metabolite	UDG	0.4666223846
2	Metabolite	F26bP	0.0298904019
2	Metabolite	GLY	0.1494520093
2	Metabolite	TRH	0.0149452009
2	Enzyme	CDC19	0.1976087679
2	Enzyme	ENO1	0.6609099967
2	Enzyme	ENO2	0.1843241448
2	Enzyme	FBA1	0.1262039190
2	Enzyme	GLK1	0.0431750249
2	Enzyme	GPD1	0.0680836931
2	Enzyme	GPD2	0.0049817336
2	Enzyme	GPM1	0.7123879110
2	Enzyme	HOR2	0.0531384922
2	Enzyme	HXK1	0.0149452009
2	Enzyme	HXK2	0.0547990701
2	Enzyme	PFK1	0.0398538691
2	Enzyme	PFK2	0.0381932913
2	Enzyme	PGI1	0.1278644968
2	Enzyme	PGK1	0.2424443706
2	Enzyme	PGM1	0.0298904019
2	Enzyme	PGM2	0.0116240452
2	Enzyme	PYK2	0.0581202258
2	Enzyme	RHR2	0.0498173364
2	Enzyme	TDH1	0.3454001993
2	Enzyme	TDH3	0.4101627366
2	Enzyme	TPI1	0.2889405513
2	Enzyme	TPS1	0.0298904019
2	Enzyme	TPS2	0.0265692461
2	Enzyme	UGP1	0.0597808037
2	Complex	ENO1+PEP	0.0199269346
2	Complex	PGI1+G6P	0.0083028894
2	Complex	TDH1+GAP	0.0033211558
2	Complex	ENO2+PEP	0.0116240452
2	Complex	GPM1+P3G	0.0099634673
2	Complex	TPS1+G6P	0.0033211558
2	Complex	PFK1+ATP	0.0049817336
2	Complex	TDH3+GAP	0.0083028894
2	Complex	PYK2+PEP	0.0016605779
2	Complex	HXK1+GLC	0.0016605779
2	Complex	PGK1+ADP	0.0033211558
2	Complex	GPM1+P2G	0.0066423115
2	Complex	TDH3+NADH	0.0016605779
2	Complex	HXK2+ATP	0.0016605779
2	Complex	TPI1+GAP	0.0049817336
2	Complex	HXK2+GLC	0.0033211558
2	Complex	PGK1+ATP	0.0033211558
2	Complex	FBA1+GAP	0.0033211558
2	Complex	FBA1+F16bP	0.0033211558
2	Complex	PGK1+P3G	0.0083028894
2	Complex	UGP1+UTP	0.0016605779
2	Complex	CDC19+PEP	0.0066423115
2	Complex	GPD2+G3P	0.0016605779
2	Complex	TDH1+NADH	0.0016605779
2	Complex	PFK1+F6P	0.0016605779
2	Complex	ENO1+P2G	0.0049817336
2	Complex	PGM1+G1P	0.0016605779
2	Complex	GLK1+ATP	0.0016605779
2	Complex	PGI1+F6P	0.0016605779
3	Metabolite	ADP	0.1245433411
3	Metabolite	ATP	0.4118233145
3	Metabolite	BPG	0.0049817336
3	Metabolite	DHAP	0.1112587180
3	Metabolite	F16bP	0.4500166058
3	Metabolite	F6P	0.2274991697
3	Metabolite	G1P	0.5313849220
3	Metabolite	G3P	0.2690136167
3	Metabolite	G6P	0.7489206244
3	Metabolite	GAP	0.2906011292
3	Metabolite	GLC	0.6210561275
3	Metabolite	NAD	0.1494520093
3	Metabolite	P2G	0.0481567586
3	Metabolite	P3G	0.4367319827
3	Metabolite	PEP	0.5446695450
3	Metabolite	PYR	0.2092328130
3	Metabolite	T6P	0.0199269346
3	Metabolite	UDP	0.2806376619
3	Metabolite	UTP	0.6459647957
3	Metabolite	AMP	0.4383925606
3	Metabolite	NADH	0.0830288941
3	Metabolite	UDG	0.4666223846
3	Metabolite	F26bP	0.0298904019
3	Metabolite	GLY	0.1494520093
3	Metabolite	TRH	0.0149452009
3	Enzyme	CDC19	0.1942876121
3	Enzyme	ENO1	0.6409830621
3	Enzyme	ENO2	0.1793424112
3	Enzyme	FBA1	0.1195616074
3	Enzyme	GLK1	0.0431750249
3	Enzyme	GPD1	0.0680836931
3	Enzyme	GPD2	0.0049817336
3	Enzyme	GPM1	0.7007638658
3	Enzyme	HOR2	0.0514779143
3	Enzyme	HXK1	0.0132846230
3	Enzyme	HXK2	0.0547990701
3	Enzyme	PFK1	0.0381932913
3	Enzyme	PFK2	0.0365327134
3	Enzyme	PGI1	0.1179010296
3	Enzyme	PGK1	0.2374626370
3	Enzyme	PGM1	0.0249086682
3	Enzyme	PGM2	0.0116240452
3	Enzyme	PYK2	0.0564596480
3	Enzyme	RHR2	0.0481567586
3	Enzyme	TDH1	0.3437396214
3	Enzyme	TDH3	0.4068415809
3	Enzyme	TPI1	0.2872799734
3	Enzyme	TPS1	0.0298904019
3	Enzyme	TPS2	0.0265692461
3	Enzyme	UGP1	0.0547990701
3	Complex	ENO1+PEP	0.0381932913
3	Complex	PGI1+G6P	0.0149452009
3	Complex	TDH1+GAP	0.0049817336
3	Complex	ENO2+PEP	0.0132846230
3	Complex	GPM1+P3G	0.0199269346
3	Complex	TPS1+G6P	0.0033211558
3	Complex	PFK1+ATP	0.0066423115
3	Complex	TDH3+GAP	0.0099634673
3	Complex	PYK2+PEP	0.0033211558
3	Complex	HXK1+GLC	0.0033211558
3	Complex	PGK1+ADP	0.0033211558
3	Complex	GPM1+P2G	0.0083028894
3	Complex	TDH3+NADH	0.0016605779
3	Complex	HXK2+ATP	0.0016605779
3	Complex	TPI1+GAP	0.0049817336
3	Complex	HXK2+GLC	0.0033211558
3	Complex	PGK1+ATP	0.0049817336
3	Complex	FBA1+F16bP	0.0083028894
3	Complex	PGK1+P3G	0.0116240452
3	Complex	UGP1+UTP	0.0016605779
3	Complex	CDC19+PEP	0.0099634673
3	Complex	GPD2+G3P	0.0016605779
3	Complex	TDH1+NADH	0.0016605779
3	Complex	PFK1+F6P	0.0016605779
3	Complex	ENO1+P2G	0.0066423115
3	Complex	PGM1+G1P	0.0016605779
3	Complex	FBA1+GAP	0.0033211558
3	Complex	GLK1+ATP	0.0016605779
3	Complex	PGI1+F6P	0.0049817336
3	Complex	FBA1+DHAP+GAP	0.0016605779
3	Complex	PGM1+G6P	0.0049817336
3	Complex	UGP1+G1P	0.0049817336
3	Complex	RHR2+G3P	0.0016605779
3	Complex	HOR2+G3P	0.0016605779
3	Complex	TDH3+BPG	0.0016605779
3	Complex	ENO2+P2G	0.0033211558
3	Complex	TPI1+DHAP	0.0016605779
3	Complex	PFK2+ATP	0.0016605779
4	Metabolite	ADP	0.1212221853
4	Metabolite	ATP	0.4018598472
4	Metabolite	BPG	0.0049817336
4	Metabolite	DHAP	0.1095981402
4	Metabolite	F16bP	0.4417137164
4	Metabolite	F6P	0.2258385918
4	Metabolite	G1P	0.5313849220
4	Metabolite	G3P	0.2690136167
4	Metabolite	G6P	0.7439388907
4	Metabolite	GAP	0.2856193955
4	Metabolite	GLC	0.6210561275
4	Metabolite	NAD	0.1477914314
4	Metabolite	P2G	0.0448356028
4	Metabolite	P3G	0.4251079376
4	Metabolite	PEP	0.5147791431
4	Metabolite	PYR	0.2092328130
4	Metabolite	T6P	0.0199269346
4	Metabolite	UDP	0.2806376619
4	Metabolite	UTP	0.6459647957
4	Metabolite	AMP	0.4383925606
4	Metabolite	NADH	0.0830288941
4	Metabolite	UDG	0.4666223846
4	Metabolite	F26bP	0.0298904019
4	Metabolite	GLY	0.1494520093
4	Metabolite	TRH	0.0149452009
4	Enzyme	CDC19	0.1859847227
4	Enzyme	ENO1	0.6193955497
4	Enzyme	ENO2	0.1760212554
4	Enzyme	FBA1	0.1112587180
4	Enzyme	GLK1	0.0431750249
4	Enzyme	GPD1	0.0680836931
4	Enzyme	GPD2	0.0049817336
4	Enzyme	GPM1	0.6924609764
4	Enzyme	HOR2	0.0514779143
4	Enzyme	HXK1	0.0116240452
4	Enzyme	HXK2	0.0547990701
4	Enzyme	PFK1	0.0332115576
4	Enzyme	PFK2	0.0365327134
4	Enzyme	PGI1	0.1112587180
4	Enzyme	PGK1	0.2274991697
4	Enzyme	PGM1	0.0249086682
4	Enzyme	PGM2	0.0116240452
4	Enzyme	PYK2	0.0564596480
4	Enzyme	RHR2	0.0481567586
4	Enzyme	TDH1	0.3404184656
4	Enzyme	TDH3	0.4068415809
4	Enzyme	TPI1	0.2822982398
4	Enzyme	TPS1	0.0298904019
4	Enzyme	TPS2	0.0265692461
4	Enzyme	UGP1	0.0547990701
4	Complex	ENO1+PEP	0.0581202258
4	Complex	PGI1+G6P	0.0199269346
4	Complex	TDH1+GAP	0.0066423115
4	Complex	ENO2+PEP	0.0166057788
4	Complex	GPM1+P3G	0.0265692461
4	Complex	TPS1+G6P	0.0033211558
4	Complex	PFK1+ATP	0.0116240452
4	Complex	TDH3+GAP	0.0099634673
4	Complex	PYK2+PEP	0.0033211558
4	Complex	HXK1+GLC	0.0033211558
4	Complex	PGK1+ADP	0.0049817336
4	Complex	GPM1+P2G	0.0099634673
4	Complex	TDH3+NADH	0.0016605779
4	Complex	HXK2+ATP	0.0016605779
4	Complex	TPI1+GAP	0.0083028894
4	Complex	HXK2+GLC	0.0033211558
4	Complex	PGK1+ATP	0.0083028894
4	Complex	FBA1+F16bP	0.0166057788
4	Complex	PGK1+P3G	0.0166057788
4	Complex	UGP1+UTP	0.0016605779
4	Complex	CDC19+PEP	0.0166057788
4	Complex	GPD2+G3P	0.0016605779
4	Complex	TDH1+NADH	0.0016605779
4	Complex	PFK1+F6P	0.0016605779
4	Complex	ENO1+P2G	0.0083028894
4	Complex	PGM1+G1P	0.0016605779
4	Complex	FBA1+GAP	0.0033211558
4	Complex	GLK1+ATP	0.0016605779
4	Complex	PGI1+F6P	0.0066423115
4	Complex	FBA1+DHAP+GAP	0.0016605779
4	Complex	PGM1+G6P	0.0049817336
4	Complex	UGP1+G1P	0.0049817336
4	Complex	RHR2+G3P	0.0016605779
4	Complex	HOR2+G3P	0.0016605779
4	Complex	TDH3+BPG	0.0016605779
4	Complex	ENO2+P2G	0.0033211558
4	Complex	TPI1+DHAP	0.0033211558
4	Complex	PFK2+ATP	0.0016605779
4	Complex	TDH1+NAD	0.0016605779
4	Complex	HXK1+ATP	0.0016605779
4	Complex	CDC19+ADP	0.0016605779
5	Metabolite	ADP	0.1212221853
5	Metabolite	ATP	0.3968781136
5	Metabolite	BPG	0.0049817336
5	Metabolite	DHAP	0.1095981402
5	Metabolite	F16bP	0.4417137164
5	Metabolite	F6P	0.2225174361
5	Metabolite	G1P	0.5297243441
5	Metabolite	G3P	0.2673530389
5	Metabolite	G6P	0.7406177350
5	Metabolite	GAP	0.2773165061
5	Metabolite	GLC	0.6160743939
5	Metabolite	NAD	0.1461308535
5	Metabolite	P2G	0.0448356028
5	Metabolite	P3G	0.4168050482
5	Metabolite	PEP	0.4948522086
5	Metabolite	PYR	0.2092328130
5	Metabolite	T6P	0.0199269346
5	Metabolite	UDP	0.2806376619
5	Metabolite	UTP	0.6459647957
5	Metabolite	AMP	0.4383925606
5	Metabolite	NADH	0.0813683162
5	Metabolite	UDG	0.4649618067
5	Metabolite	F26bP	0.0298904019
5	Metabolite	GLY	0.1494520093
5	Metabolite	TRH	0.0149452009
5	Enzyme	CDC19	0.1826635669
5	Enzyme	ENO1	0.6110926602
5	Enzyme	ENO2	0.1693789439
5	Enzyme	FBA1	0.1112587180
5	Enzyme	GLK1	0.0398538691
5	Enzyme	GPD1	0.0664231152
5	Enzyme	GPD2	0.0049817336
5	Enzyme	GPM1	0.6874792428
5	Enzyme	HOR2	0.0498173364
5	Enzyme	HXK1	0.0116240452
5	Enzyme	HXK2	0.0514779143
5	Enzyme	PFK1	0.0298904019
5	Enzyme	PFK2	0.0348721355
5	Enzyme	PGI1	0.1112587180
5	Enzyme	PGK1	0.2225174361
5	Enzyme	PGM1	0.0232480903
5	Enzyme	PGM2	0.0116240452
5	Enzyme	PYK2	0.0547990701
5	Enzyme	RHR2	0.0481567586
5	Enzyme	TDH1	0.3370973099
5	Enzyme	TDH3	0.4018598472
5	Enzyme	TPI1	0.2806376619
5	Enzyme	TPS1	0.0265692461
5	Enzyme	TPS2	0.0265692461
5	Enzyme	UGP1	0.0531384922
5	Complex	ENO1+PEP	0.0664231152
5	Complex	PGI1+G6P	0.0199269346
5	Complex	TDH1+GAP	0.0083028894
5	Complex	ENO2+PEP	0.0232480903
5	Complex	GPM1+P3G	0.0315509797
5	Complex	TPS1+G6P	0.0049817336
5	Complex	PFK1+ATP	0.0132846230
5	Complex	TDH3+GAP	0.0149452009
5	Complex	PYK2+PEP	0.0049817336
5	Complex	HXK1+GLC	0.0033211558
5	Complex	PGK1+ADP	0.0049817336
5	Complex	GPM1+P2G	0.0099634673
5	Complex	TDH3+NADH	0.0016605779
5	Complex	HXK2+ATP	0.0016605779
5	Complex	TPI1+GAP	0.0099634673
5	Complex	HXK2+GLC	0.0066423115
5	Complex	PGK1+ATP	0.0099634673
5	Complex	FBA1+F16bP	0.0166057788
5	Complex	PGK1+P3G	0.0199269346
5	Complex	UGP1+UTP	0.0016605779
5	Complex	CDC19+PEP	0.0199269346
5	Complex	GPD2+G3P	0.0016605779
5	Complex	TDH1+NADH	0.0033211558
5	Complex	PFK1+F6P	0.0033211558
5	Complex	ENO1+P2G	0.0083028894
5	Complex	PGM1+G1P	0.0016605779
5	Complex	FBA1+GAP	0.0033211558
5	Complex	GLK1+ATP	0.0033211558
5	Complex	PGI1+F6P	0.0066423115
5	Complex	FBA1+DHAP+GAP	0.0016605779
5	Complex	PGM1+G6P	0.0066423115
5	Complex	UGP1+G1P	0.0066423115
5	Complex	RHR2+G3P	0.0016605779
5	Complex	HOR2+G3P	0.0033211558
5	Complex	TDH3+BPG	0.0016605779
5	Complex	ENO2+P2G	0.0033211558
5	Complex	TPI1+DHAP	0.0033211558
5	Complex	PFK2+ATP	0.0016605779
5	Complex	TDH1+NAD	0.0016605779
5	Complex	HXK1+ATP	0.0016605779
5	Complex	CDC19+ADP	0.0016605779
5	Complex	TPS1+UDG	0.0016605779
5	Complex	GLK1+GLC	0.0016605779
5	Complex	PFK2+F6P	0.0016605779
5	Complex	GPD1+NAD	0.0016605779
6	Metabolite	ADP	0.1195616074
6	Metabolite	ATP	0.3968781136
6	Metabolite	BPG	0.0049817336
6	Metabolite	DHAP	0.1079375623
6	Metabolite	F16bP	0.4417137164
6	Metabolite	F6P	0.2175357024
6	Metabolite	G1P	0.5297243441
6	Metabolite	G3P	0.2656924610
6	Metabolite	G6P	0.7323148456
6	Metabolite	GAP	0.2690136167
6	Metabolite	GLC	0.6144138160
6	Metabolite	NAD	0.1461308535
6	Metabolite	P2G	0.0431750249
6	Metabolite	P3G	0.4001992693
6	Metabolite	PEP	0.4782464298
6	Metabolite	PYR	0.2092328130
6	Metabolite	T6P	0.0199269346
6	Metabolite	UDP	0.2806376619
6	Metabolite	UTP	0.6459647957
6	Metabolite	AMP	0.4383925606
6	Metabolite	NADH	0.0813683162
6	Metabolite	UDG	0.4649618067
6	Metabolite	F26bP	0.0298904019
6	Metabolite	GLY	0.1494520093
6	Metabolite	TRH	0.0149452009
6	Enzyme	CDC19	0.1826635669
6	Enzyme	ENO1	0.5961474593
6	Enzyme	ENO2	0.1677183660
6	Enzyme	FBA1	0.1079375623
6	Enzyme	GLK1	0.0398538691
6	Enzyme	GPD1	0.0647625374
6	Enzyme	GPD2	0.0049817336
6	Enzyme	GPM1	0.6741946197
6	Enzyme	HOR2	0.0498173364
6	Enzyme	HXK1	0.0116240452
6	Enzyme	HXK2	0.0498173364
6	Enzyme	PFK1	0.0298904019
6	Enzyme	PFK2	0.0348721355
6	Enzyme	PGI1	0.0996346729
6	Enzyme	PGK1	0.2175357024
6	Enzyme	PGM1	0.0232480903
6	Enzyme	PGM2	0.0116240452
6	Enzyme	PYK2	0.0547990701
6	Enzyme	RHR2	0.0481567586
6	Enzyme	TDH1	0.3354367320
6	Enzyme	TDH3	0.3968781136
6	Enzyme	TPI1	0.2806376619
6	Enzyme	TPS1	0.0249086682
6	Enzyme	TPS2	0.0265692461
6	Enzyme	UGP1	0.0531384922
6	Complex	ENO1+PEP	0.0797077383
6	Complex	PGI1+G6P	0.0265692461
6	Complex	TDH1+GAP	0.0099634673
6	Complex	ENO2+PEP	0.0249086682
6	Complex	GPM1+P3G	0.0448356028
6	Complex	TPS1+G6P	0.0066423115
6	Complex	PFK1+ATP	0.0132846230
6	Complex	TDH3+GAP	0.0199269346
6	Complex	PYK2+PEP	0.0049817336
6	Complex	HXK1+GLC	0.0033211558
6	Complex	PGK1+ADP	0.0066423115
6	Complex	GPM1+P2G	0.0099634673
6	Complex	TDH3+NADH	0.0016605779
6	Complex	HXK2+ATP	0.0016605779
6	Complex	TPI1+GAP	0.0099634673
6	Complex	HXK2+GLC	0.0083028894
6	Complex	PGK1+ATP	0.0099634673
6	Complex	FBA1+F16bP	0.0166057788
6	Complex	PGK1+P3G	0.0232480903
6	Complex	UGP1+UTP	0.0016605779
6	Complex	CDC19+PEP	0.0199269346
6	Complex	GPD2+G3P	0.0016605779
6	Complex	TDH1+NADH	0.0033211558
6	Complex	PFK1+F6P	0.0033211558
6	Complex	ENO1+P2G	0.0099634673
6	Complex	PGM1+G1P	0.0016605779
6	Complex	FBA1+GAP	0.0049817336
6	Complex	GLK1+ATP	0.0033211558
6	Complex	PGI1+F6P	0.0116240452
6	Complex	FBA1+DHAP+GAP	0.0016605779
6	Complex	PGM1+G6P	0.0066423115
6	Complex	UGP1+G1P	0.0066423115
6	Complex	RHR2+G3P	0.0016605779
6	Complex	HOR2+G3P	0.0033211558
6	Complex	TDH3+BPG	0.0016605779
6	Complex	ENO2+P2G	0.0033211558
6	Complex	TPI1+DHAP	0.0033211558
6	Complex	PFK2+ATP	0.0016605779
6	Complex	TDH1+NAD	0.0016605779
6	Complex	HXK1+ATP	0.0016605779
6	Complex	TPS1+UDG	0.0016605779
6	Complex	GLK1+GLC	0.0016605779
6	Complex	PFK2+F6P	0.0016605779
6	Complex	GPD1+NAD	0.0016605779
6	Complex	GPD1+G3P	0.0016605779
6	Complex	CDC19+ADP+PEP	0.0016605779
6	Complex	FBA1+DHAP	0.0016605779
7	Metabolite	ADP	0.1195616074
7	Metabolite	ATP	0.3952175357
7	Metabolite	BPG	0.0049817336
7	Metabolite	DHAP	0.1062769844
7	Metabolite	F16bP	0.4417137164
7	Metabolite	F6P	0.2175357024
7	Metabolite	G1P	0.5297243441
7	Metabolite	G3P	0.2640318831
7	Metabolite	G6P	0.7306542677
7	Metabolite	GAP	0.2607107273
7	Metabolite	GLC	0.6127532381
7	Metabolite	NAD	0.1444702757
7	Metabolite	P2G	0.0415144470
7	Metabolite	P3G	0.3918963799
7	Metabolite	PEP	0.4566589173
7	Metabolite	PYR	0.2092328130
7	Metabolite	T6P	0.0199269346
7	Metabolite	UDP	0.2806376619
7	Metabolite	UTP	0.6459647957
7	Metabolite	AMP	0.4383925606
7	Metabolite	NADH	0.0797077383
7	Metabolite	UDG	0.4633012288
7	Metabolite	F26bP	0.0298904019
7	Metabolite	GLY	0.1494520093
7	Metabolite	TRH	0.0149452009
7	Enzyme	CDC19	0.1826635669
7	Enzyme	ENO1	0.5762205247
7	Enzyme	ENO2	0.1643972102
7	Enzyme	FBA1	0.1062769844
7	Enzyme	GLK1	0.0381932913
7	Enzyme	GPD1	0.0647625374
7	Enzyme	GPD2	0.0049817336
7	Enzyme	GPM1	0.6658917303
7	Enzyme	HOR2	0.0498173364
7	Enzyme	HXK1	0.0116240452
7	Enzyme	HXK2	0.0498173364
7	Enzyme	PFK1	0.0298904019
7	Enzyme	PFK2	0.0348721355
7	Enzyme	PGI1	0.0996346729
7	Enzyme	PGK1	0.2158751245
7	Enzyme	PGM1	0.0215875125
7	Enzyme	PGM2	0.0116240452
7	Enzyme	PYK2	0.0547990701
7	Enzyme	RHR2	0.0464961807
7	Enzyme	TDH1	0.3287944205
7	Enzyme	TDH3	0.3935569578
7	Enzyme	TPI1	0.2789770840
7	Enzyme	TPS1	0.0249086682
7	Enzyme	TPS2	0.0265692461
7	Enzyme	UGP1	0.0531384922
7	Complex	ENO1+PEP	0.0979740950
7	Complex	PGI1+G6P	0.0265692461
7	Complex	TDH1+GAP	0.0149452009
7	Complex	ENO2+PEP	0.0282298240
7	Complex	GPM1+P3G	0.0531384922
7	Complex	PFK1+ATP	0.0132846230
7	Complex	TDH3+GAP	0.0215875125
7	Complex	PYK2+PEP	0.0049817336
7	Complex	TPS1+G6P	0.0049817336
7	Complex	HXK1+GLC	0.0033211558
7	Complex	PGK1+ADP	0.0066423115
7	Complex	GPM1+P2G	0.0099634673
7	Complex	TDH3+NADH	0.0033211558
7	Complex	HXK2+ATP	0.0016605779
7	Complex	TPI1+GAP	0.0116240452
7	Complex	HXK2+GLC	0.0083028894
7	Complex	PGK1+ATP	0.0116240452
7	Complex	FBA1+F16bP	0.0166057788
7	Complex	PGK1+P3G	0.0232480903
7	Complex	UGP1+UTP	0.0016605779
7	Complex	CDC19+PEP	0.0199269346
7	Complex	GPD2+G3P	0.0016605779
7	Complex	TDH1+NADH	0.0033211558
7	Complex	PFK1+F6P	0.0033211558
7	Complex	ENO1+P2G	0.0116240452
7	Complex	PGM1+G1P	0.0016605779
7	Complex	FBA1+GAP	0.0049817336
7	Complex	GLK1+ATP	0.0033211558
7	Complex	PGI1+F6P	0.0116240452
7	Complex	FBA1+DHAP+GAP	0.0016605779
7	Complex	PGM1+G6P	0.0083028894
7	Complex	UGP1+G1P	0.0066423115
7	Complex	RHR2+G3P	0.0033211558
7	Complex	HOR2+G3P	0.0033211558
7	Complex	TDH3+BPG	0.0016605779
7	Complex	ENO2+P2G	0.0033211558
7	Complex	TPI1+DHAP	0.0033211558
7	Complex	PFK2+ATP	0.0016605779
7	Complex	TDH1+NAD	0.0033211558
7	Complex	HXK1+ATP	0.0016605779
7	Complex	TPS1+UDG	0.0016605779
7	Complex	GLK1+GLC	0.0033211558
7	Complex	PFK2+F6P	0.0016605779
7	Complex	GPD1+NAD	0.0016605779
7	Complex	GPD1+G3P	0.0016605779
7	Complex	CDC19+ADP+PEP	0.0016605779
7	Complex	FBA1+DHAP	0.0033211558
7	Complex	TPS1+G6P+UDG	0.0016605779
8	Metabolite	ADP	0.1179010296
8	Metabolite	ATP	0.3902358021
8	Metabolite	BPG	0.0049817336
8	Metabolite	DHAP	0.1046164065
8	Metabolite	F16bP	0.4417137164
8	Metabolite	F6P	0.2125539688
8	Metabolite	G1P	0.5297243441
8	Metabolite	G3P	0.2623713052
8	Metabolite	G6P	0.7206908004
8	Metabolite	GAP	0.2490866822
8	Metabolite	GLC	0.6127532381
8	Metabolite	NAD	0.1411491199
8	Metabolite	P2G	0.0381932913
8	Metabolite	P3G	0.3769511790
8	Metabolite	PEP	0.4383925606
8	Metabolite	PYR	0.2092328130
8	Metabolite	T6P	0.0199269346
8	Metabolite	UDP	0.2806376619
8	Metabolite	UTP	0.6443042179
8	Metabolite	AMP	0.4383925606
8	Metabolite	NADH	0.0780471604
8	Metabolite	UDG	0.4633012288
8	Metabolite	F26bP	0.0298904019
8	Metabolite	GLY	0.1494520093
8	Metabolite	TRH	0.0149452009
8	Enzyme	CDC19	0.1793424112
8	Enzyme	ENO1	0.5612753238
8	Enzyme	ENO2	0.1594154766
8	Enzyme	FBA1	0.1062769844
8	Enzyme	GLK1	0.0381932913
8	Enzyme	GPD1	0.0631019595
8	Enzyme	GPD2	0.0049817336
8	Enzyme	GPM1	0.6559282630
8	Enzyme	HOR2	0.0498173364
8	Enzyme	HXK1	0.0099634673
8	Enzyme	HXK2	0.0498173364
8	Enzyme	PFK1	0.0265692461
8	Enzyme	PFK2	0.0348721355
8	Enzyme	PGI1	0.0929923613
8	Enzyme	PGK1	0.2075722351
8	Enzyme	PGM1	0.0199269346
8	Enzyme	PGM2	0.0099634673
8	Enzyme	PYK2	0.0547990701
8	Enzyme	RHR2	0.0464961807
8	Enzyme	TDH1	0.3254732647
8	Enzyme	TDH3	0.3835934905
8	Enzyme	TPI1	0.2739953504
8	Enzyme	TPS1	0.0249086682
8	Enzyme	TPS2	0.0265692461
8	Enzyme	UGP1	0.0514779143
8	Complex	ENO1+PEP	0.1112587180
8	Complex	PGI1+G6P	0.0315509797
8	Complex	TDH1+GAP	0.0149452009
8	Complex	ENO2+PEP	0.0315509797
8	Complex	GPM1+P3G	0.0631019595
8	Complex	PFK1+ATP	0.0132846230
8	Complex	TDH3+GAP	0.0298904019
8	Complex	PYK2+PEP	0.0049817336
8	Complex	TPS1+G6P	0.0049817336
8	Complex	HXK1+GLC	0.0033211558
8	Complex	PGK1+ADP	0.0066423115
8	Complex	GPM1+P2G	0.0099634673
8	Complex	TDH3+NADH	0.0033211558
8	Complex	HXK2+ATP	0.0016605779
8	Complex	TPI1+GAP	0.0149452009
8	Complex	HXK2+GLC	0.0083028894
8	Complex	PGK1+ATP	0.0149452009
8	Complex	FBA1+F16bP	0.0166057788
8	Complex	PGK1+P3G	0.0282298240
8	Complex	UGP1+UTP	0.0033211558
8	Complex	CDC19+PEP	0.0215875125
8	Complex	GPD2+G3P	0.0016605779
8	Complex	TDH1+NADH	0.0049817336
8	Complex	PFK1+F6P	0.0066423115
8	Complex	ENO1+P2G	0.0132846230
8	Complex	PGM1+G1P	0.0016605779
8	Complex	FBA1+GAP	0.0049817336
8	Complex	GLK1+ATP	0.0033211558
8	Complex	PGI1+F6P	0.0132846230
8	Complex	FBA1+DHAP+GAP	0.0016605779
8	Complex	PGM1+G6P	0.0099634673
8	Complex	UGP1+G1P	0.0066423115
8	Complex	RHR2+G3P	0.0033211558
8	Complex	HOR2+G3P	0.0033211558
8	Complex	TDH3+BPG	0.0016605779
8	Complex	ENO2+P2G	0.0049817336
8	Complex	TPI1+DHAP	0.0049817336
8	Complex	PFK2+ATP	0.0016605779
8	Complex	TDH1+NAD	0.0049817336
8	Complex	HXK1+ATP	0.0033211558
8	Complex	GLK1+GLC	0.0033211558
8	Complex	PFK2+F6P	0.0016605779
8	Complex	GPD1+NAD	0.0016605779
8	Complex	GPD1+G3P	0.0033211558
8	Complex	CDC19+ADP+PEP	0.0016605779
8	Complex	FBA1+DHAP	0.0033211558
8	Complex	TPS1+G6P+UDG	0.0033211558
8	Complex	TDH3+NAD	0.0016605779
8	Complex	PGM2+G6P	0.0016605779
8	Complex	CDC19+ADP	0.0016605779
9	Metabolite	ADP	0.1179010296
9	Metabolite	ATP	0.3852540684
9	Metabolite	BPG	0.0049817336
9	Metabolite	DHAP	0.1046164065
9	Metabolite	F16bP	0.4383925606
9	Metabolite	F6P	0.2125539688
9	Metabolite	G1P	0.5280637662
9	Metabolite	G3P	0.2623713052
9	Metabolite	G6P	0.7157090668
9	Metabolite	GAP	0.2424443706
9	Metabolite	GLC	0.6110926602
9	Metabolite	NAD	0.1361673863
9	Metabolite	P2G	0.0381932913
9	Metabolite	P3G	0.3686482896
9	Metabolite	PEP	0.4267685154
9	Metabolite	PYR	0.2092328130
9	Metabolite	T6P	0.0199269346
9	Metabolite	UDP	0.2806376619
9	Metabolite	UTP	0.6443042179
9	Metabolite	AMP	0.4383925606
9	Metabolite	NADH	0.0763865825
9	Metabolite	UDG	0.4633012288
9	Metabolite	F26bP	0.0298904019
9	Metabolite	GLY	0.1494520093
9	Metabolite	TRH	0.0149452009
9	Enzyme	CDC19	0.1760212554
9	Enzyme	ENO1	0.5546330123
9	Enzyme	ENO2	0.1594154766
9	Enzyme	FBA1	0.1029558286
9	Enzyme	GLK1	0.0365327134
9	Enzyme	GPD1	0.0631019595
9	Enzyme	GPD2	0.0049817336
9	Enzyme	GPM1	0.6492859515
9	Enzyme	HOR2	0.0498173364
9	Enzyme	HXK1	0.0099634673
9	Enzyme	HXK2	0.0498173364
9	Enzyme	PFK1	0.0265692461
9	Enzyme	PFK2	0.0332115576
9	Enzyme	PGI1	0.0913317835
9	Enzyme	PGK1	0.2059116573
9	Enzyme	PGM1	0.0182663567
9	Enzyme	PGM2	0.0099634673
9	Enzyme	PYK2	0.0531384922
9	Enzyme	RHR2	0.0464961807
9	Enzyme	TDH1	0.3221521089
9	Enzyme	TDH3	0.3769511790
9	Enzyme	TPI1	0.2706741946
9	Enzyme	TPS1	0.0232480903
9	Enzyme	TPS2	0.0265692461
9	Enzyme	UGP1	0.0498173364
9	Complex	ENO1+PEP	0.1179010296
9	Complex	PGI1+G6P	0.0332115576
9	Complex	TDH1+GAP	0.0149452009
9	Complex	ENO2+PEP	0.0315509797
9	Complex	GPM1+P3G	0.0697442710
9	Complex	PFK1+ATP	0.0132846230
9	Complex	TDH3+GAP	0.0332115576
9	Complex	PYK2+PEP	0.0066423115
9	Complex	TPS1+G6P	0.0066423115
9	Complex	HXK1+GLC	0.0033211558
9	Complex	PGK1+ADP	0.0066423115
9	Complex	GPM1+P2G	0.0099634673
9	Complex	TDH3+NADH	0.0049817336
9	Complex	HXK2+ATP	0.0016605779
9	Complex	TPI1+GAP	0.0182663567
9	Complex	HXK2+GLC	0.0083028894
9	Complex	PGK1+ATP	0.0149452009
9	Complex	FBA1+F16bP	0.0199269346
9	Complex	PGK1+P3G	0.0265692461
9	Complex	UGP1+UTP	0.0033211558
9	Complex	CDC19+PEP	0.0249086682
9	Complex	GPD2+G3P	0.0016605779
9	Complex	TDH1+NADH	0.0049817336
9	Complex	PFK1+F6P	0.0066423115
9	Complex	ENO1+P2G	0.0132846230
9	Complex	PGM1+G1P	0.0016605779
9	Complex	FBA1+GAP	0.0049817336
9	Complex	GLK1+ATP	0.0033211558
9	Complex	PGI1+F6P	0.0132846230
9	Complex	FBA1+DHAP+GAP	0.0016605779
9	Complex	PGM1+G6P	0.0116240452
9	Complex	UGP1+G1P	0.0083028894
9	Complex	RHR2+G3P	0.0033211558
9	Complex	HOR2+G3P	0.0033211558
9	Complex	TDH3+BPG	0.0016605779
9	Complex	ENO2+P2G	0.0049817336
9	Complex	TPI1+DHAP	0.0049817336
9	Complex	PFK2+ATP	0.0033211558
9	Complex	TDH1+NAD	0.0083028894
9	Complex	HXK1+ATP	0.0033211558
9	Complex	GLK1+GLC	0.0049817336
9	Complex	PFK2+F6P	0.0016605779
9	Complex	GPD1+NAD	0.0016605779
9	Complex	GPD1+G3P	0.0033211558
9	Complex	CDC19+ADP+PEP	0.0016605779
9	Complex	FBA1+DHAP	0.0033211558
9	Complex	TPS1+G6P+UDG	0.0033211558
9	Complex	TDH3+NAD	0.0033211558
9	Complex	PGM2+G6P	0.0016605779
9	Complex	CDC19+ADP	0.0016605779
9	Complex	PGK1+ATP+P3G	0.0033211558
10	Metabolite	ADP	0.1162404517
10	Metabolite	ATP	0.3736300232
10	Metabolite	BPG	0.0033211558
10	Metabolite	DHAP	0.1046164065
10	Metabolite	F16bP	0.4367319827
10	Metabolite	F6P	0.2108933909
10	Metabolite	G1P	0.5280637662
10	Metabolite	G3P	0.2607107273
10	Metabolite	G6P	0.7090667552
10	Metabolite	GAP	0.2324809034
10	Metabolite	GLC	0.6110926602
10	Metabolite	NAD	0.1311856526
10	Metabolite	P2G	0.0381932913
10	Metabolite	P3G	0.3653271338
10	Metabolite	PEP	0.4068415809
10	Metabolite	PYR	0.2092328130
10	Metabolite	T6P	0.0199269346
10	Metabolite	UDP	0.2806376619
10	Metabolite	UTP	0.6443042179
10	Metabolite	AMP	0.4383925606
10	Metabolite	NADH	0.0763865825
10	Metabolite	UDG	0.4633012288
10	Metabolite	F26bP	0.0298904019
10	Metabolite	GLY	0.1494520093
10	Metabolite	TRH	0.0149452009
10	Enzyme	CDC19	0.1727000996
10	Enzyme	ENO1	0.5430089671
10	Enzyme	ENO2	0.1560943208
10	Enzyme	FBA1	0.0963135171
10	Enzyme	GLK1	0.0365327134
10	Enzyme	GPD1	0.0581202258
10	Enzyme	GPD2	0.0049817336
10	Enzyme	GPM1	0.6459647957
10	Enzyme	HOR2	0.0498173364
10	Enzyme	HXK1	0.0099634673
10	Enzyme	HXK2	0.0481567586
10	Enzyme	PFK1	0.0265692461
10	Enzyme	PFK2	0.0298904019
10	Enzyme	PGI1	0.0846894719
10	Enzyme	PGK1	0.1992693457
10	Enzyme	PGM1	0.0182663567
10	Enzyme	PGM2	0.0099634673
10	Enzyme	PYK2	0.0514779143
10	Enzyme	RHR2	0.0464961807
10	Enzyme	TDH1	0.3204915311
10	Enzyme	TDH3	0.3736300232
10	Enzyme	TPI1	0.2673530389
10	Enzyme	TPS1	0.0215875125
10	Enzyme	TPS2	0.0265692461
10	Enzyme	UGP1	0.0498173364
10	Complex	ENO1+PEP	0.1295250747
10	Complex	PGI1+G6P	0.0381932913
10	Complex	TDH1+GAP	0.0149452009
10	Complex	ENO2+PEP	0.0348721355
10	Complex	GPM1+P3G	0.0730654268
10	Complex	PFK1+ATP	0.0132846230
10	Complex	TDH3+GAP	0.0348721355
10	Complex	PYK2+PEP	0.0083028894
10	Complex	TPS1+G6P	0.0083028894
10	Complex	HXK1+GLC	0.0033211558
10	Complex	PGK1+ADP	0.0083028894
10	Complex	GPM1+P2G	0.0099634673
10	Complex	TDH3+NADH	0.0049817336
10	Complex	HXK2+ATP	0.0033211558
10	Complex	TPI1+GAP	0.0215875125
10	Complex	HXK2+GLC	0.0083028894
10	Complex	PGK1+ATP	0.0199269346
10	Complex	FBA1+F16bP	0.0215875125
10	Complex	PGK1+P3G	0.0249086682
10	Complex	UGP1+UTP	0.0033211558
10	Complex	CDC19+PEP	0.0282298240
10	Complex	GPD2+G3P	0.0016605779
10	Complex	TDH1+NADH	0.0049817336
10	Complex	PFK1+F6P	0.0066423115
10	Complex	ENO1+P2G	0.0132846230
10	Complex	PGM1+G1P	0.0016605779
10	Complex	FBA1+GAP	0.0099634673
10	Complex	GLK1+ATP	0.0033211558
10	Complex	PGI1+F6P	0.0149452009
10	Complex	FBA1+DHAP+GAP	0.0016605779
10	Complex	PGM1+G6P	0.0116240452
10	Complex	UGP1+G1P	0.0083028894
10	Complex	RHR2+G3P	0.0033211558
10	Complex	HOR2+G3P	0.0033211558
10	Complex	TDH3+BPG	0.0033211558
10	Complex	ENO2+P2G	0.0049817336
10	Complex	TPI1+DHAP	0.0049817336
10	Complex	PFK2+ATP	0.0066423115
10	Complex	TDH1+NAD	0.0099634673
10	Complex	HXK1+ATP	0.0033211558
10	Complex	GLK1+GLC	0.0049817336
10	Complex	PFK2+F6P	0.0016605779
10	Complex	GPD1+NAD	0.0049817336
10	Complex	GPD1+G3P	0.0049817336
10	Complex	CDC19+ADP+PEP	0.0016605779
10	Complex	FBA1+DHAP	0.0033211558
10	Complex	TPS1+G6P+UDG	0.0033211558
10	Complex	TDH3+NAD	0.0033211558
10	Complex	PGM2+G6P	0.0016605779
10	Complex	CDC19+ADP	0.0016605779
10	Complex	PGK1+ATP+P3G	0.0049817336
11	Metabolite	ADP	0.1145798738
11	Metabolite	ATP	0.3736300232
11	Metabolite	BPG	0.0033211558
11	Metabolite	DHAP	0.1046164065
11	Metabolite	F16bP	0.4367319827
11	Metabolite	F6P	0.2075722351
11	Metabolite	G1P	0.5264031883
11	Metabolite	G3P	0.2607107273
11	Metabolite	G6P	0.7057455995
11	Metabolite	GAP	0.2274991697
11	Metabolite	GLC	0.6061109266
11	Metabolite	NAD	0.1278644968
11	Metabolite	P2G	0.0332115576
11	Metabolite	P3G	0.3553636666
11	Metabolite	PEP	0.3869146463
11	Metabolite	PYR	0.2092328130
11	Metabolite	T6P	0.0199269346
11	Metabolite	UDP	0.2806376619
11	Metabolite	UTP	0.6443042179
11	Metabolite	AMP	0.4383925606
11	Metabolite	NADH	0.0747260046
11	Metabolite	UDG	0.4633012288
11	Metabolite	F26bP	0.0298904019
11	Metabolite	GLY	0.1494520093
11	Metabolite	TRH	0.0149452009
11	Enzyme	CDC19	0.1660577881
11	Enzyme	ENO1	0.5264031883
11	Enzyme	ENO2	0.1544337429
11	Enzyme	FBA1	0.0963135171
11	Enzyme	GLK1	0.0315509797
11	Enzyme	GPD1	0.0581202258
11	Enzyme	GPD2	0.0049817336
11	Enzyme	GPM1	0.6376619063
11	Enzyme	HOR2	0.0498173364
11	Enzyme	HXK1	0.0099634673
11	Enzyme	HXK2	0.0481567586
11	Enzyme	PFK1	0.0265692461
11	Enzyme	PFK2	0.0282298240
11	Enzyme	PGI1	0.0813683162
11	Enzyme	PGK1	0.1959481900
11	Enzyme	PGM1	0.0149452009
11	Enzyme	PGM2	0.0099634673
11	Enzyme	PYK2	0.0514779143
11	Enzyme	RHR2	0.0464961807
11	Enzyme	TDH1	0.3155097974
11	Enzyme	TDH3	0.3703088675
11	Enzyme	TPI1	0.2656924610
11	Enzyme	TPS1	0.0215875125
11	Enzyme	TPS2	0.0265692461
11	Enzyme	UGP1	0.0498173364
11	Complex	ENO1+PEP	0.1411491199
11	Complex	PGI1+G6P	0.0398538691
11	Complex	TDH1+GAP	0.0166057788
11	Complex	ENO2+PEP	0.0365327134
11	Complex	GPM1+P3G	0.0813683162
11	Complex	PFK1+ATP	0.0132846230
11	Complex	TDH3+GAP	0.0365327134
11	Complex	PYK2+PEP	0.0083028894
11	Complex	TPS1+G6P	0.0083028894
11	Complex	HXK1+GLC	0.0033211558
11	Complex	PGK1+ADP	0.0099634673
11	Complex	GPM1+P2G	0.0099634673
11	Complex	TDH3+NADH	0.0066423115
11	Complex	HXK2+ATP	0.0033211558
11	Complex	TPI1+GAP	0.0232480903
11	Complex	HXK2+GLC	0.0083028894
11	Complex	PGK1+ATP	0.0199269346
11	Complex	FBA1+F16bP	0.0215875125
11	Complex	PGK1+P3G	0.0265692461
11	Complex	UGP1+UTP	0.0033211558
11	Complex	CDC19+PEP	0.0348721355
11	Complex	GPD2+G3P	0.0016605779
11	Complex	TDH1+NADH	0.0049817336
11	Complex	PFK1+F6P	0.0066423115
11	Complex	ENO1+P2G	0.0182663567
11	Complex	PGM1+G1P	0.0033211558
11	Complex	FBA1+GAP	0.0099634673
11	Complex	GLK1+ATP	0.0033211558
11	Complex	PGI1+F6P	0.0166057788
11	Complex	FBA1+DHAP+GAP	0.0016605779
11	Complex	PGM1+G6P	0.0132846230
11	Complex	UGP1+G1P	0.0083028894
11	Complex	RHR2+G3P	0.0033211558
11	Complex	HOR2+G3P	0.0033211558
11	Complex	TDH3+BPG	0.0033211558
11	Complex	ENO2+P2G	0.0049817336
11	Complex	TPI1+DHAP	0.0049817336
11	Complex	PFK2+ATP	0.0066423115
11	Complex	TDH1+NAD	0.0132846230
11	Complex	HXK1+ATP	0.0033211558
11	Complex	GLK1+GLC	0.0099634673
11	Complex	PFK2+F6P	0.0033211558
11	Complex	GPD1+NAD	0.0049817336
11	Complex	GPD1+G3P	0.0049817336
11	Complex	CDC19+ADP+PEP	0.0016605779
11	Complex	FBA1+DHAP	0.0033211558
11	Complex	TPS1+G6P+UDG	0.0033211558
11	Complex	TDH3+NAD	0.0033211558
11	Complex	PGM2+G6P	0.0016605779
11	Complex	CDC19+ADP	0.0016605779
11	Complex	PGK1+ATP+P3G	0.0049817336
12	Metabolite	ADP	0.1145798738
12	Metabolite	ATP	0.3686482896
12	Metabolite	BPG	0.0033211558
12	Metabolite	DHAP	0.1046164065
12	Metabolite	F16bP	0.4350714048
12	Metabolite	F6P	0.2075722351
12	Metabolite	G1P	0.5264031883
12	Metabolite	G3P	0.2607107273
12	Metabolite	G6P	0.7007638658
12	Metabolite	GAP	0.2258385918
12	Metabolite	GLC	0.6044503487
12	Metabolite	NAD	0.1262039190
12	Metabolite	P2G	0.0332115576
12	Metabolite	P3G	0.3503819329
12	Metabolite	PEP	0.3802723348
12	Metabolite	PYR	0.2092328130
12	Metabolite	T6P	0.0199269346
12	Metabolite	UDP	0.2806376619
12	Metabolite	UTP	0.6426436400
12	Metabolite	AMP	0.4383925606
12	Metabolite	NADH	0.0747260046
12	Metabolite	UDG	0.4633012288
12	Metabolite	F26bP	0.0298904019
12	Metabolite	GLY	0.1494520093
12	Metabolite	TRH	0.0149452009
12	Enzyme	CDC19	0.1660577881
12	Enzyme	ENO1	0.5214214547
12	Enzyme	ENO2	0.1544337429
12	Enzyme	FBA1	0.0946529392
12	Enzyme	GLK1	0.0315509797
12	Enzyme	GPD1	0.0581202258
12	Enzyme	GPD2	0.0049817336
12	Enzyme	GPM1	0.6360013285
12	Enzyme	HOR2	0.0498173364
12	Enzyme	HXK1	0.0099634673
12	Enzyme	HXK2	0.0431750249
12	Enzyme	PFK1	0.0265692461
12	Enzyme	PFK2	0.0282298240
12	Enzyme	PGI1	0.0763865825
12	Enzyme	PGK1	0.1926270342
12	Enzyme	PGM1	0.0149452009
12	Enzyme	PGM2	0.0099634673
12	Enzyme	PYK2	0.0498173364
12	Enzyme	RHR2	0.0464961807
12	Enzyme	TDH1	0.3121886416
12	Enzyme	TDH3	0.3703088675
12	Enzyme	TPI1	0.2656924610
12	Enzyme	TPS1	0.0215875125
12	Enzyme	TPS2	0.0265692461
12	Enzyme	UGP1	0.0481567586
12	Complex	ENO1+PEP	0.1461308535
12	Complex	PGI1+G6P	0.0448356028
12	Complex	TDH1+GAP	0.0182663567
12	Complex	ENO2+PEP	0.0365327134
12	Complex	GPM1+P3G	0.0830288941
12	Complex	PFK1+ATP	0.0132846230
12	Complex	TDH3+GAP	0.0365327134
12	Complex	PYK2+PEP	0.0099634673
12	Complex	TPS1+G6P	0.0083028894
12	Complex	HXK1+GLC	0.0033211558
12	Complex	PGK1+ADP	0.0099634673
12	Complex	GPM1+P2G	0.0099634673
12	Complex	TDH3+NADH	0.0066423115
12	Complex	HXK2+ATP	0.0066423115
12	Complex	TPI1+GAP	0.0232480903
12	Complex	HXK2+GLC	0.0083028894
12	Complex	PGK1+ATP	0.0199269346
12	Complex	FBA1+F16bP	0.0232480903
12	Complex	PGK1+P3G	0.0298904019
12	Complex	UGP1+UTP	0.0049817336
12	Complex	CDC19+PEP	0.0348721355
12	Complex	GPD2+G3P	0.0016605779
12	Complex	TDH1+NADH	0.0049817336
12	Complex	PFK1+F6P	0.0066423115
12	Complex	ENO1+P2G	0.0182663567
12	Complex	PGM1+G1P	0.0033211558
12	Complex	FBA1+GAP	0.0099634673
12	Complex	GLK1+ATP	0.0033211558
12	Complex	PGI1+F6P	0.0166057788
12	Complex	FBA1+DHAP+GAP	0.0016605779
12	Complex	PGM1+G6P	0.0132846230
12	Complex	UGP1+G1P	0.0083028894
12	Complex	RHR2+G3P	0.0033211558
12	Complex	HOR2+G3P	0.0033211558
12	Complex	TDH3+BPG	0.0033211558
12	Complex	ENO2+P2G	0.0049817336
12	Complex	TPI1+DHAP	0.0049817336
12	Complex	PFK2+ATP	0.0066423115
12	Complex	TDH1+NAD	0.0149452009
12	Complex	HXK1+ATP	0.0033211558
12	Complex	GLK1+GLC	0.0099634673
12	Complex	PFK2+F6P	0.0033211558
12	Complex	GPD1+NAD	0.0049817336
12	Complex	GPD1+G3P	0.0049817336
12	Complex	CDC19+ADP+PEP	0.0016605779
12	Complex	FBA1+DHAP	0.0033211558
12	Complex	TPS1+G6P+UDG	0.0033211558
12	Complex	TDH3+NAD	0.0033211558
12	Complex	PGM2+G6P	0.0016605779
12	Complex	CDC19+ADP	0.0016605779
12	Complex	PGK1+ATP+P3G	0.0049817336
12	Complex	HXK2+GLC+ATP	0.0016605779
13	Metabolite	ADP	0.1129192959
13	Metabolite	ATP	0.3669877117
13	Metabolite	BPG	0.0033211558
13	Metabolite	DHAP	0.1046164065
13	Metabolite	F16bP	0.4317502491
13	Metabolite	F6P	0.2075722351
13	Metabolite	G1P	0.5247426104
13	Metabolite	G3P	0.2557289937
13	Metabolite	G6P	0.7007638658
13	Metabolite	GAP	0.2225174361
13	Metabolite	GLC	0.6027897708
13	Metabolite	NAD	0.1262039190
13	Metabolite	P2G	0.0315509797
13	Metabolite	P3G	0.3420790435
13	Metabolite	PEP	0.3736300232
13	Metabolite	PYR	0.2092328130
13	Metabolite	T6P	0.0199269346
13	Metabolite	UDP	0.2806376619
13	Metabolite	UTP	0.6426436400
13	Metabolite	AMP	0.4383925606
13	Metabolite	NADH	0.0747260046
13	Metabolite	UDG	0.4633012288
13	Metabolite	F26bP	0.0298904019
13	Metabolite	GLY	0.1494520093
13	Metabolite	TRH	0.0149452009
13	Enzyme	CDC19	0.1627366323
13	Enzyme	ENO1	0.5197608768
13	Enzyme	ENO2	0.1494520093
13	Enzyme	FBA1	0.0913317835
13	Enzyme	GLK1	0.0315509797
13	Enzyme	GPD1	0.0564596480
13	Enzyme	GPD2	0.0049817336
13	Enzyme	GPM1	0.6293590169
13	Enzyme	HOR2	0.0464961807
13	Enzyme	HXK1	0.0099634673
13	Enzyme	HXK2	0.0398538691
13	Enzyme	PFK1	0.0265692461
13	Enzyme	PFK2	0.0282298240
13	Enzyme	PGI1	0.0763865825
13	Enzyme	PGK1	0.1909664563
13	Enzyme	PGM1	0.0132846230
13	Enzyme	PGM2	0.0099634673
13	Enzyme	PYK2	0.0498173364
13	Enzyme	RHR2	0.0464961807
13	Enzyme	TDH1	0.3105280638
13	Enzyme	TDH3	0.3686482896
13	Enzyme	TPI1	0.2656924610
13	Enzyme	TPS1	0.0215875125
13	Enzyme	TPS2	0.0265692461
13	Enzyme	UGP1	0.0481567586
13	Complex	ENO1+PEP	0.1477914314
13	Complex	PGI1+G6P	0.0448356028
13	Complex	TDH1+GAP	0.0199269346
13	Complex	ENO2+PEP	0.0398538691
13	Complex	GPM1+P3G	0.0896712056
13	Complex	PFK1+ATP	0.0132846230
13	Complex	TDH3+GAP	0.0381932913
13	Complex	PYK2+PEP	0.0099634673
13	Complex	TPS1+G6P	0.0083028894
13	Complex	HXK1+GLC	0.0033211558
13	Complex	PGK1+ADP	0.0099634673
13	Complex	GPM1+P2G	0.0099634673
13	Complex	TDH3+NADH	0.0066423115
13	Complex	HXK2+ATP	0.0083028894
13	Complex	TPI1+GAP	0.0232480903
13	Complex	HXK2+GLC	0.0099634673
13	Complex	PGK1+ATP	0.0199269346
13	Complex	FBA1+F16bP	0.0265692461
13	Complex	PGK1+P3G	0.0315509797
13	Complex	UGP1+UTP	0.0049817336
13	Complex	CDC19+PEP	0.0365327134
13	Complex	GPD2+G3P	0.0016605779
13	Complex	TDH1+NADH	0.0049817336
13	Complex	PFK1+F6P	0.0066423115
13	Complex	ENO1+P2G	0.0182663567
13	Complex	PGM1+G1P	0.0049817336
13	Complex	FBA1+GAP	0.0099634673
13	Complex	GLK1+ATP	0.0033211558
13	Complex	PGI1+F6P	0.0166057788
13	Complex	FBA1+DHAP+GAP	0.0016605779
13	Complex	PGM1+G6P	0.0132846230
13	Complex	UGP1+G1P	0.0083028894
13	Complex	RHR2+G3P	0.0033211558
13	Complex	HOR2+G3P	0.0066423115
13	Complex	TDH3+BPG	0.0033211558
13	Complex	ENO2+P2G	0.0066423115
13	Complex	TPI1+DHAP	0.0049817336
13	Complex	PFK2+ATP	0.0066423115
13	Complex	TDH1+NAD	0.0149452009
13	Complex	HXK1+ATP	0.0033211558
13	Complex	GLK1+GLC	0.0099634673
13	Complex	PFK2+F6P	0.0033211558
13	Complex	GPD1+NAD	0.0049817336
13	Complex	GPD1+G3P	0.0066423115
13	Complex	CDC19+ADP+PEP	0.0016605779
13	Complex	FBA1+DHAP	0.0033211558
13	Complex	TPS1+G6P+UDG	0.0033211558
13	Complex	TDH3+NAD	0.0033211558
13	Complex	PGM2+G6P	0.0016605779
13	Complex	CDC19+ADP	0.0033211558
13	Complex	PGK1+ATP+P3G	0.0049817336
13	Complex	HXK2+GLC+ATP	0.0016605779
14	Metabolite	ADP	0.1095981402
14	Metabolite	ATP	0.3636665560
14	Metabolite	BPG	0.0033211558
14	Metabolite	DHAP	0.1046164065
14	Metabolite	F16bP	0.4317502491
14	Metabolite	F6P	0.2075722351
14	Metabolite	G1P	0.5214214547
14	Metabolite	G3P	0.2540684158
14	Metabolite	G6P	0.6974427101
14	Metabolite	GAP	0.2158751245
14	Metabolite	GLC	0.6011291930
14	Metabolite	NAD	0.1245433411
14	Metabolite	P2G	0.0282298240
14	Metabolite	P3G	0.3420790435
14	Metabolite	PEP	0.3520425108
14	Metabolite	PYR	0.2092328130
14	Metabolite	T6P	0.0199269346
14	Metabolite	UDP	0.2806376619
14	Metabolite	UTP	0.6426436400
14	Metabolite	AMP	0.4383925606
14	Metabolite	NADH	0.0730654268
14	Metabolite	UDG	0.4633012288
14	Metabolite	F26bP	0.0298904019
14	Metabolite	GLY	0.1494520093
14	Metabolite	TRH	0.0149452009
14	Enzyme	CDC19	0.1577548987
14	Enzyme	ENO1	0.5064762537
14	Enzyme	ENO2	0.1461308535
14	Enzyme	FBA1	0.0896712056
14	Enzyme	GLK1	0.0298904019
14	Enzyme	GPD1	0.0564596480
14	Enzyme	GPD2	0.0049817336
14	Enzyme	GPM1	0.6260378612
14	Enzyme	HOR2	0.0448356028
14	Enzyme	HXK1	0.0099634673
14	Enzyme	HXK2	0.0398538691
14	Enzyme	PFK1	0.0265692461
14	Enzyme	PFK2	0.0282298240
14	Enzyme	PGI1	0.0730654268
14	Enzyme	PGK1	0.1859847227
14	Enzyme	PGM1	0.0099634673
14	Enzyme	PGM2	0.0099634673
14	Enzyme	PYK2	0.0481567586
14	Enzyme	RHR2	0.0464961807
14	Enzyme	TDH1	0.3088674859
14	Enzyme	TDH3	0.3636665560
14	Enzyme	TPI1	0.2640318831
14	Enzyme	TPS1	0.0215875125
14	Enzyme	TPS2	0.0265692461
14	Enzyme	UGP1	0.0481567586
14	Complex	ENO1+PEP	0.1610760545
14	Complex	PGI1+G6P	0.0481567586
14	Complex	TDH1+GAP	0.0215875125
14	Complex	ENO2+PEP	0.0431750249
14	Complex	GPM1+P3G	0.0896712056
14	Complex	PFK1+ATP	0.0132846230
14	Complex	TDH3+GAP	0.0398538691
14	Complex	PYK2+PEP	0.0116240452
14	Complex	TPS1+G6P	0.0083028894
14	Complex	HXK1+GLC	0.0033211558
14	Complex	PGK1+ADP	0.0116240452
14	Complex	GPM1+P2G	0.0132846230
14	Complex	TDH3+NADH	0.0083028894
14	Complex	HXK2+ATP	0.0083028894
14	Complex	TPI1+GAP	0.0249086682
14	Complex	HXK2+GLC	0.0099634673
14	Complex	PGK1+ATP	0.0232480903
14	Complex	FBA1+F16bP	0.0265692461
14	Complex	PGK1+P3G	0.0315509797
14	Complex	UGP1+UTP	0.0049817336
14	Complex	CDC19+PEP	0.0398538691
14	Complex	GPD2+G3P	0.0016605779
14	Complex	TDH1+NADH	0.0049817336
14	Complex	PFK1+F6P	0.0066423115
14	Complex	ENO1+P2G	0.0182663567
14	Complex	PGM1+G1P	0.0083028894
14	Complex	FBA1+GAP	0.0116240452
14	Complex	GLK1+ATP	0.0033211558
14	Complex	PGI1+F6P	0.0166057788
14	Complex	FBA1+DHAP+GAP	0.0016605779
14	Complex	PGM1+G6P	0.0132846230
14	Complex	UGP1+G1P	0.0083028894
14	Complex	RHR2+G3P	0.0033211558
14	Complex	HOR2+G3P	0.0083028894
14	Complex	TDH3+BPG	0.0033211558
14	Complex	ENO2+P2G	0.0066423115
14	Complex	TPI1+DHAP	0.0049817336
14	Complex	PFK2+ATP	0.0066423115
14	Complex	TDH1+NAD	0.0149452009
14	Complex	HXK1+ATP	0.0033211558
14	Complex	GLK1+GLC	0.0116240452
14	Complex	PFK2+F6P	0.0033211558
14	Complex	GPD1+NAD	0.0049817336
14	Complex	GPD1+G3P	0.0066423115
14	Complex	CDC19+ADP+PEP	0.0016605779
14	Complex	FBA1+DHAP	0.0033211558
14	Complex	TPS1+G6P+UDG	0.0033211558
14	Complex	TDH3+NAD	0.0049817336
14	Complex	PGM2+G6P	0.0016605779
14	Complex	CDC19+ADP	0.0049817336
14	Complex	PGK1+ATP+P3G	0.0049817336
14	Complex	HXK2+GLC+ATP	0.0016605779
15	Metabolite	ADP	0.1095981402
15	Metabolite	ATP	0.3636665560
15	Metabolite	BPG	0.0033211558
15	Metabolite	DHAP	0.1012952507
15	Metabolite	F16bP	0.4300896712
15	Metabolite	F6P	0.2075722351
15	Metabolite	G1P	0.5197608768
15	Metabolite	G3P	0.2540684158
15	Metabolite	G6P	0.6957821322
15	Metabolite	GAP	0.2158751245
15	Metabolite	GLC	0.5994686151
15	Metabolite	NAD	0.1245433411
15	Metabolite	P2G	0.0282298240
15	Metabolite	P3G	0.3370973099
15	Metabolite	PEP	0.3354367320
15	Metabolite	PYR	0.2092328130
15	Metabolite	T6P	0.0199269346
15	Metabolite	UDP	0.2806376619
15	Metabolite	UTP	0.6409830621
15	Metabolite	AMP	0.4383925606
15	Metabolite	NADH	0.0730654268
15	Metabolite	UDG	0.4633012288
15	Metabolite	F26bP	0.0298904019
15	Metabolite	GLY	0.1494520093
15	Metabolite	TRH	0.0149452009
15	Enzyme	CDC19	0.1511125872
15	Enzyme	ENO1	0.4998339422
15	Enzyme	ENO2	0.1428096978
15	Enzyme	FBA1	0.0863500498
15	Enzyme	GLK1	0.0298904019
15	Enzyme	GPD1	0.0564596480
15	Enzyme	GPD2	0.0049817336
15	Enzyme	GPM1	0.6227167054
15	Enzyme	HOR2	0.0448356028
15	Enzyme	HXK1	0.0099634673
15	Enzyme	HXK2	0.0398538691
15	Enzyme	PFK1	0.0265692461
15	Enzyme	PFK2	0.0282298240
15	Enzyme	PGI1	0.0730654268
15	Enzyme	PGK1	0.1843241448
15	Enzyme	PGM1	0.0083028894
15	Enzyme	PGM2	0.0099634673
15	Enzyme	PYK2	0.0481567586
15	Enzyme	RHR2	0.0464961807
15	Enzyme	TDH1	0.3088674859
15	Enzyme	TDH3	0.3636665560
15	Enzyme	TPI1	0.2623713052
15	Enzyme	TPS1	0.0215875125
15	Enzyme	TPS2	0.0265692461
15	Enzyme	UGP1	0.0448356028
15	Complex	ENO1+PEP	0.1677183660
15	Complex	PGI1+G6P	0.0481567586
15	Complex	TDH1+GAP	0.0215875125
15	Complex	ENO2+PEP	0.0464961807
15	Complex	GPM1+P3G	0.0929923613
15	Complex	PFK1+ATP	0.0132846230
15	Complex	TDH3+GAP	0.0398538691
15	Complex	PYK2+PEP	0.0116240452
15	Complex	TPS1+G6P	0.0083028894
15	Complex	HXK1+GLC	0.0033211558
15	Complex	PGK1+ADP	0.0116240452
15	Complex	GPM1+P2G	0.0132846230
15	Complex	TDH3+NADH	0.0083028894
15	Complex	HXK2+ATP	0.0083028894
15	Complex	TPI1+GAP	0.0249086682
15	Complex	HXK2+GLC	0.0099634673
15	Complex	PGK1+ATP	0.0232480903
15	Complex	FBA1+F16bP	0.0282298240
15	Complex	PGK1+P3G	0.0332115576
15	Complex	UGP1+UTP	0.0066423115
15	Complex	CDC19+PEP	0.0464961807
15	Complex	GPD2+G3P	0.0016605779
15	Complex	TDH1+NADH	0.0049817336
15	Complex	PFK1+F6P	0.0066423115
15	Complex	ENO1+P2G	0.0182663567
15	Complex	PGM1+G1P	0.0083028894
15	Complex	FBA1+GAP	0.0116240452
15	Complex	GLK1+ATP	0.0033211558
15	Complex	PGI1+F6P	0.0166057788
15	Complex	FBA1+DHAP+GAP	0.0016605779
15	Complex	PGM1+G6P	0.0149452009
15	Complex	UGP1+G1P	0.0099634673
15	Complex	RHR2+G3P	0.0033211558
15	Complex	HOR2+G3P	0.0083028894
15	Complex	TDH3+BPG	0.0033211558
15	Complex	ENO2+P2G	0.0066423115
15	Complex	TPI1+DHAP	0.0066423115
15	Complex	PFK2+ATP	0.0066423115
15	Complex	TDH1+NAD	0.0149452009
15	Complex	HXK1+ATP	0.0016605779
15	Complex	GLK1+GLC	0.0116240452
15	Complex	PFK2+F6P	0.0033211558
15	Complex	GPD1+NAD	0.0049817336
15	Complex	GPD1+G3P	0.0066423115
15	Complex	CDC19+ADP+PEP	0.0016605779
15	Complex	FBA1+DHAP	0.0049817336
15	Complex	TPS1+G6P+UDG	0.0033211558
15	Complex	TDH3+NAD	0.0049817336
15	Complex	PGM2+G6P	0.0016605779
15	Complex	CDC19+ADP	0.0049817336
15	Complex	PGK1+ATP+P3G	0.0049817336
15	Complex	HXK2+GLC+ATP	0.0016605779
15	Complex	HXK1+GLC+ATP	0.0016605779
16	Metabolite	ADP	0.1079375623
16	Metabolite	ATP	0.3620059781
16	Metabolite	BPG	0.0033211558
16	Metabolite	DHAP	0.0996346729
16	Metabolite	F16bP	0.4300896712
16	Metabolite	F6P	0.2059116573
16	Metabolite	G1P	0.5181002989
16	Metabolite	G3P	0.2540684158
16	Metabolite	G6P	0.6957821322
16	Metabolite	GAP	0.2108933909
16	Metabolite	GLC	0.5978080372
16	Metabolite	NAD	0.1228827632
16	Metabolite	P2G	0.0265692461
16	Metabolite	P3G	0.3321155762
16	Metabolite	PEP	0.3254732647
16	Metabolite	PYR	0.2092328130
16	Metabolite	T6P	0.0199269346
16	Metabolite	UDP	0.2806376619
16	Metabolite	UTP	0.6409830621
16	Metabolite	AMP	0.4383925606
16	Metabolite	NADH	0.0714048489
16	Metabolite	UDG	0.4633012288
16	Metabolite	F26bP	0.0298904019
16	Metabolite	GLY	0.1494520093
16	Metabolite	TRH	0.0149452009
16	Enzyme	CDC19	0.1494520093
16	Enzyme	ENO1	0.4931916307
16	Enzyme	ENO2	0.1411491199
16	Enzyme	FBA1	0.0863500498
16	Enzyme	GLK1	0.0298904019
16	Enzyme	GPD1	0.0564596480
16	Enzyme	GPD2	0.0049817336
16	Enzyme	GPM1	0.6160743939
16	Enzyme	HOR2	0.0448356028
16	Enzyme	HXK1	0.0099634673
16	Enzyme	HXK2	0.0381932913
16	Enzyme	PFK1	0.0265692461
16	Enzyme	PFK2	0.0265692461
16	Enzyme	PGI1	0.0730654268
16	Enzyme	PGK1	0.1810029890
16	Enzyme	PGM1	0.0083028894
16	Enzyme	PGM2	0.0083028894
16	Enzyme	PYK2	0.0481567586
16	Enzyme	RHR2	0.0464961807
16	Enzyme	TDH1	0.3055463301
16	Enzyme	TDH3	0.3603454002
16	Enzyme	TPI1	0.2590501495
16	Enzyme	TPS1	0.0215875125
16	Enzyme	TPS2	0.0265692461
16	Enzyme	UGP1	0.0448356028
16	Complex	ENO1+PEP	0.1743606775
16	Complex	PGI1+G6P	0.0481567586
16	Complex	TDH1+GAP	0.0232480903
16	Complex	ENO2+PEP	0.0481567586
16	Complex	GPM1+P3G	0.0979740950
16	Complex	PFK1+ATP	0.0132846230
16	Complex	TDH3+GAP	0.0415144470
16	Complex	PYK2+PEP	0.0116240452
16	Complex	TPS1+G6P	0.0083028894
16	Complex	HXK1+GLC	0.0033211558
16	Complex	PGK1+ADP	0.0132846230
16	Complex	GPM1+P2G	0.0149452009
16	Complex	TDH3+NADH	0.0099634673
16	Complex	HXK2+ATP	0.0083028894
16	Complex	TPI1+GAP	0.0265692461
16	Complex	HXK2+GLC	0.0116240452
16	Complex	PGK1+ATP	0.0249086682
16	Complex	FBA1+F16bP	0.0282298240
16	Complex	PGK1+P3G	0.0332115576
16	Complex	UGP1+UTP	0.0066423115
16	Complex	CDC19+PEP	0.0481567586
16	Complex	GPD2+G3P	0.0016605779
16	Complex	TDH1+NADH	0.0049817336
16	Complex	PFK1+F6P	0.0066423115
16	Complex	ENO1+P2G	0.0182663567
16	Complex	PGM1+G1P	0.0083028894
16	Complex	FBA1+GAP	0.0116240452
16	Complex	GLK1+ATP	0.0033211558
16	Complex	PGI1+F6P	0.0166057788
16	Complex	FBA1+DHAP+GAP	0.0016605779
16	Complex	PGM1+G6P	0.0149452009
16	Complex	UGP1+G1P	0.0099634673
16	Complex	RHR2+G3P	0.0033211558
16	Complex	HOR2+G3P	0.0083028894
16	Complex	TDH3+BPG	0.0033211558
16	Complex	ENO2+P2G	0.0066423115
16	Complex	TPI1+DHAP	0.0083028894
16	Complex	PFK2+ATP	0.0066423115
16	Complex	TDH1+NAD	0.0166057788
16	Complex	HXK1+ATP	0.0016605779
16	Complex	GLK1+GLC	0.0116240452
16	Complex	PFK2+F6P	0.0049817336
16	Complex	GPD1+NAD	0.0049817336
16	Complex	GPD1+G3P	0.0066423115
16	Complex	CDC19+ADP+PEP	0.0016605779
16	Complex	FBA1+DHAP	0.0049817336
16	Complex	TPS1+G6P+UDG	0.0033211558
16	Complex	TDH3+NAD	0.0049817336
16	Complex	PGM2+G6P	0.0016605779
16	Complex	CDC19+ADP	0.0049817336
16	Complex	PGK1+ATP+P3G	0.0049817336
16	Complex	HXK2+GLC+ATP	0.0016605779
16	Complex	HXK1+GLC+ATP	0.0016605779
16	Complex	PGM2+G1P	0.0016605779
17	Metabolite	ADP	0.1079375623
17	Metabolite	ATP	0.3586848223
17	Metabolite	BPG	0.0033211558
17	Metabolite	DHAP	0.0996346729
17	Metabolite	F16bP	0.4300896712
17	Metabolite	F6P	0.2059116573
17	Metabolite	G1P	0.5181002989
17	Metabolite	G3P	0.2540684158
17	Metabolite	G6P	0.6941215543
17	Metabolite	GAP	0.2042510794
17	Metabolite	GLC	0.5944868814
17	Metabolite	NAD	0.1212221853
17	Metabolite	P2G	0.0249086682
17	Metabolite	P3G	0.3238126868
17	Metabolite	PEP	0.3188309532
17	Metabolite	PYR	0.2092328130
17	Metabolite	T6P	0.0199269346
17	Metabolite	UDP	0.2806376619
17	Metabolite	UTP	0.6393224842
17	Metabolite	AMP	0.4383925606
17	Metabolite	NADH	0.0697442710
17	Metabolite	UDG	0.4599800731
17	Metabolite	F26bP	0.0298904019
17	Metabolite	GLY	0.1494520093
17	Metabolite	TRH	0.0149452009
17	Enzyme	CDC19	0.1494520093
17	Enzyme	ENO1	0.4865493192
17	Enzyme	ENO2	0.1411491199
17	Enzyme	FBA1	0.0863500498
17	Enzyme	GLK1	0.0282298240
17	Enzyme	GPD1	0.0564596480
17	Enzyme	GPD2	0.0049817336
17	Enzyme	GPM1	0.6094320824
17	Enzyme	HOR2	0.0448356028
17	Enzyme	HXK1	0.0099634673
17	Enzyme	HXK2	0.0365327134
17	Enzyme	PFK1	0.0265692461
17	Enzyme	PFK2	0.0265692461
17	Enzyme	PGI1	0.0714048489
17	Enzyme	PGK1	0.1760212554
17	Enzyme	PGM1	0.0083028894
17	Enzyme	PGM2	0.0083028894
17	Enzyme	PYK2	0.0464961807
17	Enzyme	RHR2	0.0464961807
17	Enzyme	TDH1	0.3022251744
17	Enzyme	TDH3	0.3553636666
17	Enzyme	TPI1	0.2573895716
17	Enzyme	TPS1	0.0182663567
17	Enzyme	TPS2	0.0265692461
17	Enzyme	UGP1	0.0431750249
17	Complex	ENO1+PEP	0.1793424112
17	Complex	PGI1+G6P	0.0498173364
17	Complex	TDH1+GAP	0.0249086682
17	Complex	ENO2+PEP	0.0481567586
17	Complex	GPM1+P3G	0.1046164065
17	Complex	PFK1+ATP	0.0132846230
17	Complex	TDH3+GAP	0.0448356028
17	Complex	PYK2+PEP	0.0132846230
17	Complex	TPS1+G6P	0.0083028894
17	Complex	HXK1+GLC	0.0033211558
17	Complex	PGK1+ADP	0.0132846230
17	Complex	GPM1+P2G	0.0149452009
17	Complex	TDH3+NADH	0.0116240452
17	Complex	HXK2+ATP	0.0083028894
17	Complex	TPI1+GAP	0.0282298240
17	Complex	HXK2+GLC	0.0132846230
17	Complex	PGK1+ATP	0.0282298240
17	Complex	FBA1+F16bP	0.0282298240
17	Complex	PGK1+P3G	0.0348721355
17	Complex	UGP1+UTP	0.0083028894
17	Complex	CDC19+PEP	0.0481567586
17	Complex	GPD2+G3P	0.0016605779
17	Complex	TDH1+NADH	0.0049817336
17	Complex	PFK1+F6P	0.0066423115
17	Complex	ENO1+P2G	0.0199269346
17	Complex	PGM1+G1P	0.0083028894
17	Complex	FBA1+GAP	0.0116240452
17	Complex	GLK1+ATP	0.0033211558
17	Complex	PGI1+F6P	0.0166057788
17	Complex	FBA1+DHAP+GAP	0.0016605779
17	Complex	PGM1+G6P	0.0149452009
17	Complex	UGP1+G1P	0.0099634673
17	Complex	RHR2+G3P	0.0033211558
17	Complex	HOR2+G3P	0.0083028894
17	Complex	TDH3+BPG	0.0033211558
17	Complex	ENO2+P2G	0.0066423115
17	Complex	TPI1+DHAP	0.0083028894
17	Complex	PFK2+ATP	0.0066423115
17	Complex	TDH1+NAD	0.0182663567
17	Complex	HXK1+ATP	0.0016605779
17	Complex	GLK1+GLC	0.0132846230
17	Complex	PFK2+F6P	0.0049817336
17	Complex	GPD1+NAD	0.0049817336
17	Complex	GPD1+G3P	0.0066423115
17	Complex	CDC19+ADP+PEP	0.0016605779
17	Complex	FBA1+DHAP	0.0049817336
17	Complex	TPS1+G6P+UDG	0.0033211558
17	Complex	TDH3+NAD	0.0049817336
17	Complex	PGM2+G6P	0.0016605779
17	Complex	CDC19+ADP	0.0049817336
17	Complex	PGK1+ATP+P3G	0.0049817336
17	Complex	HXK2+GLC+ATP	0.0016605779
17	Complex	HXK1+GLC+ATP	0.0016605779
17	Complex	PGM2+G1P	0.0016605779
17	Complex	TPS1+UDG	0.0033211558
18	Metabolite	ADP	0.1079375623
18	Metabolite	ATP	0.3520425108
18	Metabolite	BPG	0.0033211558
18	Metabolite	DHAP	0.0996346729
18	Metabolite	F16bP	0.4300896712
18	Metabolite	F6P	0.2042510794
18	Metabolite	G1P	0.5181002989
18	Metabolite	G3P	0.2540684158
18	Metabolite	G6P	0.6891398207
18	Metabolite	GAP	0.2009299236
18	Metabolite	GLC	0.5944868814
18	Metabolite	NAD	0.1162404517
18	Metabolite	P2G	0.0249086682
18	Metabolite	P3G	0.3238126868
18	Metabolite	PEP	0.3171703753
18	Metabolite	PYR	0.2092328130
18	Metabolite	T6P	0.0199269346
18	Metabolite	UDP	0.2806376619
18	Metabolite	UTP	0.6393224842
18	Metabolite	AMP	0.4383925606
18	Metabolite	NADH	0.0697442710
18	Metabolite	UDG	0.4599800731
18	Metabolite	F26bP	0.0298904019
18	Metabolite	GLY	0.1494520093
18	Metabolite	TRH	0.0149452009
18	Enzyme	CDC19	0.1494520093
18	Enzyme	ENO1	0.4848887413
18	Enzyme	ENO2	0.1411491199
18	Enzyme	FBA1	0.0863500498
18	Enzyme	GLK1	0.0282298240
18	Enzyme	GPD1	0.0564596480
18	Enzyme	GPD2	0.0049817336
18	Enzyme	GPM1	0.6094320824
18	Enzyme	HOR2	0.0448356028
18	Enzyme	HXK1	0.0099634673
18	Enzyme	HXK2	0.0365327134
18	Enzyme	PFK1	0.0265692461
18	Enzyme	PFK2	0.0265692461
18	Enzyme	PGI1	0.0680836931
18	Enzyme	PGK1	0.1727000996
18	Enzyme	PGM1	0.0083028894
18	Enzyme	PGM2	0.0066423115
18	Enzyme	PYK2	0.0464961807
18	Enzyme	RHR2	0.0464961807
18	Enzyme	TDH1	0.2989040186
18	Enzyme	TDH3	0.3537030887
18	Enzyme	TPI1	0.2540684158
18	Enzyme	TPS1	0.0182663567
18	Enzyme	TPS2	0.0265692461
18	Enzyme	UGP1	0.0431750249
18	Complex	ENO1+PEP	0.1810029890
18	Complex	PGI1+G6P	0.0531384922
18	Complex	TDH1+GAP	0.0249086682
18	Complex	ENO2+PEP	0.0481567586
18	Complex	GPM1+P3G	0.1046164065
18	Complex	PFK1+ATP	0.0132846230
18	Complex	TDH3+GAP	0.0448356028
18	Complex	PYK2+PEP	0.0132846230
18	Complex	TPS1+G6P	0.0083028894
18	Complex	HXK1+GLC	0.0033211558
18	Complex	PGK1+ADP	0.0132846230
18	Complex	GPM1+P2G	0.0149452009
18	Complex	TDH3+NADH	0.0116240452
18	Complex	HXK2+ATP	0.0083028894
18	Complex	TPI1+GAP	0.0315509797
18	Complex	HXK2+GLC	0.0116240452
18	Complex	PGK1+ATP	0.0315509797
18	Complex	FBA1+F16bP	0.0282298240
18	Complex	PGK1+P3G	0.0348721355
18	Complex	UGP1+UTP	0.0083028894
18	Complex	CDC19+PEP	0.0481567586
18	Complex	GPD2+G3P	0.0016605779
18	Complex	TDH1+NADH	0.0049817336
18	Complex	PFK1+F6P	0.0066423115
18	Complex	ENO1+P2G	0.0199269346
18	Complex	PGM1+G1P	0.0083028894
18	Complex	FBA1+GAP	0.0116240452
18	Complex	GLK1+ATP	0.0033211558
18	Complex	PGI1+F6P	0.0166057788
18	Complex	FBA1+DHAP+GAP	0.0016605779
18	Complex	PGM1+G6P	0.0149452009
18	Complex	UGP1+G1P	0.0099634673
18	Complex	RHR2+G3P	0.0033211558
18	Complex	HOR2+G3P	0.0083028894
18	Complex	TDH3+BPG	0.0033211558
18	Complex	ENO2+P2G	0.0066423115
18	Complex	TPI1+DHAP	0.0083028894
18	Complex	PFK2+ATP	0.0049817336
18	Complex	TDH1+NAD	0.0215875125
18	Complex	HXK1+ATP	0.0016605779
18	Complex	GLK1+GLC	0.0132846230
18	Complex	GPD1+NAD	0.0049817336
18	Complex	GPD1+G3P	0.0066423115
18	Complex	CDC19+ADP+PEP	0.0016605779
18	Complex	FBA1+DHAP	0.0049817336
18	Complex	TPS1+G6P+UDG	0.0033211558
18	Complex	TDH3+NAD	0.0066423115
18	Complex	PGM2+G6P	0.0033211558
18	Complex	CDC19+ADP	0.0049817336
18	Complex	PGK1+ATP+P3G	0.0049817336
18	Complex	PFK2+F6P	0.0033211558
18	Complex	HXK2+GLC+ATP	0.0033211558
18	Complex	HXK1+GLC+ATP	0.0016605779
18	Complex	PGM2+G1P	0.0016605779
18	Complex	TPS1+UDG	0.0033211558
18	Complex	PFK2+ATP+F6P	0.0033211558
19	Metabolite	ADP	0.1062769844
19	Metabolite	ATP	0.3520425108
19	Metabolite	BPG	0.0033211558
19	Metabolite	DHAP	0.1012952507
19	Metabolite	F16bP	0.4284290933
19	Metabolite	F6P	0.2042510794
19	Metabolite	G1P	0.5164397210
19	Metabolite	G3P	0.2524078379
19	Metabolite	G6P	0.6891398207
19	Metabolite	GAP	0.1926270342
19	Metabolite	GLC	0.5911657257
19	Metabolite	NAD	0.1145798738
19	Metabolite	P2G	0.0249086682
19	Metabolite	P3G	0.3171703753
19	Metabolite	PEP	0.3121886416
19	Metabolite	PYR	0.2092328130
19	Metabolite	T6P	0.0199269346
19	Metabolite	UDP	0.2806376619
19	Metabolite	UTP	0.6393224842
19	Metabolite	AMP	0.4383925606
19	Metabolite	NADH	0.0697442710
19	Metabolite	UDG	0.4599800731
19	Metabolite	F26bP	0.0298904019
19	Metabolite	GLY	0.1494520093
19	Metabolite	TRH	0.0149452009
19	Enzyme	CDC19	0.1477914314
19	Enzyme	ENO1	0.4799070076
19	Enzyme	ENO2	0.1411491199
19	Enzyme	FBA1	0.0797077383
19	Enzyme	GLK1	0.0265692461
19	Enzyme	GPD1	0.0564596480
19	Enzyme	GPD2	0.0049817336
19	Enzyme	GPM1	0.6061109266
19	Enzyme	HOR2	0.0448356028
19	Enzyme	HXK1	0.0099634673
19	Enzyme	HXK2	0.0348721355
19	Enzyme	PFK1	0.0265692461
19	Enzyme	PFK2	0.0265692461
19	Enzyme	PGI1	0.0680836931
19	Enzyme	PGK1	0.1693789439
19	Enzyme	PGM1	0.0083028894
19	Enzyme	PGM2	0.0066423115
19	Enzyme	PYK2	0.0464961807
19	Enzyme	RHR2	0.0448356028
19	Enzyme	TDH1	0.2989040186
19	Enzyme	TDH3	0.3503819329
19	Enzyme	TPI1	0.2540684158
19	Enzyme	TPS1	0.0182663567
19	Enzyme	TPS2	0.0265692461
19	Enzyme	UGP1	0.0431750249
19	Complex	ENO1+PEP	0.1859847227
19	Complex	PGI1+G6P	0.0531384922
19	Complex	TDH1+GAP	0.0249086682
19	Complex	ENO2+PEP	0.0481567586
19	Complex	GPM1+P3G	0.1079375623
19	Complex	PFK1+ATP	0.0132846230
19	Complex	TDH3+GAP	0.0464961807
19	Complex	PYK2+PEP	0.0132846230
19	Complex	TPS1+G6P	0.0083028894
19	Complex	HXK1+GLC	0.0033211558
19	Complex	PGK1+ADP	0.0132846230
19	Complex	GPM1+P2G	0.0149452009
19	Complex	TDH3+NADH	0.0116240452
19	Complex	HXK2+ATP	0.0083028894
19	Complex	HXK2+GLC	0.0132846230
19	Complex	PGK1+ATP	0.0315509797
19	Complex	FBA1+F16bP	0.0298904019
19	Complex	PGK1+P3G	0.0381932913
19	Complex	UGP1+UTP	0.0066423115
19	Complex	CDC19+PEP	0.0481567586
19	Complex	GPD2+G3P	0.0016605779
19	Complex	TDH1+NADH	0.0049817336
19	Complex	PFK1+F6P	0.0066423115
19	Complex	ENO1+P2G	0.0199269346
19	Complex	PGM1+G1P	0.0083028894
19	Complex	TPI1+GAP	0.0315509797
19	Complex	FBA1+GAP	0.0149452009
19	Complex	GLK1+ATP	0.0033211558
19	Complex	PGI1+F6P	0.0166057788
19	Complex	FBA1+DHAP+GAP	0.0016605779
19	Complex	PGM1+G6P	0.0149452009
19	Complex	UGP1+G1P	0.0099634673
19	Complex	RHR2+G3P	0.0049817336
19	Complex	HOR2+G3P	0.0083028894
19	Complex	TDH3+BPG	0.0033211558
19	Complex	ENO2+P2G	0.0066423115
19	Complex	TPI1+DHAP	0.0083028894
19	Complex	PFK2+ATP	0.0049817336
19	Complex	TDH1+NAD	0.0215875125
19	Complex	HXK1+ATP	0.0016605779
19	Complex	GLK1+GLC	0.0149452009
19	Complex	GPD1+NAD	0.0049817336
19	Complex	GPD1+G3P	0.0066423115
19	Complex	CDC19+ADP+PEP	0.0016605779
19	Complex	FBA1+DHAP	0.0066423115
19	Complex	TPS1+G6P+UDG	0.0033211558
19	Complex	TDH3+NAD	0.0083028894
19	Complex	PGM2+G6P	0.0033211558
19	Complex	CDC19+ADP	0.0066423115
19	Complex	PGK1+ATP+P3G	0.0049817336
19	Complex	PFK2+F6P	0.0033211558
19	Complex	HXK2+GLC+ATP	0.0033211558
19	Complex	HXK1+GLC+ATP	0.0016605779
19	Complex	PGM2+G1P	0.0016605779
19	Complex	TPS1+UDG	0.0033211558
19	Complex	PFK2+ATP+F6P	0.0033211558
19	Complex	UGP1+G1P+UTP	0.0016605779
20	Metabolite	ADP	0.1046164065
20	Metabolite	ATP	0.3487213550
20	Metabolite	BPG	0.0033211558
20	Metabolite	DHAP	0.1029558286
20	Metabolite	F16bP	0.4284290933
20	Metabolite	F6P	0.2042510794
20	Metabolite	G1P	0.5147791431
20	Metabolite	G3P	0.2490866822
20	Metabolite	G6P	0.6858186649
20	Metabolite	GAP	0.1876453006
20	Metabolite	GLC	0.5895051478
20	Metabolite	NAD	0.1129192959
20	Metabolite	P2G	0.0249086682
20	Metabolite	P3G	0.3121886416
20	Metabolite	PEP	0.3105280638
20	Metabolite	PYR	0.2092328130
20	Metabolite	T6P	0.0199269346
20	Metabolite	UDP	0.2806376619
20	Metabolite	UTP	0.6393224842
20	Metabolite	AMP	0.4383925606
20	Metabolite	NADH	0.0680836931
20	Metabolite	UDG	0.4599800731
20	Metabolite	F26bP	0.0298904019
20	Metabolite	GLY	0.1494520093
20	Metabolite	TRH	0.0149452009
20	Enzyme	CDC19	0.1477914314
20	Enzyme	ENO1	0.4782464298
20	Enzyme	ENO2	0.1411491199
20	Enzyme	FBA1	0.0780471604
20	Enzyme	GLK1	0.0232480903
20	Enzyme	GPD1	0.0547990701
20	Enzyme	GPD2	0.0049817336
20	Enzyme	GPM1	0.6011291930
20	Enzyme	HOR2	0.0431750249
20	Enzyme	HXK1	0.0099634673
20	Enzyme	HXK2	0.0348721355
20	Enzyme	PFK1	0.0265692461
20	Enzyme	PFK2	0.0265692461
20	Enzyme	PGI1	0.0664231152
20	Enzyme	PGK1	0.1660577881
20	Enzyme	PGM1	0.0083028894
20	Enzyme	PGM2	0.0066423115
20	Enzyme	PYK2	0.0464961807
20	Enzyme	RHR2	0.0448356028
20	Enzyme	TDH1	0.2972434407
20	Enzyme	TDH3	0.3470607772
20	Enzyme	TPI1	0.2540684158
20	Enzyme	TPS1	0.0166057788
20	Enzyme	TPS2	0.0265692461
20	Enzyme	UGP1	0.0415144470
20	Complex	ENO1+PEP	0.1876453006
20	Complex	PGI1+G6P	0.0547990701
20	Complex	TDH1+GAP	0.0249086682
20	Complex	ENO2+PEP	0.0481567586
20	Complex	GPM1+P3G	0.1129192959
20	Complex	PFK1+ATP	0.0132846230
20	Complex	TDH3+GAP	0.0481567586
20	Complex	PYK2+PEP	0.0132846230
20	Complex	TPS1+G6P	0.0099634673
20	Complex	HXK1+GLC	0.0033211558
20	Complex	PGK1+ADP	0.0149452009
20	Complex	GPM1+P2G	0.0149452009
20	Complex	TDH3+NADH	0.0116240452
20	Complex	HXK2+ATP	0.0083028894
20	Complex	HXK2+GLC	0.0132846230
20	Complex	PGK1+ATP	0.0332115576
20	Complex	FBA1+F16bP	0.0298904019
20	Complex	PGK1+P3G	0.0381932913
20	Complex	UGP1+UTP	0.0066423115
20	Complex	CDC19+PEP	0.0481567586
20	Complex	GPD2+G3P	0.0016605779
20	Complex	TDH1+NADH	0.0066423115
20	Complex	PFK1+F6P	0.0066423115
20	Complex	ENO1+P2G	0.0199269346
20	Complex	PGM1+G1P	0.0083028894
20	Complex	FBA1+GAP	0.0166057788
20	Complex	GLK1+ATP	0.0049817336
20	Complex	PGI1+F6P	0.0166057788
20	Complex	FBA1+DHAP+GAP	0.0016605779
20	Complex	PGM1+G6P	0.0149452009
20	Complex	UGP1+G1P	0.0116240452
20	Complex	RHR2+G3P	0.0049817336
20	Complex	HOR2+G3P	0.0099634673
20	Complex	TDH3+BPG	0.0033211558
20	Complex	ENO2+P2G	0.0066423115
20	Complex	TPI1+DHAP	0.0083028894
20	Complex	PFK2+ATP	0.0049817336
20	Complex	TPI1+GAP	0.0315509797
20	Complex	TDH1+NAD	0.0215875125
20	Complex	HXK1+ATP	0.0016605779
20	Complex	GLK1+GLC	0.0166057788
20	Complex	GPD1+NAD	0.0049817336
20	Complex	GPD1+G3P	0.0083028894
20	Complex	CDC19+ADP+PEP	0.0016605779
20	Complex	FBA1+DHAP	0.0066423115
20	Complex	TPS1+G6P+UDG	0.0033211558
20	Complex	TDH3+NAD	0.0099634673
20	Complex	PGM2+G6P	0.0033211558
20	Complex	CDC19+ADP	0.0066423115
[truncated: 998,000+ more rows]
