# Supplementary material for: Agent-based models for detecting the driving forces of biomolecular interactions
Source: Sci Rep. 2022 Feb 3;12:1878. doi: 10.1038/s41598-021-04205-8 (PMC8814177; doi:10.1038/s41598-021-04205-8)
Supplement: Supplementary file 2 — Supplementary Information. [file 41598_2021_4205_MOESM2_ESM.zip › manuscript_plots-dataset/agent_based_simulation_output-300A-pbd.csv]

time	type	name	concentration
0	Metabolite	ADP	0.1278644968
0	Metabolite	ATP	0.4284290933
0	Metabolite	BPG	0.0066423115
0	Metabolite	DHAP	0.1145798738
0	Metabolite	F16bP	0.4583194952
0	Metabolite	F6P	0.2341414812
0	Metabolite	G1P	0.5380272335
0	Metabolite	G3P	0.2739953504
0	Metabolite	G6P	0.7721687147
0	Metabolite	GAP	0.3155097974
0	Metabolite	GLC	0.6276984391
0	Metabolite	NAD	0.1494520093
0	Metabolite	P2G	0.0664231152
0	Metabolite	P3G	0.4682829625
0	Metabolite	PEP	0.6094320824
0	Metabolite	PYR	0.2092328130
0	Metabolite	T6P	0.0199269346
0	Metabolite	UDP	0.2806376619
0	Metabolite	UTP	0.6476253736
0	Metabolite	AMP	0.4383925606
0	Metabolite	NADH	0.0863500498
0	Metabolite	UDG	0.4666223846
0	Metabolite	F26bP	0.0298904019
0	Metabolite	GLY	0.1494520093
0	Metabolite	TRH	0.0149452009
0	Enzyme	CDC19	0.2042510794
0	Enzyme	ENO1	0.6858186649
0	Enzyme	ENO2	0.1959481900
0	Enzyme	FBA1	0.1328462305
0	Enzyme	GLK1	0.0448356028
0	Enzyme	GPD1	0.0680836931
0	Enzyme	GPD2	0.0066423115
0	Enzyme	GPM1	0.7289936898
0	Enzyme	HOR2	0.0531384922
0	Enzyme	HXK1	0.0166057788
0	Enzyme	HXK2	0.0597808037
0	Enzyme	PFK1	0.0464961807
0	Enzyme	PFK2	0.0381932913
0	Enzyme	PGI1	0.1378279641
0	Enzyme	PGK1	0.2573895716
0	Enzyme	PGM1	0.0315509797
0	Enzyme	PGM2	0.0116240452
0	Enzyme	PYK2	0.0597808037
0	Enzyme	RHR2	0.0498173364
0	Enzyme	TDH1	0.3503819329
0	Enzyme	TDH3	0.4201262039
0	Enzyme	TPI1	0.2939222850
0	Enzyme	TPS1	0.0332115576
0	Enzyme	TPS2	0.0265692461
0	Enzyme	UGP1	0.0614413816
1	Metabolite	ADP	0.1278644968
1	Metabolite	ATP	0.4234473597
1	Metabolite	BPG	0.0049817336
1	Metabolite	DHAP	0.1145798738
1	Metabolite	F16bP	0.4583194952
1	Metabolite	F6P	0.2341414812
1	Metabolite	G1P	0.5380272335
1	Metabolite	G3P	0.2690136167
1	Metabolite	G6P	0.7705081368
1	Metabolite	GAP	0.3072069080
1	Metabolite	GLC	0.6276984391
1	Metabolite	NAD	0.1461308535
1	Metabolite	P2G	0.0647625374
1	Metabolite	P3G	0.4633012288
1	Metabolite	PEP	0.6044503487
1	Metabolite	PYR	0.2092328130
1	Metabolite	T6P	0.0199269346
1	Metabolite	UDP	0.2806376619
1	Metabolite	UTP	0.6476253736
1	Metabolite	AMP	0.4383925606
1	Metabolite	NADH	0.0863500498
1	Metabolite	UDG	0.4666223846
1	Metabolite	F26bP	0.0298904019
1	Metabolite	GLY	0.1494520093
1	Metabolite	TRH	0.0149452009
1	Enzyme	CDC19	0.2042510794
1	Enzyme	ENO1	0.6824975091
1	Enzyme	ENO2	0.1942876121
1	Enzyme	FBA1	0.1328462305
1	Enzyme	GLK1	0.0431750249
1	Enzyme	GPD1	0.0680836931
1	Enzyme	GPD2	0.0066423115
1	Enzyme	GPM1	0.7240119562
1	Enzyme	HOR2	0.0498173364
1	Enzyme	HXK1	0.0166057788
1	Enzyme	HXK2	0.0581202258
1	Enzyme	PFK1	0.0464961807
1	Enzyme	PFK2	0.0381932913
1	Enzyme	PGI1	0.1361673863
1	Enzyme	PGK1	0.2540684158
1	Enzyme	PGM1	0.0315509797
1	Enzyme	PGM2	0.0116240452
1	Enzyme	PYK2	0.0597808037
1	Enzyme	RHR2	0.0481567586
1	Enzyme	TDH1	0.3454001993
1	Enzyme	TDH3	0.4118233145
1	Enzyme	TPI1	0.2939222850
1	Enzyme	TPS1	0.0332115576
1	Enzyme	TPS2	0.0265692461
1	Enzyme	UGP1	0.0614413816
1	Complex	ENO1+PEP	0.0033211558
1	Complex	RHR2+G3P	0.0016605779
1	Complex	HXK2+ATP	0.0016605779
1	Complex	TDH3+NAD	0.0016605779
1	Complex	PGI1+G6P	0.0016605779
1	Complex	TDH3+GAP	0.0049817336
1	Complex	HOR2+G3P	0.0033211558
1	Complex	TDH1+NAD	0.0016605779
1	Complex	GLK1+ATP	0.0016605779
1	Complex	ENO2+PEP	0.0016605779
1	Complex	TDH3+BPG	0.0016605779
1	Complex	TDH1+GAP	0.0033211558
1	Complex	GPM1+P3G	0.0033211558
1	Complex	PGK1+P3G	0.0016605779
1	Complex	GPM1+P2G	0.0016605779
1	Complex	PGK1+ATP	0.0016605779
2	Metabolite	ADP	0.1278644968
2	Metabolite	ATP	0.4234473597
2	Metabolite	BPG	0.0049817336
2	Metabolite	DHAP	0.1145798738
2	Metabolite	F16bP	0.4549983394
2	Metabolite	F6P	0.2341414812
2	Metabolite	G1P	0.5363666556
2	Metabolite	G3P	0.2690136167
2	Metabolite	G6P	0.7705081368
2	Metabolite	GAP	0.3038857522
2	Metabolite	GLC	0.6276984391
2	Metabolite	NAD	0.1444702757
2	Metabolite	P2G	0.0631019595
2	Metabolite	P3G	0.4500166058
2	Metabolite	PEP	0.5961474593
2	Metabolite	PYR	0.2092328130
2	Metabolite	T6P	0.0199269346
2	Metabolite	UDP	0.2806376619
2	Metabolite	UTP	0.6476253736
2	Metabolite	AMP	0.4383925606
2	Metabolite	NADH	0.0846894719
2	Metabolite	UDG	0.4666223846
2	Metabolite	F26bP	0.0298904019
2	Metabolite	GLY	0.1494520093
2	Metabolite	TRH	0.0149452009
2	Enzyme	CDC19	0.2042510794
2	Enzyme	ENO1	0.6775157755
2	Enzyme	ENO2	0.1893058784
2	Enzyme	FBA1	0.1278644968
2	Enzyme	GLK1	0.0431750249
2	Enzyme	GPD1	0.0680836931
2	Enzyme	GPD2	0.0066423115
2	Enzyme	GPM1	0.7123879110
2	Enzyme	HOR2	0.0498173364
2	Enzyme	HXK1	0.0166057788
2	Enzyme	HXK2	0.0581202258
2	Enzyme	PFK1	0.0464961807
2	Enzyme	PFK2	0.0381932913
2	Enzyme	PGI1	0.1361673863
2	Enzyme	PGK1	0.2524078379
2	Enzyme	PGM1	0.0315509797
2	Enzyme	PGM2	0.0116240452
2	Enzyme	PYK2	0.0597808037
2	Enzyme	RHR2	0.0481567586
2	Enzyme	TDH1	0.3404184656
2	Enzyme	TDH3	0.4118233145
2	Enzyme	TPI1	0.2939222850
2	Enzyme	TPS1	0.0332115576
2	Enzyme	TPS2	0.0265692461
2	Enzyme	UGP1	0.0597808037
2	Complex	ENO1+PEP	0.0066423115
2	Complex	RHR2+G3P	0.0016605779
2	Complex	HXK2+ATP	0.0016605779
2	Complex	TDH3+NAD	0.0016605779
2	Complex	PGI1+G6P	0.0016605779
2	Complex	TDH3+GAP	0.0049817336
2	Complex	HOR2+G3P	0.0033211558
2	Complex	TDH1+NAD	0.0033211558
2	Complex	GLK1+ATP	0.0016605779
2	Complex	ENO2+PEP	0.0066423115
2	Complex	TDH3+BPG	0.0016605779
2	Complex	TDH1+GAP	0.0049817336
2	Complex	GPM1+P3G	0.0149452009
2	Complex	PGK1+P3G	0.0033211558
2	Complex	GPM1+P2G	0.0016605779
2	Complex	PGK1+ATP	0.0016605779
2	Complex	TDH1+NADH	0.0016605779
2	Complex	FBA1+GAP	0.0016605779
2	Complex	FBA1+F16bP	0.0033211558
2	Complex	UGP1+G1P	0.0016605779
2	Complex	ENO1+P2G	0.0016605779
3	Metabolite	ADP	0.1278644968
3	Metabolite	ATP	0.4217867818
3	Metabolite	BPG	0.0049817336
3	Metabolite	DHAP	0.1145798738
3	Metabolite	F16bP	0.4533377615
3	Metabolite	F6P	0.2324809034
3	Metabolite	G1P	0.5363666556
3	Metabolite	G3P	0.2690136167
3	Metabolite	G6P	0.7671869811
3	Metabolite	GAP	0.2972434407
3	Metabolite	GLC	0.6260378612
3	Metabolite	NAD	0.1394885420
3	Metabolite	P2G	0.0597808037
3	Metabolite	P3G	0.4350714048
3	Metabolite	PEP	0.5878445699
3	Metabolite	PYR	0.2092328130
3	Metabolite	T6P	0.0199269346
3	Metabolite	UDP	0.2806376619
3	Metabolite	UTP	0.6476253736
3	Metabolite	AMP	0.4383925606
3	Metabolite	NADH	0.0830288941
3	Metabolite	UDG	0.4666223846
3	Metabolite	F26bP	0.0298904019
3	Metabolite	GLY	0.1494520093
3	Metabolite	TRH	0.0149452009
3	Enzyme	CDC19	0.2009299236
3	Enzyme	ENO1	0.6708734640
3	Enzyme	ENO2	0.1876453006
3	Enzyme	FBA1	0.1228827632
3	Enzyme	GLK1	0.0431750249
3	Enzyme	GPD1	0.0647625374
3	Enzyme	GPD2	0.0066423115
3	Enzyme	GPM1	0.6991032879
3	Enzyme	HOR2	0.0498173364
3	Enzyme	HXK1	0.0149452009
3	Enzyme	HXK2	0.0581202258
3	Enzyme	PFK1	0.0464961807
3	Enzyme	PFK2	0.0365327134
3	Enzyme	PGI1	0.1328462305
3	Enzyme	PGK1	0.2490866822
3	Enzyme	PGM1	0.0315509797
3	Enzyme	PGM2	0.0116240452
3	Enzyme	PYK2	0.0597808037
3	Enzyme	RHR2	0.0481567586
3	Enzyme	TDH1	0.3370973099
3	Enzyme	TDH3	0.4085021588
3	Enzyme	TPI1	0.2939222850
3	Enzyme	TPS1	0.0332115576
3	Enzyme	TPS2	0.0265692461
3	Enzyme	UGP1	0.0597808037
3	Complex	ENO1+PEP	0.0116240452
3	Complex	RHR2+G3P	0.0016605779
3	Complex	HXK2+ATP	0.0016605779
3	Complex	TDH3+NAD	0.0033211558
3	Complex	PGI1+G6P	0.0049817336
3	Complex	TDH3+GAP	0.0066423115
3	Complex	HOR2+G3P	0.0033211558
3	Complex	TDH1+NAD	0.0033211558
3	Complex	GLK1+ATP	0.0016605779
3	Complex	ENO2+PEP	0.0066423115
3	Complex	TDH3+BPG	0.0016605779
3	Complex	TDH1+GAP	0.0066423115
3	Complex	GPM1+P3G	0.0282298240
3	Complex	PGK1+P3G	0.0049817336
3	Complex	GPM1+P2G	0.0016605779
3	Complex	PGK1+ATP	0.0033211558
3	Complex	TDH1+NADH	0.0033211558
3	Complex	FBA1+GAP	0.0049817336
3	Complex	FBA1+F16bP	0.0049817336
3	Complex	UGP1+G1P	0.0016605779
3	Complex	ENO1+P2G	0.0033211558
3	Complex	ENO2+P2G	0.0016605779
3	Complex	HXK1+GLC	0.0016605779
3	Complex	GPD1+NAD	0.0033211558
3	Complex	CDC19+PEP	0.0033211558
3	Complex	PFK2+F6P	0.0016605779
4	Metabolite	ADP	0.1262039190
4	Metabolite	ATP	0.4217867818
4	Metabolite	BPG	0.0033211558
4	Metabolite	DHAP	0.1095981402
4	Metabolite	F16bP	0.4500166058
4	Metabolite	F6P	0.2324809034
4	Metabolite	G1P	0.5363666556
4	Metabolite	G3P	0.2690136167
4	Metabolite	G6P	0.7655264032
4	Metabolite	GAP	0.2922617071
4	Metabolite	GLC	0.6243772833
4	Metabolite	NAD	0.1328462305
4	Metabolite	P2G	0.0597808037
4	Metabolite	P3G	0.4300896712
4	Metabolite	PEP	0.5778811026
4	Metabolite	PYR	0.2092328130
4	Metabolite	T6P	0.0199269346
4	Metabolite	UDP	0.2806376619
4	Metabolite	UTP	0.6476253736
4	Metabolite	AMP	0.4383925606
4	Metabolite	NADH	0.0830288941
4	Metabolite	UDG	0.4666223846
4	Metabolite	F26bP	0.0298904019
4	Metabolite	GLY	0.1494520093
4	Metabolite	TRH	0.0149452009
4	Enzyme	CDC19	0.1976087679
4	Enzyme	ENO1	0.6642311524
4	Enzyme	ENO2	0.1876453006
4	Enzyme	FBA1	0.1179010296
4	Enzyme	GLK1	0.0431750249
4	Enzyme	GPD1	0.0631019595
4	Enzyme	GPD2	0.0066423115
4	Enzyme	GPM1	0.6957821322
4	Enzyme	HOR2	0.0498173364
4	Enzyme	HXK1	0.0132846230
4	Enzyme	HXK2	0.0581202258
4	Enzyme	PFK1	0.0464961807
4	Enzyme	PFK2	0.0365327134
4	Enzyme	PGI1	0.1311856526
4	Enzyme	PGK1	0.2457655264
4	Enzyme	PGM1	0.0315509797
4	Enzyme	PGM2	0.0116240452
4	Enzyme	PYK2	0.0597808037
4	Enzyme	RHR2	0.0481567586
4	Enzyme	TDH1	0.3354367320
4	Enzyme	TDH3	0.4018598472
4	Enzyme	TPI1	0.2872799734
4	Enzyme	TPS1	0.0332115576
4	Enzyme	TPS2	0.0265692461
4	Enzyme	UGP1	0.0597808037
4	Complex	ENO1+PEP	0.0182663567
4	Complex	RHR2+G3P	0.0016605779
4	Complex	HXK2+ATP	0.0016605779
4	Complex	TDH3+NAD	0.0066423115
4	Complex	PGI1+G6P	0.0066423115
4	Complex	TDH3+GAP	0.0083028894
4	Complex	HOR2+G3P	0.0033211558
4	Complex	TDH1+NAD	0.0049817336
4	Complex	GLK1+ATP	0.0016605779
4	Complex	ENO2+PEP	0.0066423115
4	Complex	TDH3+BPG	0.0033211558
4	Complex	TDH1+GAP	0.0066423115
4	Complex	GPM1+P3G	0.0315509797
4	Complex	PGK1+P3G	0.0066423115
4	Complex	GPM1+P2G	0.0016605779
4	Complex	PGK1+ATP	0.0033211558
4	Complex	TDH1+NADH	0.0033211558
4	Complex	FBA1+GAP	0.0066423115
4	Complex	FBA1+F16bP	0.0083028894
4	Complex	UGP1+G1P	0.0016605779
4	Complex	ENO1+P2G	0.0033211558
4	Complex	ENO2+P2G	0.0016605779
4	Complex	HXK1+GLC	0.0033211558
4	Complex	GPD1+NAD	0.0049817336
4	Complex	CDC19+PEP	0.0066423115
4	Complex	PFK2+F6P	0.0016605779
4	Complex	TPI1+DHAP	0.0049817336
4	Complex	PGK1+ADP	0.0016605779
4	Complex	TPI1+GAP	0.0016605779
5	Metabolite	ADP	0.1262039190
5	Metabolite	ATP	0.4168050482
5	Metabolite	BPG	0.0033211558
5	Metabolite	DHAP	0.1095981402
5	Metabolite	F16bP	0.4483560279
5	Metabolite	F6P	0.2324809034
5	Metabolite	G1P	0.5363666556
5	Metabolite	G3P	0.2673530389
5	Metabolite	G6P	0.7655264032
5	Metabolite	GAP	0.2889405513
5	Metabolite	GLC	0.6243772833
5	Metabolite	NAD	0.1295250747
5	Metabolite	P2G	0.0597808037
5	Metabolite	P3G	0.4284290933
5	Metabolite	PEP	0.5596147459
5	Metabolite	PYR	0.2092328130
5	Metabolite	T6P	0.0199269346
5	Metabolite	UDP	0.2806376619
5	Metabolite	UTP	0.6443042179
5	Metabolite	AMP	0.4383925606
5	Metabolite	NADH	0.0830288941
5	Metabolite	UDG	0.4649618067
5	Metabolite	F26bP	0.0298904019
5	Metabolite	GLY	0.1494520093
5	Metabolite	TRH	0.0149452009
5	Enzyme	CDC19	0.1959481900
5	Enzyme	ENO1	0.6509465294
5	Enzyme	ENO2	0.1859847227
5	Enzyme	FBA1	0.1162404517
5	Enzyme	GLK1	0.0431750249
5	Enzyme	GPD1	0.0614413816
5	Enzyme	GPD2	0.0066423115
5	Enzyme	GPM1	0.6957821322
5	Enzyme	HOR2	0.0498173364
5	Enzyme	HXK1	0.0116240452
5	Enzyme	HXK2	0.0581202258
5	Enzyme	PFK1	0.0464961807
5	Enzyme	PFK2	0.0365327134
5	Enzyme	PGI1	0.1311856526
5	Enzyme	PGK1	0.2407837928
5	Enzyme	PGM1	0.0315509797
5	Enzyme	PGM2	0.0116240452
5	Enzyme	PYK2	0.0581202258
5	Enzyme	RHR2	0.0481567586
5	Enzyme	TDH1	0.3321155762
5	Enzyme	TDH3	0.4001992693
5	Enzyme	TPI1	0.2856193955
5	Enzyme	TPS1	0.0315509797
5	Enzyme	TPS2	0.0265692461
5	Enzyme	UGP1	0.0564596480
5	Complex	ENO1+PEP	0.0315509797
5	Complex	RHR2+G3P	0.0016605779
5	Complex	HXK2+ATP	0.0016605779
5	Complex	TDH3+NAD	0.0083028894
5	Complex	PGI1+G6P	0.0066423115
5	Complex	TDH3+GAP	0.0083028894
5	Complex	HOR2+G3P	0.0033211558
5	Complex	TDH1+NAD	0.0066423115
5	Complex	GLK1+ATP	0.0016605779
5	Complex	ENO2+PEP	0.0083028894
5	Complex	TDH3+BPG	0.0033211558
5	Complex	TDH1+GAP	0.0083028894
5	Complex	GPM1+P3G	0.0315509797
5	Complex	PGK1+P3G	0.0083028894
5	Complex	GPM1+P2G	0.0016605779
5	Complex	PGK1+ATP	0.0066423115
5	Complex	TDH1+NADH	0.0033211558
5	Complex	FBA1+GAP	0.0066423115
5	Complex	FBA1+F16bP	0.0099634673
5	Complex	UGP1+G1P	0.0016605779
5	Complex	ENO1+P2G	0.0033211558
5	Complex	ENO2+P2G	0.0016605779
5	Complex	HXK1+GLC	0.0033211558
5	Complex	GPD1+NAD	0.0049817336
5	Complex	CDC19+PEP	0.0083028894
5	Complex	PFK2+F6P	0.0016605779
5	Complex	TPI1+DHAP	0.0049817336
5	Complex	PGK1+ADP	0.0016605779
5	Complex	TPI1+GAP	0.0033211558
5	Complex	TPS1+UDG	0.0016605779
5	Complex	HXK1+ATP	0.0016605779
5	Complex	PYK2+PEP	0.0016605779
5	Complex	UGP1+UTP	0.0033211558
5	Complex	GPD1+G3P	0.0016605779
6	Metabolite	ADP	0.1262039190
6	Metabolite	ATP	0.4151444703
6	Metabolite	BPG	0.0033211558
6	Metabolite	DHAP	0.1095981402
6	Metabolite	F16bP	0.4483560279
6	Metabolite	F6P	0.2324809034
6	Metabolite	G1P	0.5363666556
6	Metabolite	G3P	0.2656924610
6	Metabolite	G6P	0.7655264032
6	Metabolite	GAP	0.2822982398
6	Metabolite	GLC	0.6227167054
6	Metabolite	NAD	0.1295250747
6	Metabolite	P2G	0.0597808037
6	Metabolite	P3G	0.4251079376
6	Metabolite	PEP	0.5496512786
6	Metabolite	PYR	0.2092328130
6	Metabolite	T6P	0.0199269346
6	Metabolite	UDP	0.2806376619
6	Metabolite	UTP	0.6426436400
6	Metabolite	AMP	0.4383925606
6	Metabolite	NADH	0.0813683162
6	Metabolite	UDG	0.4649618067
6	Metabolite	F26bP	0.0298904019
6	Metabolite	GLY	0.1494520093
6	Metabolite	TRH	0.0149452009
6	Enzyme	CDC19	0.1942876121
6	Enzyme	ENO1	0.6426436400
6	Enzyme	ENO2	0.1859847227
6	Enzyme	FBA1	0.1162404517
6	Enzyme	GLK1	0.0431750249
6	Enzyme	GPD1	0.0614413816
6	Enzyme	GPD2	0.0066423115
6	Enzyme	GPM1	0.6924609764
6	Enzyme	HOR2	0.0481567586
6	Enzyme	HXK1	0.0116240452
6	Enzyme	HXK2	0.0581202258
6	Enzyme	PFK1	0.0464961807
6	Enzyme	PFK2	0.0365327134
6	Enzyme	PGI1	0.1311856526
6	Enzyme	PGK1	0.2391232149
6	Enzyme	PGM1	0.0315509797
6	Enzyme	PGM2	0.0116240452
6	Enzyme	PYK2	0.0581202258
6	Enzyme	RHR2	0.0481567586
6	Enzyme	TDH1	0.3287944205
6	Enzyme	TDH3	0.3985386915
6	Enzyme	TPI1	0.2822982398
6	Enzyme	TPS1	0.0315509797
6	Enzyme	TPS2	0.0265692461
6	Enzyme	UGP1	0.0547990701
6	Complex	ENO1+PEP	0.0398538691
6	Complex	RHR2+G3P	0.0016605779
6	Complex	HXK2+ATP	0.0016605779
6	Complex	TDH3+NAD	0.0083028894
6	Complex	PGI1+G6P	0.0066423115
6	Complex	TDH3+GAP	0.0099634673
6	Complex	HOR2+G3P	0.0049817336
6	Complex	TDH1+NAD	0.0066423115
6	Complex	GLK1+ATP	0.0016605779
6	Complex	ENO2+PEP	0.0083028894
6	Complex	TDH3+BPG	0.0033211558
6	Complex	TDH1+GAP	0.0099634673
6	Complex	GPM1+P3G	0.0348721355
6	Complex	PGK1+P3G	0.0083028894
6	Complex	GPM1+P2G	0.0016605779
6	Complex	PGK1+ATP	0.0083028894
6	Complex	TDH1+NADH	0.0049817336
6	Complex	FBA1+GAP	0.0066423115
6	Complex	FBA1+F16bP	0.0099634673
6	Complex	UGP1+G1P	0.0016605779
6	Complex	ENO1+P2G	0.0033211558
6	Complex	ENO2+P2G	0.0016605779
6	Complex	HXK1+GLC	0.0033211558
6	Complex	GPD1+NAD	0.0049817336
6	Complex	CDC19+PEP	0.0099634673
6	Complex	PFK2+F6P	0.0016605779
6	Complex	TPI1+DHAP	0.0049817336
6	Complex	PGK1+ADP	0.0016605779
6	Complex	TPI1+GAP	0.0066423115
6	Complex	TPS1+UDG	0.0016605779
6	Complex	PYK2+PEP	0.0016605779
6	Complex	UGP1+UTP	0.0049817336
6	Complex	GPD1+G3P	0.0016605779
6	Complex	HXK1+GLC+ATP	0.0016605779
7	Metabolite	ADP	0.1212221853
7	Metabolite	ATP	0.4151444703
7	Metabolite	BPG	0.0033211558
7	Metabolite	DHAP	0.1095981402
7	Metabolite	F16bP	0.4483560279
7	Metabolite	F6P	0.2324809034
7	Metabolite	G1P	0.5363666556
7	Metabolite	G3P	0.2656924610
7	Metabolite	G6P	0.7638658253
7	Metabolite	GAP	0.2806376619
7	Metabolite	GLC	0.6210561275
7	Metabolite	NAD	0.1245433411
7	Metabolite	P2G	0.0597808037
7	Metabolite	P3G	0.4168050482
7	Metabolite	PEP	0.5363666556
7	Metabolite	PYR	0.2092328130
7	Metabolite	T6P	0.0199269346
7	Metabolite	UDP	0.2806376619
7	Metabolite	UTP	0.6426436400
7	Metabolite	AMP	0.4383925606
7	Metabolite	NADH	0.0797077383
7	Metabolite	UDG	0.4649618067
7	Metabolite	F26bP	0.0298904019
7	Metabolite	GLY	0.1494520093
7	Metabolite	TRH	0.0149452009
7	Enzyme	CDC19	0.1926270342
7	Enzyme	ENO1	0.6310195948
7	Enzyme	ENO2	0.1843241448
7	Enzyme	FBA1	0.1162404517
7	Enzyme	GLK1	0.0431750249
7	Enzyme	GPD1	0.0597808037
7	Enzyme	GPD2	0.0066423115
7	Enzyme	GPM1	0.6874792428
7	Enzyme	HOR2	0.0481567586
7	Enzyme	HXK1	0.0116240452
7	Enzyme	HXK2	0.0564596480
7	Enzyme	PFK1	0.0464961807
7	Enzyme	PFK2	0.0365327134
7	Enzyme	PGI1	0.1311856526
7	Enzyme	PGK1	0.2341414812
7	Enzyme	PGM1	0.0315509797
7	Enzyme	PGM2	0.0116240452
7	Enzyme	PYK2	0.0581202258
7	Enzyme	RHR2	0.0481567586
7	Enzyme	TDH1	0.3254732647
7	Enzyme	TDH3	0.3952175357
7	Enzyme	TPI1	0.2822982398
7	Enzyme	TPS1	0.0298904019
7	Enzyme	TPS2	0.0265692461
7	Enzyme	UGP1	0.0547990701
7	Complex	ENO1+PEP	0.0514779143
7	Complex	RHR2+G3P	0.0016605779
7	Complex	HXK2+ATP	0.0016605779
7	Complex	TDH3+NAD	0.0099634673
7	Complex	PGI1+G6P	0.0066423115
7	Complex	TDH3+GAP	0.0099634673
7	Complex	HOR2+G3P	0.0049817336
7	Complex	TDH1+NAD	0.0083028894
7	Complex	GLK1+ATP	0.0016605779
7	Complex	ENO2+PEP	0.0099634673
7	Complex	TDH3+BPG	0.0033211558
7	Complex	TDH1+GAP	0.0116240452
7	Complex	GPM1+P3G	0.0398538691
7	Complex	PGK1+P3G	0.0099634673
7	Complex	GPM1+P2G	0.0016605779
7	Complex	PGK1+ATP	0.0066423115
7	Complex	TDH1+NADH	0.0049817336
7	Complex	FBA1+GAP	0.0066423115
7	Complex	FBA1+F16bP	0.0099634673
7	Complex	UGP1+G1P	0.0016605779
7	Complex	ENO1+P2G	0.0033211558
7	Complex	ENO2+P2G	0.0016605779
7	Complex	HXK1+GLC	0.0033211558
7	Complex	GPD1+NAD	0.0066423115
7	Complex	CDC19+PEP	0.0099634673
7	Complex	PFK2+F6P	0.0016605779
7	Complex	TPI1+DHAP	0.0049817336
7	Complex	PGK1+ADP	0.0049817336
7	Complex	TPI1+GAP	0.0066423115
7	Complex	TPS1+UDG	0.0016605779
7	Complex	PYK2+PEP	0.0016605779
7	Complex	UGP1+UTP	0.0049817336
7	Complex	GPD1+G3P	0.0016605779
7	Complex	HXK1+GLC+ATP	0.0016605779
7	Complex	CDC19+ADP	0.0016605779
7	Complex	TDH3+NADH	0.0016605779
7	Complex	PGK1+ATP+P3G	0.0016605779
7	Complex	TPS1+G6P	0.0016605779
7	Complex	HXK2+GLC	0.0016605779
8	Metabolite	ADP	0.1195616074
8	Metabolite	ATP	0.4134838924
8	Metabolite	BPG	0.0033211558
8	Metabolite	DHAP	0.1079375623
8	Metabolite	F16bP	0.4483560279
8	Metabolite	F6P	0.2291597476
8	Metabolite	G1P	0.5347060777
8	Metabolite	G3P	0.2656924610
8	Metabolite	G6P	0.7622052474
8	Metabolite	GAP	0.2773165061
8	Metabolite	GLC	0.6193955497
8	Metabolite	NAD	0.1228827632
8	Metabolite	P2G	0.0581202258
8	Metabolite	P3G	0.4101627366
8	Metabolite	PEP	0.5297243441
8	Metabolite	PYR	0.2092328130
8	Metabolite	T6P	0.0199269346
8	Metabolite	UDP	0.2806376619
8	Metabolite	UTP	0.6426436400
8	Metabolite	AMP	0.4383925606
8	Metabolite	NADH	0.0797077383
8	Metabolite	UDG	0.4649618067
8	Metabolite	F26bP	0.0298904019
8	Metabolite	GLY	0.1494520093
8	Metabolite	TRH	0.0149452009
8	Enzyme	CDC19	0.1909664563
8	Enzyme	ENO1	0.6276984391
8	Enzyme	ENO2	0.1826635669
8	Enzyme	FBA1	0.1162404517
8	Enzyme	GLK1	0.0415144470
8	Enzyme	GPD1	0.0597808037
8	Enzyme	GPD2	0.0066423115
8	Enzyme	GPM1	0.6808369313
8	Enzyme	HOR2	0.0481567586
8	Enzyme	HXK1	0.0116240452
8	Enzyme	HXK2	0.0564596480
8	Enzyme	PFK1	0.0464961807
8	Enzyme	PFK2	0.0348721355
8	Enzyme	PGI1	0.1262039190
8	Enzyme	PGK1	0.2324809034
8	Enzyme	PGM1	0.0315509797
8	Enzyme	PGM2	0.0116240452
8	Enzyme	PYK2	0.0564596480
8	Enzyme	RHR2	0.0481567586
8	Enzyme	TDH1	0.3238126868
8	Enzyme	TDH3	0.3935569578
8	Enzyme	TPI1	0.2789770840
8	Enzyme	TPS1	0.0298904019
8	Enzyme	TPS2	0.0265692461
8	Enzyme	UGP1	0.0547990701
8	Complex	ENO1+PEP	0.0531384922
8	Complex	RHR2+G3P	0.0016605779
8	Complex	HXK2+ATP	0.0016605779
8	Complex	TDH3+NAD	0.0099634673
8	Complex	PGI1+G6P	0.0083028894
8	Complex	TDH3+GAP	0.0116240452
8	Complex	HOR2+G3P	0.0049817336
8	Complex	TDH1+NAD	0.0099634673
8	Complex	GLK1+ATP	0.0016605779
8	Complex	ENO2+PEP	0.0116240452
8	Complex	TDH3+BPG	0.0033211558
8	Complex	TDH1+GAP	0.0116240452
8	Complex	GPM1+P3G	0.0464961807
8	Complex	PGK1+P3G	0.0099634673
8	Complex	GPM1+P2G	0.0016605779
8	Complex	PGK1+ATP	0.0066423115
8	Complex	TDH1+NADH	0.0049817336
8	Complex	FBA1+GAP	0.0066423115
8	Complex	FBA1+F16bP	0.0099634673
8	Complex	UGP1+G1P	0.0016605779
8	Complex	ENO1+P2G	0.0049817336
8	Complex	ENO2+P2G	0.0016605779
8	Complex	HXK1+GLC	0.0033211558
8	Complex	GPD1+NAD	0.0066423115
8	Complex	CDC19+PEP	0.0116240452
8	Complex	PFK2+F6P	0.0016605779
8	Complex	TPI1+DHAP	0.0066423115
8	Complex	PGK1+ADP	0.0066423115
8	Complex	TPI1+GAP	0.0083028894
8	Complex	TPS1+UDG	0.0016605779
8	Complex	PYK2+PEP	0.0033211558
8	Complex	GPD1+G3P	0.0016605779
8	Complex	UGP1+UTP	0.0033211558
8	Complex	HXK1+GLC+ATP	0.0016605779
8	Complex	CDC19+ADP	0.0016605779
8	Complex	TDH3+NADH	0.0016605779
8	Complex	PGK1+ATP+P3G	0.0016605779
8	Complex	TPS1+G6P	0.0016605779
8	Complex	HXK2+GLC	0.0016605779
8	Complex	PGI1+F6P	0.0033211558
8	Complex	UGP1+G1P+UTP	0.0016605779
8	Complex	GLK1+GLC	0.0016605779
8	Complex	PFK2+ATP	0.0016605779
9	Metabolite	ADP	0.1179010296
9	Metabolite	ATP	0.4134838924
9	Metabolite	BPG	0.0033211558
9	Metabolite	DHAP	0.1046164065
9	Metabolite	F16bP	0.4483560279
9	Metabolite	F6P	0.2291597476
9	Metabolite	G1P	0.5313849220
9	Metabolite	G3P	0.2656924610
9	Metabolite	G6P	0.7555629359
9	Metabolite	GAP	0.2690136167
9	Metabolite	GLC	0.6193955497
9	Metabolite	NAD	0.1195616074
9	Metabolite	P2G	0.0581202258
9	Metabolite	P3G	0.4051810030
9	Metabolite	PEP	0.5197608768
9	Metabolite	PYR	0.2092328130
9	Metabolite	T6P	0.0199269346
9	Metabolite	UDP	0.2806376619
9	Metabolite	UTP	0.6426436400
9	Metabolite	AMP	0.4383925606
9	Metabolite	NADH	0.0780471604
9	Metabolite	UDG	0.4649618067
9	Metabolite	F26bP	0.0298904019
9	Metabolite	GLY	0.1494520093
9	Metabolite	TRH	0.0149452009
9	Enzyme	CDC19	0.1893058784
9	Enzyme	ENO1	0.6210561275
9	Enzyme	ENO2	0.1793424112
9	Enzyme	FBA1	0.1162404517
9	Enzyme	GLK1	0.0415144470
9	Enzyme	GPD1	0.0564596480
9	Enzyme	GPD2	0.0066423115
9	Enzyme	GPM1	0.6758551976
9	Enzyme	HOR2	0.0481567586
9	Enzyme	HXK1	0.0116240452
9	Enzyme	HXK2	0.0564596480
9	Enzyme	PFK1	0.0464961807
9	Enzyme	PFK2	0.0348721355
9	Enzyme	PGI1	0.1228827632
9	Enzyme	PGK1	0.2324809034
9	Enzyme	PGM1	0.0282298240
9	Enzyme	PGM2	0.0099634673
9	Enzyme	PYK2	0.0564596480
9	Enzyme	RHR2	0.0481567586
9	Enzyme	TDH1	0.3188309532
9	Enzyme	TDH3	0.3885752242
9	Enzyme	TPI1	0.2756559283
9	Enzyme	TPS1	0.0282298240
9	Enzyme	TPS2	0.0265692461
9	Enzyme	UGP1	0.0547990701
9	Complex	ENO1+PEP	0.0597808037
9	Complex	RHR2+G3P	0.0016605779
9	Complex	HXK2+ATP	0.0016605779
9	Complex	TDH3+NAD	0.0116240452
9	Complex	PGI1+G6P	0.0116240452
9	Complex	TDH3+GAP	0.0149452009
9	Complex	HOR2+G3P	0.0049817336
9	Complex	TDH1+NAD	0.0116240452
9	Complex	GLK1+ATP	0.0016605779
9	Complex	ENO2+PEP	0.0149452009
9	Complex	TDH3+BPG	0.0033211558
9	Complex	TDH1+GAP	0.0132846230
9	Complex	GPM1+P3G	0.0514779143
9	Complex	PGK1+P3G	0.0099634673
9	Complex	GPM1+P2G	0.0016605779
9	Complex	PGK1+ATP	0.0066423115
9	Complex	TDH1+NADH	0.0066423115
9	Complex	FBA1+GAP	0.0066423115
9	Complex	FBA1+F16bP	0.0099634673
9	Complex	UGP1+G1P	0.0016605779
9	Complex	ENO1+P2G	0.0049817336
9	Complex	ENO2+P2G	0.0016605779
9	Complex	HXK1+GLC	0.0033211558
9	Complex	GPD1+NAD	0.0066423115
9	Complex	CDC19+PEP	0.0116240452
9	Complex	PFK2+F6P	0.0016605779
9	Complex	TPI1+DHAP	0.0066423115
9	Complex	PGK1+ADP	0.0066423115
9	Complex	TPI1+GAP	0.0116240452
9	Complex	TPS1+UDG	0.0016605779
9	Complex	PYK2+PEP	0.0033211558
9	Complex	GPD1+G3P	0.0016605779
9	Complex	UGP1+UTP	0.0033211558
9	Complex	HXK1+GLC+ATP	0.0016605779
9	Complex	CDC19+ADP	0.0033211558
9	Complex	TDH3+NADH	0.0016605779
9	Complex	PGK1+ATP+P3G	0.0016605779
9	Complex	TPS1+G6P	0.0033211558
9	Complex	HXK2+GLC	0.0016605779
9	Complex	PGI1+F6P	0.0033211558
9	Complex	UGP1+G1P+UTP	0.0016605779
9	Complex	GLK1+GLC	0.0016605779
9	Complex	PFK2+ATP	0.0016605779
9	Complex	GPD1+DHAP	0.0033211558
9	Complex	PGM1+G1P	0.0033211558
9	Complex	PGM2+G6P	0.0016605779
10	Metabolite	ADP	0.1145798738
10	Metabolite	ATP	0.4134838924
10	Metabolite	BPG	0.0016605779
10	Metabolite	DHAP	0.1012952507
10	Metabolite	F16bP	0.4483560279
10	Metabolite	F6P	0.2291597476
10	Metabolite	G1P	0.5297243441
10	Metabolite	G3P	0.2656924610
10	Metabolite	G6P	0.7539023580
10	Metabolite	GAP	0.2623713052
10	Metabolite	GLC	0.6177349718
10	Metabolite	NAD	0.1179010296
10	Metabolite	P2G	0.0581202258
10	Metabolite	P3G	0.3985386915
10	Metabolite	PEP	0.5131185653
10	Metabolite	PYR	0.2092328130
10	Metabolite	T6P	0.0199269346
10	Metabolite	UDP	0.2806376619
10	Metabolite	UTP	0.6426436400
10	Metabolite	AMP	0.4383925606
10	Metabolite	NADH	0.0763865825
10	Metabolite	UDG	0.4649618067
10	Metabolite	F26bP	0.0298904019
10	Metabolite	GLY	0.1494520093
10	Metabolite	TRH	0.0149452009
10	Enzyme	CDC19	0.1876453006
10	Enzyme	ENO1	0.6144138160
10	Enzyme	ENO2	0.1793424112
10	Enzyme	FBA1	0.1162404517
10	Enzyme	GLK1	0.0415144470
10	Enzyme	GPD1	0.0547990701
10	Enzyme	GPD2	0.0066423115
10	Enzyme	GPM1	0.6692128861
10	Enzyme	HOR2	0.0481567586
10	Enzyme	HXK1	0.0116240452
10	Enzyme	HXK2	0.0547990701
10	Enzyme	PFK1	0.0464961807
10	Enzyme	PFK2	0.0348721355
10	Enzyme	PGI1	0.1212221853
10	Enzyme	PGK1	0.2324809034
10	Enzyme	PGM1	0.0282298240
10	Enzyme	PGM2	0.0099634673
10	Enzyme	PYK2	0.0564596480
10	Enzyme	RHR2	0.0481567586
10	Enzyme	TDH1	0.3171703753
10	Enzyme	TDH3	0.3835934905
10	Enzyme	TPI1	0.2690136167
10	Enzyme	TPS1	0.0282298240
10	Enzyme	TPS2	0.0265692461
10	Enzyme	UGP1	0.0531384922
10	Complex	ENO1+PEP	0.0664231152
10	Complex	RHR2+G3P	0.0016605779
10	Complex	HXK2+ATP	0.0016605779
10	Complex	TDH3+NAD	0.0116240452
10	Complex	PGI1+G6P	0.0132846230
10	Complex	TDH3+GAP	0.0166057788
10	Complex	HOR2+G3P	0.0049817336
10	Complex	TDH1+NAD	0.0116240452
10	Complex	GLK1+ATP	0.0016605779
10	Complex	ENO2+PEP	0.0149452009
10	Complex	TDH3+BPG	0.0049817336
10	Complex	TDH1+GAP	0.0149452009
10	Complex	GPM1+P3G	0.0581202258
10	Complex	PGK1+P3G	0.0099634673
10	Complex	GPM1+P2G	0.0016605779
10	Complex	PGK1+ATP	0.0066423115
10	Complex	TDH1+NADH	0.0066423115
10	Complex	FBA1+GAP	0.0066423115
10	Complex	FBA1+F16bP	0.0099634673
10	Complex	UGP1+G1P	0.0033211558
10	Complex	ENO1+P2G	0.0049817336
10	Complex	ENO2+P2G	0.0016605779
10	Complex	HXK1+GLC	0.0033211558
10	Complex	GPD1+NAD	0.0083028894
10	Complex	CDC19+PEP	0.0099634673
10	Complex	PFK2+F6P	0.0016605779
10	Complex	TPI1+DHAP	0.0099634673
10	Complex	PGK1+ADP	0.0066423115
10	Complex	TPI1+GAP	0.0149452009
10	Complex	TPS1+UDG	0.0016605779
10	Complex	PYK2+PEP	0.0033211558
10	Complex	GPD1+G3P	0.0016605779
10	Complex	UGP1+UTP	0.0033211558
10	Complex	HXK1+GLC+ATP	0.0016605779
10	Complex	CDC19+ADP	0.0049817336
10	Complex	TDH3+NADH	0.0033211558
10	Complex	PGK1+ATP+P3G	0.0016605779
10	Complex	TPS1+G6P	0.0033211558
10	Complex	HXK2+GLC	0.0033211558
10	Complex	PGI1+F6P	0.0033211558
10	Complex	UGP1+G1P+UTP	0.0016605779
10	Complex	GLK1+GLC	0.0016605779
10	Complex	PFK2+ATP	0.0016605779
10	Complex	GPD1+DHAP	0.0033211558
10	Complex	PGM1+G1P	0.0033211558
10	Complex	PGM2+G6P	0.0016605779
10	Complex	CDC19+ADP+PEP	0.0016605779
11	Metabolite	ADP	0.1145798738
11	Metabolite	ATP	0.4101627366
11	Metabolite	BPG	0.0016605779
11	Metabolite	DHAP	0.0996346729
11	Metabolite	F16bP	0.4483560279
11	Metabolite	F6P	0.2291597476
11	Metabolite	G1P	0.5297243441
11	Metabolite	G3P	0.2656924610
11	Metabolite	G6P	0.7539023580
11	Metabolite	GAP	0.2540684158
11	Metabolite	GLC	0.6160743939
11	Metabolite	NAD	0.1162404517
11	Metabolite	P2G	0.0564596480
11	Metabolite	P3G	0.3902358021
11	Metabolite	PEP	0.5064762537
11	Metabolite	PYR	0.2092328130
11	Metabolite	T6P	0.0199269346
11	Metabolite	UDP	0.2806376619
11	Metabolite	UTP	0.6409830621
11	Metabolite	AMP	0.4383925606
11	Metabolite	NADH	0.0747260046
11	Metabolite	UDG	0.4649618067
11	Metabolite	F26bP	0.0298904019
11	Metabolite	GLY	0.1494520093
11	Metabolite	TRH	0.0149452009
11	Enzyme	CDC19	0.1876453006
11	Enzyme	ENO1	0.6061109266
11	Enzyme	ENO2	0.1793424112
11	Enzyme	FBA1	0.1162404517
11	Enzyme	GLK1	0.0415144470
11	Enzyme	GPD1	0.0547990701
11	Enzyme	GPD2	0.0066423115
11	Enzyme	GPM1	0.6625705746
11	Enzyme	HOR2	0.0481567586
11	Enzyme	HXK1	0.0116240452
11	Enzyme	HXK2	0.0531384922
11	Enzyme	PFK1	0.0464961807
11	Enzyme	PFK2	0.0315509797
11	Enzyme	PGI1	0.1212221853
11	Enzyme	PGK1	0.2324809034
11	Enzyme	PGM1	0.0282298240
11	Enzyme	PGM2	0.0099634673
11	Enzyme	PYK2	0.0564596480
11	Enzyme	RHR2	0.0481567586
11	Enzyme	TDH1	0.3138492195
11	Enzyme	TDH3	0.3769511790
11	Enzyme	TPI1	0.2656924610
11	Enzyme	TPS1	0.0282298240
11	Enzyme	TPS2	0.0265692461
11	Enzyme	UGP1	0.0514779143
11	Complex	ENO1+PEP	0.0730654268
11	Complex	RHR2+G3P	0.0016605779
11	Complex	HXK2+ATP	0.0016605779
11	Complex	TDH3+NAD	0.0132846230
11	Complex	PGI1+G6P	0.0132846230
11	Complex	TDH3+GAP	0.0199269346
11	Complex	HOR2+G3P	0.0049817336
11	Complex	TDH1+NAD	0.0116240452
11	Complex	GLK1+ATP	0.0016605779
11	Complex	ENO2+PEP	0.0149452009
11	Complex	TDH3+BPG	0.0049817336
11	Complex	TDH1+GAP	0.0182663567
11	Complex	GPM1+P3G	0.0647625374
11	Complex	PGK1+P3G	0.0099634673
11	Complex	GPM1+P2G	0.0016605779
11	Complex	PGK1+ATP	0.0049817336
11	Complex	TDH1+NADH	0.0066423115
11	Complex	FBA1+GAP	0.0066423115
11	Complex	FBA1+F16bP	0.0099634673
11	Complex	UGP1+G1P	0.0033211558
11	Complex	ENO1+P2G	0.0066423115
11	Complex	ENO2+P2G	0.0016605779
11	Complex	HXK1+GLC	0.0033211558
11	Complex	GPD1+NAD	0.0083028894
11	Complex	CDC19+PEP	0.0099634673
11	Complex	PFK2+F6P	0.0016605779
11	Complex	TPI1+DHAP	0.0116240452
11	Complex	PGK1+ADP	0.0066423115
11	Complex	TPI1+GAP	0.0166057788
11	Complex	TPS1+UDG	0.0016605779
11	Complex	PYK2+PEP	0.0033211558
11	Complex	GPD1+G3P	0.0016605779
11	Complex	UGP1+UTP	0.0049817336
11	Complex	HXK1+GLC+ATP	0.0016605779
11	Complex	CDC19+ADP	0.0049817336
11	Complex	TDH3+NADH	0.0049817336
11	Complex	PGK1+ATP+P3G	0.0033211558
11	Complex	TPS1+G6P	0.0033211558
11	Complex	HXK2+GLC	0.0049817336
11	Complex	PGI1+F6P	0.0033211558
11	Complex	UGP1+G1P+UTP	0.0016605779
11	Complex	GLK1+GLC	0.0016605779
11	Complex	PFK2+ATP	0.0049817336
11	Complex	GPD1+DHAP	0.0033211558
11	Complex	PGM1+G1P	0.0033211558
11	Complex	PGM2+G6P	0.0016605779
11	Complex	CDC19+ADP+PEP	0.0016605779
12	Metabolite	ADP	0.1129192959
12	Metabolite	ATP	0.4085021588
12	Metabolite	BPG	0.0016605779
12	Metabolite	DHAP	0.0996346729
12	Metabolite	F16bP	0.4483560279
12	Metabolite	F6P	0.2291597476
12	Metabolite	G1P	0.5297243441
12	Metabolite	G3P	0.2656924610
12	Metabolite	G6P	0.7522417801
12	Metabolite	GAP	0.2507472600
12	Metabolite	GLC	0.6144138160
12	Metabolite	NAD	0.1145798738
12	Metabolite	P2G	0.0564596480
12	Metabolite	P3G	0.3786117569
12	Metabolite	PEP	0.4998339422
12	Metabolite	PYR	0.2092328130
12	Metabolite	T6P	0.0199269346
12	Metabolite	UDP	0.2806376619
12	Metabolite	UTP	0.6409830621
12	Metabolite	AMP	0.4383925606
12	Metabolite	NADH	0.0747260046
12	Metabolite	UDG	0.4649618067
12	Metabolite	F26bP	0.0298904019
12	Metabolite	GLY	0.1494520093
12	Metabolite	TRH	0.0149452009
12	Enzyme	CDC19	0.1876453006
12	Enzyme	ENO1	0.5994686151
12	Enzyme	ENO2	0.1793424112
12	Enzyme	FBA1	0.1162404517
12	Enzyme	GLK1	0.0398538691
12	Enzyme	GPD1	0.0547990701
12	Enzyme	GPD2	0.0066423115
12	Enzyme	GPM1	0.6509465294
12	Enzyme	HOR2	0.0481567586
12	Enzyme	HXK1	0.0116240452
12	Enzyme	HXK2	0.0514779143
12	Enzyme	PFK1	0.0464961807
12	Enzyme	PFK2	0.0315509797
12	Enzyme	PGI1	0.1195616074
12	Enzyme	PGK1	0.2324809034
12	Enzyme	PGM1	0.0282298240
12	Enzyme	PGM2	0.0099634673
12	Enzyme	PYK2	0.0547990701
12	Enzyme	RHR2	0.0481567586
12	Enzyme	TDH1	0.3088674859
12	Enzyme	TDH3	0.3769511790
12	Enzyme	TPI1	0.2656924610
12	Enzyme	TPS1	0.0282298240
12	Enzyme	TPS2	0.0265692461
12	Enzyme	UGP1	0.0514779143
12	Complex	ENO1+PEP	0.0797077383
12	Complex	RHR2+G3P	0.0016605779
12	Complex	HXK2+ATP	0.0016605779
12	Complex	TDH3+NAD	0.0132846230
12	Complex	PGI1+G6P	0.0149452009
12	Complex	TDH3+GAP	0.0199269346
12	Complex	HOR2+G3P	0.0049817336
12	Complex	TDH1+NAD	0.0132846230
12	Complex	GLK1+ATP	0.0033211558
12	Complex	ENO2+PEP	0.0149452009
12	Complex	TDH3+BPG	0.0049817336
12	Complex	TDH1+GAP	0.0215875125
12	Complex	GPM1+P3G	0.0763865825
12	Complex	PGK1+P3G	0.0099634673
12	Complex	GPM1+P2G	0.0016605779
12	Complex	PGK1+ATP	0.0049817336
12	Complex	TDH1+NADH	0.0066423115
12	Complex	FBA1+GAP	0.0066423115
12	Complex	FBA1+F16bP	0.0099634673
12	Complex	UGP1+G1P	0.0033211558
12	Complex	ENO1+P2G	0.0066423115
12	Complex	ENO2+P2G	0.0016605779
12	Complex	HXK1+GLC	0.0033211558
12	Complex	GPD1+NAD	0.0083028894
12	Complex	CDC19+PEP	0.0099634673
12	Complex	PFK2+F6P	0.0016605779
12	Complex	TPI1+DHAP	0.0116240452
12	Complex	PGK1+ADP	0.0066423115
12	Complex	TPI1+GAP	0.0166057788
12	Complex	TPS1+UDG	0.0016605779
12	Complex	PYK2+PEP	0.0033211558
12	Complex	GPD1+G3P	0.0016605779
12	Complex	UGP1+UTP	0.0049817336
12	Complex	HXK1+GLC+ATP	0.0016605779
12	Complex	CDC19+ADP	0.0049817336
12	Complex	TDH3+NADH	0.0049817336
12	Complex	PGK1+ATP+P3G	0.0033211558
12	Complex	TPS1+G6P	0.0033211558
12	Complex	HXK2+GLC	0.0066423115
12	Complex	PGI1+F6P	0.0033211558
12	Complex	UGP1+G1P+UTP	0.0016605779
12	Complex	GLK1+GLC	0.0016605779
12	Complex	PFK2+ATP	0.0049817336
12	Complex	GPD1+DHAP	0.0033211558
12	Complex	PGM1+G1P	0.0033211558
12	Complex	PGM2+G6P	0.0016605779
12	Complex	CDC19+ADP+PEP	0.0016605779
12	Complex	PYK2+ADP	0.0016605779
13	Metabolite	ADP	0.1129192959
13	Metabolite	ATP	0.4085021588
13	Metabolite	BPG	0.0016605779
13	Metabolite	DHAP	0.0996346729
13	Metabolite	F16bP	0.4466954500
13	Metabolite	F6P	0.2291597476
13	Metabolite	G1P	0.5264031883
13	Metabolite	G3P	0.2640318831
13	Metabolite	G6P	0.7505812023
13	Metabolite	GAP	0.2474261043
13	Metabolite	GLC	0.6144138160
13	Metabolite	NAD	0.1129192959
13	Metabolite	P2G	0.0547990701
13	Metabolite	P3G	0.3719694454
13	Metabolite	PEP	0.4948522086
13	Metabolite	PYR	0.2092328130
13	Metabolite	T6P	0.0199269346
13	Metabolite	UDP	0.2806376619
13	Metabolite	UTP	0.6409830621
13	Metabolite	AMP	0.4383925606
13	Metabolite	NADH	0.0747260046
13	Metabolite	UDG	0.4666223846
13	Metabolite	F26bP	0.0298904019
13	Metabolite	GLY	0.1494520093
13	Metabolite	TRH	0.0149452009
13	Enzyme	CDC19	0.1859847227
13	Enzyme	ENO1	0.5978080372
13	Enzyme	ENO2	0.1793424112
13	Enzyme	FBA1	0.1145798738
13	Enzyme	GLK1	0.0398538691
13	Enzyme	GPD1	0.0547990701
13	Enzyme	GPD2	0.0066423115
13	Enzyme	GPM1	0.6459647957
13	Enzyme	HOR2	0.0464961807
13	Enzyme	HXK1	0.0116240452
13	Enzyme	HXK2	0.0514779143
13	Enzyme	PFK1	0.0464961807
13	Enzyme	PFK2	0.0315509797
13	Enzyme	PGI1	0.1179010296
13	Enzyme	PGK1	0.2308203255
13	Enzyme	PGM1	0.0282298240
13	Enzyme	PGM2	0.0099634673
13	Enzyme	PYK2	0.0531384922
13	Enzyme	RHR2	0.0481567586
13	Enzyme	TDH1	0.3055463301
13	Enzyme	TDH3	0.3752906011
13	Enzyme	TPI1	0.2656924610
13	Enzyme	TPS1	0.0282298240
13	Enzyme	TPS2	0.0265692461
13	Enzyme	UGP1	0.0498173364
13	Complex	ENO1+PEP	0.0813683162
13	Complex	RHR2+G3P	0.0016605779
13	Complex	HXK2+ATP	0.0016605779
13	Complex	TDH3+NAD	0.0132846230
13	Complex	PGI1+G6P	0.0166057788
13	Complex	TDH3+GAP	0.0215875125
13	Complex	HOR2+G3P	0.0066423115
13	Complex	TDH1+NAD	0.0149452009
13	Complex	GLK1+ATP	0.0033211558
13	Complex	ENO2+PEP	0.0149452009
13	Complex	TDH3+BPG	0.0049817336
13	Complex	TDH1+GAP	0.0232480903
13	Complex	GPM1+P3G	0.0797077383
13	Complex	PGK1+P3G	0.0116240452
13	Complex	GPM1+P2G	0.0033211558
13	Complex	PGK1+ATP	0.0033211558
13	Complex	TDH1+NADH	0.0066423115
13	Complex	FBA1+GAP	0.0066423115
13	Complex	FBA1+F16bP	0.0116240452
13	Complex	UGP1+G1P	0.0066423115
13	Complex	ENO1+P2G	0.0066423115
13	Complex	ENO2+P2G	0.0016605779
13	Complex	HXK1+GLC	0.0033211558
13	Complex	GPD1+NAD	0.0083028894
13	Complex	CDC19+PEP	0.0116240452
13	Complex	PFK2+F6P	0.0016605779
13	Complex	TPI1+DHAP	0.0116240452
13	Complex	PGK1+ADP	0.0066423115
13	Complex	TPI1+GAP	0.0166057788
13	Complex	TPS1+UDG	0.0016605779
13	Complex	PYK2+PEP	0.0049817336
13	Complex	GPD1+G3P	0.0016605779
13	Complex	UGP1+UTP	0.0049817336
13	Complex	HXK1+GLC+ATP	0.0016605779
13	Complex	CDC19+ADP	0.0049817336
13	Complex	TDH3+NADH	0.0049817336
13	Complex	PGK1+ATP+P3G	0.0049817336
13	Complex	TPS1+G6P	0.0033211558
13	Complex	HXK2+GLC	0.0066423115
13	Complex	PGI1+F6P	0.0033211558
13	Complex	GLK1+GLC	0.0016605779
13	Complex	PFK2+ATP	0.0049817336
13	Complex	GPD1+DHAP	0.0033211558
13	Complex	PGM1+G1P	0.0033211558
13	Complex	PGM2+G6P	0.0016605779
13	Complex	CDC19+ADP+PEP	0.0016605779
13	Complex	PYK2+ADP	0.0016605779
14	Metabolite	ADP	0.1112587180
14	Metabolite	ATP	0.4085021588
14	Metabolite	BPG	0.0016605779
14	Metabolite	DHAP	0.0996346729
14	Metabolite	F16bP	0.4466954500
14	Metabolite	F6P	0.2291597476
14	Metabolite	G1P	0.5264031883
14	Metabolite	G3P	0.2640318831
14	Metabolite	G6P	0.7505812023
14	Metabolite	GAP	0.2374626370
14	Metabolite	GLC	0.6144138160
14	Metabolite	NAD	0.1112587180
14	Metabolite	P2G	0.0531384922
14	Metabolite	P3G	0.3669877117
14	Metabolite	PEP	0.4799070076
14	Metabolite	PYR	0.2092328130
14	Metabolite	T6P	0.0199269346
14	Metabolite	UDP	0.2806376619
14	Metabolite	UTP	0.6409830621
14	Metabolite	AMP	0.4383925606
14	Metabolite	NADH	0.0730654268
14	Metabolite	UDG	0.4666223846
14	Metabolite	F26bP	0.0298904019
14	Metabolite	GLY	0.1494520093
14	Metabolite	TRH	0.0149452009
14	Enzyme	CDC19	0.1810029890
14	Enzyme	ENO1	0.5895051478
14	Enzyme	ENO2	0.1760212554
14	Enzyme	FBA1	0.1145798738
14	Enzyme	GLK1	0.0398538691
14	Enzyme	GPD1	0.0547990701
14	Enzyme	GPD2	0.0066423115
14	Enzyme	GPM1	0.6409830621
14	Enzyme	HOR2	0.0464961807
14	Enzyme	HXK1	0.0116240452
14	Enzyme	HXK2	0.0514779143
14	Enzyme	PFK1	0.0464961807
14	Enzyme	PFK2	0.0315509797
14	Enzyme	PGI1	0.1179010296
14	Enzyme	PGK1	0.2308203255
14	Enzyme	PGM1	0.0282298240
14	Enzyme	PGM2	0.0099634673
14	Enzyme	PYK2	0.0514779143
14	Enzyme	RHR2	0.0481567586
14	Enzyme	TDH1	0.3038857522
14	Enzyme	TDH3	0.3669877117
14	Enzyme	TPI1	0.2623713052
14	Enzyme	TPS1	0.0282298240
14	Enzyme	TPS2	0.0265692461
14	Enzyme	UGP1	0.0498173364
14	Complex	ENO1+PEP	0.0880106277
14	Complex	RHR2+G3P	0.0016605779
14	Complex	HXK2+ATP	0.0016605779
14	Complex	TDH3+NAD	0.0132846230
14	Complex	PGI1+G6P	0.0166057788
14	Complex	TDH3+GAP	0.0282298240
14	Complex	HOR2+G3P	0.0066423115
14	Complex	TDH1+NAD	0.0166057788
14	Complex	GLK1+ATP	0.0033211558
14	Complex	ENO2+PEP	0.0182663567
14	Complex	TDH3+BPG	0.0049817336
14	Complex	TDH1+GAP	0.0232480903
14	Complex	GPM1+P3G	0.0846894719
14	Complex	PGK1+P3G	0.0116240452
14	Complex	GPM1+P2G	0.0033211558
14	Complex	PGK1+ATP	0.0033211558
14	Complex	TDH1+NADH	0.0066423115
14	Complex	FBA1+GAP	0.0066423115
14	Complex	FBA1+F16bP	0.0116240452
14	Complex	UGP1+G1P	0.0066423115
14	Complex	ENO1+P2G	0.0083028894
14	Complex	ENO2+P2G	0.0016605779
14	Complex	HXK1+GLC	0.0033211558
14	Complex	GPD1+NAD	0.0083028894
14	Complex	CDC19+PEP	0.0149452009
14	Complex	PFK2+F6P	0.0016605779
14	Complex	TPI1+DHAP	0.0116240452
14	Complex	PGK1+ADP	0.0066423115
14	Complex	TPI1+GAP	0.0199269346
14	Complex	TPS1+UDG	0.0016605779
14	Complex	PYK2+PEP	0.0066423115
14	Complex	GPD1+G3P	0.0016605779
14	Complex	UGP1+UTP	0.0049817336
14	Complex	HXK1+GLC+ATP	0.0016605779
14	Complex	CDC19+ADP	0.0066423115
14	Complex	TDH3+NADH	0.0066423115
14	Complex	PGK1+ATP+P3G	0.0049817336
14	Complex	TPS1+G6P	0.0033211558
14	Complex	HXK2+GLC	0.0066423115
14	Complex	PGI1+F6P	0.0033211558
14	Complex	GLK1+GLC	0.0016605779
14	Complex	PFK2+ATP	0.0049817336
14	Complex	GPD1+DHAP	0.0033211558
14	Complex	PGM1+G1P	0.0033211558
14	Complex	PGM2+G6P	0.0016605779
14	Complex	CDC19+ADP+PEP	0.0016605779
14	Complex	PYK2+ADP	0.0016605779
15	Metabolite	ADP	0.1112587180
15	Metabolite	ATP	0.4051810030
15	Metabolite	BPG	0.0016605779
15	Metabolite	DHAP	0.0996346729
15	Metabolite	F16bP	0.4450348721
15	Metabolite	F6P	0.2291597476
15	Metabolite	G1P	0.5264031883
15	Metabolite	G3P	0.2640318831
15	Metabolite	G6P	0.7505812023
15	Metabolite	GAP	0.2308203255
15	Metabolite	GLC	0.6144138160
15	Metabolite	NAD	0.1112587180
15	Metabolite	P2G	0.0531384922
15	Metabolite	P3G	0.3586848223
15	Metabolite	PEP	0.4699435404
15	Metabolite	PYR	0.2092328130
15	Metabolite	T6P	0.0199269346
15	Metabolite	UDP	0.2806376619
15	Metabolite	UTP	0.6409830621
15	Metabolite	AMP	0.4383925606
15	Metabolite	NADH	0.0680836931
15	Metabolite	UDG	0.4666223846
15	Metabolite	F26bP	0.0298904019
15	Metabolite	GLY	0.1494520093
15	Metabolite	TRH	0.0149452009
15	Enzyme	CDC19	0.1810029890
15	Enzyme	ENO1	0.5828628363
15	Enzyme	ENO2	0.1727000996
15	Enzyme	FBA1	0.1129192959
15	Enzyme	GLK1	0.0398538691
15	Enzyme	GPD1	0.0547990701
15	Enzyme	GPD2	0.0066423115
15	Enzyme	GPM1	0.6343407506
15	Enzyme	HOR2	0.0464961807
15	Enzyme	HXK1	0.0116240452
15	Enzyme	HXK2	0.0514779143
15	Enzyme	PFK1	0.0464961807
15	Enzyme	PFK2	0.0298904019
15	Enzyme	PGI1	0.1179010296
15	Enzyme	PGK1	0.2274991697
15	Enzyme	PGM1	0.0282298240
15	Enzyme	PGM2	0.0099634673
15	Enzyme	PYK2	0.0514779143
15	Enzyme	RHR2	0.0481567586
15	Enzyme	TDH1	0.2989040186
15	Enzyme	TDH3	0.3636665560
15	Enzyme	TPI1	0.2607107273
15	Enzyme	TPS1	0.0282298240
15	Enzyme	TPS2	0.0265692461
15	Enzyme	UGP1	0.0498173364
15	Complex	ENO1+PEP	0.0946529392
15	Complex	RHR2+G3P	0.0016605779
15	Complex	HXK2+ATP	0.0016605779
15	Complex	TDH3+NAD	0.0132846230
15	Complex	PGI1+G6P	0.0166057788
15	Complex	TDH3+GAP	0.0315509797
15	Complex	HOR2+G3P	0.0066423115
15	Complex	TDH1+NAD	0.0166057788
15	Complex	GLK1+ATP	0.0033211558
15	Complex	ENO2+PEP	0.0215875125
15	Complex	TDH3+BPG	0.0049817336
15	Complex	TDH1+GAP	0.0249086682
15	Complex	GPM1+P3G	0.0913317835
15	Complex	PGK1+P3G	0.0132846230
15	Complex	GPM1+P2G	0.0033211558
15	Complex	PGK1+ATP	0.0049817336
15	Complex	TDH1+NADH	0.0099634673
15	Complex	FBA1+GAP	0.0066423115
15	Complex	FBA1+F16bP	0.0132846230
15	Complex	UGP1+G1P	0.0066423115
15	Complex	ENO1+P2G	0.0083028894
15	Complex	ENO2+P2G	0.0016605779
15	Complex	HXK1+GLC	0.0033211558
15	Complex	GPD1+NAD	0.0083028894
15	Complex	CDC19+PEP	0.0149452009
15	Complex	PFK2+F6P	0.0016605779
15	Complex	TPI1+DHAP	0.0116240452
15	Complex	PGK1+ADP	0.0066423115
15	Complex	TPI1+GAP	0.0215875125
15	Complex	TPS1+UDG	0.0016605779
15	Complex	PYK2+PEP	0.0066423115
15	Complex	GPD1+G3P	0.0016605779
15	Complex	UGP1+UTP	0.0049817336
15	Complex	HXK1+GLC+ATP	0.0016605779
15	Complex	CDC19+ADP	0.0066423115
15	Complex	TDH3+NADH	0.0066423115
15	Complex	PGK1+ATP+P3G	0.0049817336
15	Complex	TPS1+G6P	0.0033211558
15	Complex	HXK2+GLC	0.0066423115
15	Complex	PGI1+F6P	0.0033211558
15	Complex	GLK1+GLC	0.0016605779
15	Complex	PFK2+ATP	0.0066423115
15	Complex	GPD1+DHAP	0.0016605779
15	Complex	PGM1+G1P	0.0033211558
15	Complex	PGM2+G6P	0.0016605779
15	Complex	CDC19+ADP+PEP	0.0016605779
15	Complex	PYK2+ADP	0.0016605779
15	Complex	GPD1+DHAP+NADH	0.0016605779
16	Metabolite	ADP	0.1095981402
16	Metabolite	ATP	0.4018598472
16	Metabolite	BPG	0.0016605779
16	Metabolite	DHAP	0.0963135171
16	Metabolite	F16bP	0.4450348721
16	Metabolite	F6P	0.2291597476
16	Metabolite	G1P	0.5264031883
16	Metabolite	G3P	0.2607107273
16	Metabolite	G6P	0.7505812023
16	Metabolite	GAP	0.2274991697
16	Metabolite	GLC	0.6144138160
16	Metabolite	NAD	0.1095981402
16	Metabolite	P2G	0.0531384922
16	Metabolite	P3G	0.3520425108
16	Metabolite	PEP	0.4599800731
16	Metabolite	PYR	0.2092328130
16	Metabolite	T6P	0.0199269346
16	Metabolite	UDP	0.2806376619
16	Metabolite	UTP	0.6409830621
16	Metabolite	AMP	0.4383925606
16	Metabolite	NADH	0.0664231152
16	Metabolite	UDG	0.4666223846
16	Metabolite	F26bP	0.0298904019
16	Metabolite	GLY	0.1494520093
16	Metabolite	TRH	0.0149452009
16	Enzyme	CDC19	0.1776818333
16	Enzyme	ENO1	0.5795416805
16	Enzyme	ENO2	0.1710395218
16	Enzyme	FBA1	0.1129192959
16	Enzyme	GLK1	0.0381932913
16	Enzyme	GPD1	0.0547990701
16	Enzyme	GPD2	0.0066423115
16	Enzyme	GPM1	0.6293590169
16	Enzyme	HOR2	0.0448356028
16	Enzyme	HXK1	0.0116240452
16	Enzyme	HXK2	0.0514779143
16	Enzyme	PFK1	0.0448356028
16	Enzyme	PFK2	0.0298904019
16	Enzyme	PGI1	0.1179010296
16	Enzyme	PGK1	0.2241780139
16	Enzyme	PGM1	0.0282298240
16	Enzyme	PGM2	0.0099634673
16	Enzyme	PYK2	0.0514779143
16	Enzyme	RHR2	0.0464961807
16	Enzyme	TDH1	0.2972434407
16	Enzyme	TDH3	0.3620059781
16	Enzyme	TPI1	0.2557289937
16	Enzyme	TPS1	0.0282298240
16	Enzyme	TPS2	0.0265692461
16	Enzyme	UGP1	0.0498173364
16	Complex	ENO1+PEP	0.0979740950
16	Complex	RHR2+G3P	0.0033211558
16	Complex	HXK2+ATP	0.0016605779
16	Complex	TDH3+NAD	0.0149452009
16	Complex	PGI1+G6P	0.0166057788
16	Complex	TDH3+GAP	0.0315509797
16	Complex	HOR2+G3P	0.0083028894
16	Complex	TDH1+NAD	0.0166057788
16	Complex	GLK1+ATP	0.0049817336
16	Complex	ENO2+PEP	0.0232480903
16	Complex	TDH3+BPG	0.0033211558
16	Complex	TDH1+GAP	0.0265692461
16	Complex	GPM1+P3G	0.0963135171
16	Complex	PGK1+P3G	0.0149452009
16	Complex	GPM1+P2G	0.0033211558
16	Complex	PGK1+ATP	0.0049817336
16	Complex	TDH1+NADH	0.0099634673
16	Complex	FBA1+GAP	0.0066423115
16	Complex	FBA1+F16bP	0.0132846230
16	Complex	UGP1+G1P	0.0066423115
16	Complex	ENO1+P2G	0.0083028894
16	Complex	ENO2+P2G	0.0016605779
16	Complex	HXK1+GLC	0.0033211558
16	Complex	GPD1+NAD	0.0083028894
16	Complex	CDC19+PEP	0.0182663567
16	Complex	PFK2+F6P	0.0016605779
16	Complex	TPI1+DHAP	0.0149452009
16	Complex	PGK1+ADP	0.0083028894
16	Complex	TPI1+GAP	0.0232480903
16	Complex	TPS1+UDG	0.0016605779
16	Complex	PYK2+PEP	0.0066423115
16	Complex	GPD1+G3P	0.0016605779
16	Complex	UGP1+UTP	0.0049817336
16	Complex	HXK1+GLC+ATP	0.0016605779
16	Complex	CDC19+ADP	0.0049817336
16	Complex	TDH3+NADH	0.0066423115
16	Complex	PGK1+ATP+P3G	0.0049817336
16	Complex	TPS1+G6P	0.0033211558
16	Complex	HXK2+GLC	0.0066423115
16	Complex	PGI1+F6P	0.0033211558
16	Complex	GLK1+GLC	0.0016605779
16	Complex	PFK2+ATP	0.0066423115
16	Complex	GPD1+DHAP	0.0016605779
16	Complex	PGM1+G1P	0.0033211558
16	Complex	PGM2+G6P	0.0016605779
16	Complex	CDC19+ADP+PEP	0.0033211558
16	Complex	PYK2+ADP	0.0016605779
16	Complex	GPD1+DHAP+NADH	0.0016605779
16	Complex	TDH3+BPG+NADH	0.0016605779
16	Complex	PFK1+ATP	0.0016605779
17	Metabolite	ADP	0.1095981402
17	Metabolite	ATP	0.3985386915
17	Metabolite	BPG	0.0016605779
17	Metabolite	DHAP	0.0963135171
17	Metabolite	F16bP	0.4433742943
17	Metabolite	F6P	0.2291597476
17	Metabolite	G1P	0.5264031883
17	Metabolite	G3P	0.2607107273
17	Metabolite	G6P	0.7455994686
17	Metabolite	GAP	0.2258385918
17	Metabolite	GLC	0.6144138160
17	Metabolite	NAD	0.1062769844
17	Metabolite	P2G	0.0531384922
17	Metabolite	P3G	0.3454001993
17	Metabolite	PEP	0.4566589173
17	Metabolite	PYR	0.2092328130
17	Metabolite	T6P	0.0199269346
17	Metabolite	UDP	0.2806376619
17	Metabolite	UTP	0.6409830621
17	Metabolite	AMP	0.4383925606
17	Metabolite	NADH	0.0647625374
17	Metabolite	UDG	0.4666223846
17	Metabolite	F26bP	0.0298904019
17	Metabolite	GLY	0.1494520093
17	Metabolite	TRH	0.0149452009
17	Enzyme	CDC19	0.1776818333
17	Enzyme	ENO1	0.5778811026
17	Enzyme	ENO2	0.1710395218
17	Enzyme	FBA1	0.1112587180
17	Enzyme	GLK1	0.0381932913
17	Enzyme	GPD1	0.0547990701
17	Enzyme	GPD2	0.0066423115
17	Enzyme	GPM1	0.6227167054
17	Enzyme	HOR2	0.0448356028
17	Enzyme	HXK1	0.0116240452
17	Enzyme	HXK2	0.0498173364
17	Enzyme	PFK1	0.0448356028
17	Enzyme	PFK2	0.0298904019
17	Enzyme	PGI1	0.1145798738
17	Enzyme	PGK1	0.2225174361
17	Enzyme	PGM1	0.0265692461
17	Enzyme	PGM2	0.0099634673
17	Enzyme	PYK2	0.0498173364
17	Enzyme	RHR2	0.0464961807
17	Enzyme	TDH1	0.2955828628
17	Enzyme	TDH3	0.3586848223
17	Enzyme	TPI1	0.2540684158
17	Enzyme	TPS1	0.0282298240
17	Enzyme	TPS2	0.0265692461
17	Enzyme	UGP1	0.0498173364
17	Complex	ENO1+PEP	0.0996346729
17	Complex	RHR2+G3P	0.0033211558
17	Complex	HXK2+ATP	0.0033211558
17	Complex	TDH3+NAD	0.0166057788
17	Complex	PGI1+G6P	0.0199269346
17	Complex	TDH3+GAP	0.0315509797
17	Complex	HOR2+G3P	0.0083028894
17	Complex	TDH1+NAD	0.0182663567
17	Complex	GLK1+ATP	0.0049817336
17	Complex	ENO2+PEP	0.0232480903
17	Complex	TDH3+BPG	0.0033211558
17	Complex	TDH1+GAP	0.0265692461
17	Complex	GPM1+P3G	0.1029558286
17	Complex	PGK1+P3G	0.0149452009
17	Complex	GPM1+P2G	0.0033211558
17	Complex	PGK1+ATP	0.0066423115
17	Complex	TDH1+NADH	0.0099634673
17	Complex	FBA1+GAP	0.0066423115
17	Complex	FBA1+F16bP	0.0149452009
17	Complex	UGP1+G1P	0.0066423115
17	Complex	ENO1+P2G	0.0083028894
17	Complex	ENO2+P2G	0.0016605779
17	Complex	HXK1+GLC	0.0033211558
17	Complex	GPD1+NAD	0.0083028894
17	Complex	CDC19+PEP	0.0182663567
17	Complex	PFK2+F6P	0.0016605779
17	Complex	TPI1+DHAP	0.0149452009
17	Complex	PGK1+ADP	0.0083028894
17	Complex	TPI1+GAP	0.0249086682
17	Complex	TPS1+UDG	0.0016605779
17	Complex	PYK2+PEP	0.0083028894
17	Complex	GPD1+G3P	0.0016605779
17	Complex	UGP1+UTP	0.0049817336
17	Complex	HXK1+GLC+ATP	0.0016605779
17	Complex	CDC19+ADP	0.0049817336
17	Complex	TDH3+NADH	0.0083028894
17	Complex	PGK1+ATP+P3G	0.0049817336
17	Complex	TPS1+G6P	0.0033211558
17	Complex	HXK2+GLC	0.0066423115
17	Complex	PGI1+F6P	0.0033211558
17	Complex	GLK1+GLC	0.0016605779
17	Complex	PFK2+ATP	0.0066423115
17	Complex	GPD1+DHAP	0.0016605779
17	Complex	PGM1+G1P	0.0033211558
17	Complex	PGM2+G6P	0.0016605779
17	Complex	CDC19+ADP+PEP	0.0033211558
17	Complex	PYK2+ADP	0.0016605779
17	Complex	GPD1+DHAP+NADH	0.0016605779
17	Complex	TDH3+BPG+NADH	0.0016605779
17	Complex	PFK1+ATP	0.0016605779
17	Complex	PGM1+G6P	0.0016605779
18	Metabolite	ADP	0.1095981402
18	Metabolite	ATP	0.3952175357
18	Metabolite	BPG	0.0016605779
18	Metabolite	DHAP	0.0946529392
18	Metabolite	F16bP	0.4417137164
18	Metabolite	F6P	0.2291597476
18	Metabolite	G1P	0.5264031883
18	Metabolite	G3P	0.2607107273
18	Metabolite	G6P	0.7455994686
18	Metabolite	GAP	0.2225174361
18	Metabolite	GLC	0.6127532381
18	Metabolite	NAD	0.0996346729
18	Metabolite	P2G	0.0531384922
18	Metabolite	P3G	0.3387578877
18	Metabolite	PEP	0.4500166058
18	Metabolite	PYR	0.2092328130
18	Metabolite	T6P	0.0199269346
18	Metabolite	UDP	0.2806376619
18	Metabolite	UTP	0.6409830621
18	Metabolite	AMP	0.4383925606
18	Metabolite	NADH	0.0647625374
18	Metabolite	UDG	0.4666223846
18	Metabolite	F26bP	0.0298904019
18	Metabolite	GLY	0.1494520093
18	Metabolite	TRH	0.0149452009
18	Enzyme	CDC19	0.1743606775
18	Enzyme	ENO1	0.5745599469
18	Enzyme	ENO2	0.1710395218
18	Enzyme	FBA1	0.1095981402
18	Enzyme	GLK1	0.0381932913
18	Enzyme	GPD1	0.0547990701
18	Enzyme	GPD2	0.0066423115
18	Enzyme	GPM1	0.6160743939
18	Enzyme	HOR2	0.0448356028
18	Enzyme	HXK1	0.0116240452
18	Enzyme	HXK2	0.0481567586
18	Enzyme	PFK1	0.0431750249
18	Enzyme	PFK2	0.0298904019
18	Enzyme	PGI1	0.1145798738
18	Enzyme	PGK1	0.2208568582
18	Enzyme	PGM1	0.0265692461
18	Enzyme	PGM2	0.0099634673
18	Enzyme	PYK2	0.0498173364
18	Enzyme	RHR2	0.0464961807
18	Enzyme	TDH1	0.2939222850
18	Enzyme	TDH3	0.3553636666
18	Enzyme	TPI1	0.2490866822
18	Enzyme	TPS1	0.0282298240
18	Enzyme	TPS2	0.0265692461
18	Enzyme	UGP1	0.0498173364
18	Complex	ENO1+PEP	0.1029558286
18	Complex	RHR2+G3P	0.0033211558
18	Complex	HXK2+ATP	0.0033211558
18	Complex	TDH3+NAD	0.0199269346
18	Complex	PGI1+G6P	0.0199269346
18	Complex	TDH3+GAP	0.0298904019
18	Complex	HOR2+G3P	0.0083028894
18	Complex	TDH1+NAD	0.0199269346
18	Complex	GLK1+ATP	0.0049817336
18	Complex	ENO2+PEP	0.0232480903
18	Complex	TDH3+BPG	0.0033211558
18	Complex	TDH1+GAP	0.0265692461
18	Complex	GPM1+P3G	0.1095981402
18	Complex	PGK1+P3G	0.0149452009
18	Complex	GPM1+P2G	0.0033211558
18	Complex	PGK1+ATP	0.0083028894
18	Complex	TDH1+NADH	0.0099634673
18	Complex	FBA1+GAP	0.0066423115
18	Complex	FBA1+F16bP	0.0166057788
18	Complex	UGP1+G1P	0.0066423115
18	Complex	ENO1+P2G	0.0083028894
18	Complex	ENO2+P2G	0.0016605779
18	Complex	HXK1+GLC	0.0033211558
18	Complex	GPD1+NAD	0.0083028894
18	Complex	CDC19+PEP	0.0215875125
18	Complex	PFK2+F6P	0.0016605779
18	Complex	TPI1+DHAP	0.0166057788
18	Complex	PGK1+ADP	0.0083028894
18	Complex	TPI1+GAP	0.0282298240
18	Complex	TPS1+UDG	0.0016605779
18	Complex	PYK2+PEP	0.0083028894
18	Complex	GPD1+G3P	0.0016605779
18	Complex	UGP1+UTP	0.0049817336
18	Complex	HXK1+GLC+ATP	0.0016605779
18	Complex	CDC19+ADP	0.0049817336
18	Complex	TDH3+NADH	0.0083028894
18	Complex	PGK1+ATP+P3G	0.0049817336
18	Complex	TPS1+G6P	0.0033211558
18	Complex	HXK2+GLC	0.0083028894
18	Complex	PGI1+F6P	0.0033211558
18	Complex	GLK1+GLC	0.0016605779
18	Complex	PFK2+ATP	0.0066423115
18	Complex	GPD1+DHAP	0.0016605779
18	Complex	PGM1+G1P	0.0033211558
18	Complex	PGM2+G6P	0.0016605779
18	Complex	CDC19+ADP+PEP	0.0033211558
18	Complex	PYK2+ADP	0.0016605779
18	Complex	GPD1+DHAP+NADH	0.0016605779
18	Complex	TDH3+BPG+NADH	0.0016605779
18	Complex	PFK1+ATP	0.0033211558
18	Complex	PGM1+G6P	0.0016605779
18	Complex	TDH3+GAP+NAD	0.0016605779
19	Metabolite	ADP	0.1095981402
19	Metabolite	ATP	0.3935569578
19	Metabolite	BPG	0.0016605779
19	Metabolite	DHAP	0.0946529392
19	Metabolite	F16bP	0.4400531385
19	Metabolite	F6P	0.2291597476
19	Metabolite	G1P	0.5264031883
19	Metabolite	G3P	0.2607107273
19	Metabolite	G6P	0.7439388907
19	Metabolite	GAP	0.2191962803
19	Metabolite	GLC	0.6127532381
19	Metabolite	NAD	0.0929923613
19	Metabolite	P2G	0.0531384922
19	Metabolite	P3G	0.3370973099
19	Metabolite	PEP	0.4483560279
19	Metabolite	PYR	0.2092328130
19	Metabolite	T6P	0.0199269346
19	Metabolite	UDP	0.2806376619
19	Metabolite	UTP	0.6409830621
19	Metabolite	AMP	0.4383925606
19	Metabolite	NADH	0.0647625374
19	Metabolite	UDG	0.4666223846
19	Metabolite	F26bP	0.0298904019
19	Metabolite	GLY	0.1494520093
19	Metabolite	TRH	0.0149452009
19	Enzyme	CDC19	0.1743606775
19	Enzyme	ENO1	0.5728993690
19	Enzyme	ENO2	0.1710395218
19	Enzyme	FBA1	0.1079375623
19	Enzyme	GLK1	0.0365327134
19	Enzyme	GPD1	0.0531384922
19	Enzyme	GPD2	0.0066423115
19	Enzyme	GPM1	0.6144138160
19	Enzyme	HOR2	0.0448356028
19	Enzyme	HXK1	0.0116240452
19	Enzyme	HXK2	0.0481567586
19	Enzyme	PFK1	0.0431750249
19	Enzyme	PFK2	0.0298904019
19	Enzyme	PGI1	0.1129192959
19	Enzyme	PGK1	0.2208568582
19	Enzyme	PGM1	0.0265692461
19	Enzyme	PGM2	0.0099634673
19	Enzyme	PYK2	0.0498173364
19	Enzyme	RHR2	0.0464961807
19	Enzyme	TDH1	0.2906011292
19	Enzyme	TDH3	0.3520425108
19	Enzyme	TPI1	0.2490866822
19	Enzyme	TPS1	0.0282298240
19	Enzyme	TPS2	0.0265692461
19	Enzyme	UGP1	0.0498173364
19	Complex	ENO1+PEP	0.1046164065
19	Complex	RHR2+G3P	0.0033211558
19	Complex	HXK2+ATP	0.0033211558
19	Complex	TDH3+NAD	0.0199269346
19	Complex	PGI1+G6P	0.0215875125
19	Complex	TDH3+GAP	0.0315509797
19	Complex	HOR2+G3P	0.0083028894
19	Complex	TDH1+NAD	0.0232480903
19	Complex	GLK1+ATP	0.0066423115
19	Complex	ENO2+PEP	0.0232480903
19	Complex	TDH3+BPG	0.0033211558
19	Complex	TDH1+GAP	0.0265692461
19	Complex	GPM1+P3G	0.1112587180
19	Complex	PGK1+P3G	0.0149452009
19	Complex	GPM1+P2G	0.0033211558
19	Complex	PGK1+ATP	0.0083028894
19	Complex	TDH1+NADH	0.0099634673
19	Complex	FBA1+GAP	0.0066423115
19	Complex	FBA1+F16bP	0.0182663567
19	Complex	UGP1+G1P	0.0066423115
19	Complex	ENO1+P2G	0.0083028894
19	Complex	ENO2+P2G	0.0016605779
19	Complex	HXK1+GLC	0.0033211558
19	Complex	GPD1+NAD	0.0099634673
19	Complex	CDC19+PEP	0.0215875125
19	Complex	PFK2+F6P	0.0016605779
19	Complex	TPI1+DHAP	0.0166057788
19	Complex	PGK1+ADP	0.0083028894
19	Complex	TPI1+GAP	0.0282298240
19	Complex	TPS1+UDG	0.0016605779
19	Complex	PYK2+PEP	0.0083028894
19	Complex	GPD1+G3P	0.0016605779
19	Complex	UGP1+UTP	0.0049817336
19	Complex	HXK1+GLC+ATP	0.0016605779
19	Complex	CDC19+ADP	0.0049817336
19	Complex	TDH3+NADH	0.0083028894
19	Complex	PGK1+ATP+P3G	0.0049817336
19	Complex	TPS1+G6P	0.0033211558
19	Complex	HXK2+GLC	0.0083028894
19	Complex	PGI1+F6P	0.0033211558
19	Complex	GLK1+GLC	0.0016605779
19	Complex	PFK2+ATP	0.0066423115
19	Complex	GPD1+DHAP	0.0016605779
19	Complex	PGM1+G1P	0.0033211558
19	Complex	PGM2+G6P	0.0016605779
19	Complex	CDC19+ADP+PEP	0.0033211558
19	Complex	PYK2+ADP	0.0016605779
19	Complex	GPD1+DHAP+NADH	0.0016605779
19	Complex	TDH3+BPG+NADH	0.0016605779
19	Complex	PFK1+ATP	0.0033211558
19	Complex	PGM1+G6P	0.0016605779
19	Complex	TDH3+GAP+NAD	0.0033211558
20	Metabolite	ADP	0.1095981402
20	Metabolite	ATP	0.3935569578
20	Metabolite	BPG	0.0016605779
20	Metabolite	DHAP	0.0946529392
20	Metabolite	F16bP	0.4400531385
20	Metabolite	F6P	0.2291597476
20	Metabolite	G1P	0.5264031883
20	Metabolite	G3P	0.2590501495
20	Metabolite	G6P	0.7406177350
20	Metabolite	GAP	0.2142145467
20	Metabolite	GLC	0.6110926602
20	Metabolite	NAD	0.0896712056
20	Metabolite	P2G	0.0514779143
20	Metabolite	P3G	0.3271338426
20	Metabolite	PEP	0.4400531385
20	Metabolite	PYR	0.2092328130
20	Metabolite	T6P	0.0199269346
20	Metabolite	UDP	0.2806376619
20	Metabolite	UTP	0.6393224842
20	Metabolite	AMP	0.4383925606
20	Metabolite	NADH	0.0647625374
20	Metabolite	UDG	0.4666223846
20	Metabolite	F26bP	0.0298904019
20	Metabolite	GLY	0.1494520093
20	Metabolite	TRH	0.0149452009
20	Enzyme	CDC19	0.1727000996
20	Enzyme	ENO1	0.5662570575
20	Enzyme	ENO2	0.1693789439
20	Enzyme	FBA1	0.1079375623
20	Enzyme	GLK1	0.0365327134
20	Enzyme	GPD1	0.0531384922
20	Enzyme	GPD2	0.0066423115
20	Enzyme	GPM1	0.6044503487
20	Enzyme	HOR2	0.0448356028
20	Enzyme	HXK1	0.0116240452
20	Enzyme	HXK2	0.0464961807
20	Enzyme	PFK1	0.0431750249
20	Enzyme	PFK2	0.0298904019
20	Enzyme	PGI1	0.1112587180
20	Enzyme	PGK1	0.2208568582
20	Enzyme	PGM1	0.0265692461
20	Enzyme	PGM2	0.0083028894
20	Enzyme	PYK2	0.0498173364
20	Enzyme	RHR2	0.0448356028
20	Enzyme	TDH1	0.2856193955
20	Enzyme	TDH3	0.3520425108
20	Enzyme	TPI1	0.2457655264
20	Enzyme	TPS1	0.0282298240
20	Enzyme	TPS2	0.0265692461
20	Enzyme	UGP1	0.0481567586
20	Complex	ENO1+PEP	0.1095981402
20	Complex	RHR2+G3P	0.0049817336
20	Complex	HXK2+ATP	0.0033211558
20	Complex	TDH3+NAD	0.0199269346
20	Complex	PGI1+G6P	0.0232480903
20	Complex	TDH3+GAP	0.0315509797
20	Complex	HOR2+G3P	0.0083028894
20	Complex	TDH1+NAD	0.0265692461
20	Complex	GLK1+ATP	0.0066423115
20	Complex	ENO2+PEP	0.0249086682
20	Complex	TDH3+BPG	0.0033211558
20	Complex	TDH1+GAP	0.0282298240
20	Complex	GPM1+P3G	0.1212221853
20	Complex	PGK1+P3G	0.0149452009
20	Complex	GPM1+P2G	0.0033211558
20	Complex	PGK1+ATP	0.0083028894
20	Complex	TDH1+NADH	0.0099634673
20	Complex	FBA1+GAP	0.0066423115
20	Complex	FBA1+F16bP	0.0182663567
20	Complex	UGP1+G1P	0.0066423115
20	Complex	ENO1+P2G	0.0099634673
20	Complex	ENO2+P2G	0.0016605779
20	Complex	HXK1+GLC	0.0033211558
20	Complex	GPD1+NAD	0.0099634673
20	Complex	CDC19+PEP	0.0232480903
20	Complex	PFK2+F6P	0.0016605779
20	Complex	TPI1+DHAP	0.0166057788
20	Complex	PGK1+ADP	0.0083028894
20	Complex	TPI1+GAP	0.0315509797
20	Complex	TPS1+UDG	0.0016605779
20	Complex	PYK2+PEP	0.0083028894
20	Complex	GPD1+G3P	0.0016605779
20	Complex	UGP1+UTP	0.0066423115
20	Complex	HXK1+GLC+ATP	0.0016605779
20	Complex	CDC19+ADP	0.0049817336
20	Complex	TDH3+NADH	0.0083028894
20	Complex	PGK1+ATP+P3G	0.0049817336
20	Complex	TPS1+G6P	0.0033211558
20	Complex	HXK2+GLC	0.0099634673
20	Complex	PGI1+F6P	0.0033211558
20	Complex	GLK1+GLC	0.0016605779
20	Complex	PFK2+ATP	0.0066423115
20	Complex	GPD1+DHAP	0.0016605779
20	Complex	PGM1+G1P	0.0033211558
20	Complex	PGM2+G6P	0.0033211558
20	Complex	CDC19+ADP+PEP	0.0033211558
20	Complex	PYK2+ADP	0.0016605779
20	Complex	GPD1+DHAP+NADH	0.0016605779
20	Complex	TDH3+BPG+NADH	0.0016605779
20	Complex	PFK1+ATP	0.0033211558
20	Complex	PGM1+G6P	0.0016605779
20	Complex	TDH3+GAP+NAD	0.0033211558
21	Metabolite	ADP	0.1095981402
21	Metabolite	ATP	0.3935569578
21	Metabolite	BPG	0.0016605779
21	Metabolite	DHAP	0.0946529392
21	Metabolite	F16bP	0.4383925606
21	Metabolite	F6P	0.2291597476
21	Metabolite	G1P	0.5264031883
21	Metabolite	G3P	0.2590501495
21	Metabolite	G6P	0.7389571571
21	Metabolite	GAP	0.2092328130
21	Metabolite	GLC	0.6110926602
21	Metabolite	NAD	0.0863500498
21	Metabolite	P2G	0.0514779143
21	Metabolite	P3G	0.3204915311
21	Metabolite	PEP	0.4284290933
21	Metabolite	PYR	0.2092328130
21	Metabolite	T6P	0.0199269346
21	Metabolite	UDP	0.2806376619
21	Metabolite	UTP	0.6376619063
21	Metabolite	AMP	0.4383925606
21	Metabolite	NADH	0.0647625374
21	Metabolite	UDG	0.4666223846
21	Metabolite	F26bP	0.0298904019
21	Metabolite	GLY	0.1494520093
21	Metabolite	TRH	0.0149452009
21	Enzyme	CDC19	0.1710395218
21	Enzyme	ENO1	0.5612753238
21	Enzyme	ENO2	0.1660577881
21	Enzyme	FBA1	0.1062769844
21	Enzyme	GLK1	0.0365327134
21	Enzyme	GPD1	0.0531384922
21	Enzyme	GPD2	0.0066423115
21	Enzyme	GPM1	0.5978080372
21	Enzyme	HOR2	0.0448356028
21	Enzyme	HXK1	0.0116240452
21	Enzyme	HXK2	0.0464961807
21	Enzyme	PFK1	0.0431750249
21	Enzyme	PFK2	0.0298904019
21	Enzyme	PGI1	0.1095981402
21	Enzyme	PGK1	0.2208568582
21	Enzyme	PGM1	0.0265692461
21	Enzyme	PGM2	0.0083028894
21	Enzyme	PYK2	0.0481567586
21	Enzyme	RHR2	0.0448356028
21	Enzyme	TDH1	0.2839588177
21	Enzyme	TDH3	0.3487213550
21	Enzyme	TPI1	0.2424443706
21	Enzyme	TPS1	0.0282298240
21	Enzyme	TPS2	0.0265692461
21	Enzyme	UGP1	0.0464961807
21	Complex	ENO1+PEP	0.1145798738
21	Complex	RHR2+G3P	0.0049817336
21	Complex	HXK2+ATP	0.0033211558
21	Complex	TDH3+NAD	0.0215875125
21	Complex	PGI1+G6P	0.0249086682
21	Complex	TDH3+GAP	0.0332115576
21	Complex	HOR2+G3P	0.0083028894
21	Complex	TDH1+NAD	0.0282298240
21	Complex	GLK1+ATP	0.0066423115
21	Complex	ENO2+PEP	0.0282298240
21	Complex	TDH3+BPG	0.0033211558
21	Complex	TDH1+GAP	0.0282298240
21	Complex	GPM1+P3G	0.1278644968
21	Complex	PGK1+P3G	0.0149452009
21	Complex	GPM1+P2G	0.0033211558
21	Complex	PGK1+ATP	0.0083028894
21	Complex	TDH1+NADH	0.0099634673
21	Complex	FBA1+GAP	0.0066423115
21	Complex	FBA1+F16bP	0.0199269346
21	Complex	UGP1+G1P	0.0066423115
21	Complex	ENO1+P2G	0.0099634673
21	Complex	ENO2+P2G	0.0016605779
21	Complex	HXK1+GLC	0.0033211558
21	Complex	GPD1+NAD	0.0099634673
21	Complex	CDC19+PEP	0.0249086682
21	Complex	PFK2+F6P	0.0016605779
21	Complex	TPI1+DHAP	0.0166057788
21	Complex	PGK1+ADP	0.0083028894
21	Complex	TPI1+GAP	0.0348721355
21	Complex	TPS1+UDG	0.0016605779
21	Complex	PYK2+PEP	0.0099634673
21	Complex	GPD1+G3P	0.0016605779
21	Complex	UGP1+UTP	0.0083028894
21	Complex	HXK1+GLC+ATP	0.0016605779
21	Complex	CDC19+ADP	0.0049817336
21	Complex	TDH3+NADH	0.0083028894
21	Complex	PGK1+ATP+P3G	0.0049817336
21	Complex	TPS1+G6P	0.0033211558
21	Complex	HXK2+GLC	0.0099634673
21	Complex	PGI1+F6P	0.0033211558
21	Complex	GLK1+GLC	0.0016605779
21	Complex	PFK2+ATP	0.0066423115
21	Complex	GPD1+DHAP	0.0016605779
21	Complex	PGM1+G1P	0.0033211558
21	Complex	PGM2+G6P	0.0033211558
21	Complex	CDC19+ADP+PEP	0.0033211558
21	Complex	PYK2+ADP	0.0016605779
21	Complex	GPD1+DHAP+NADH	0.0016605779
21	Complex	TDH3+BPG+NADH	0.0016605779
21	Complex	PFK1+ATP	0.0033211558
21	Complex	PGM1+G6P	0.0016605779
21	Complex	TDH3+GAP+NAD	0.0033211558
22	Metabolite	ADP	0.1095981402
22	Metabolite	ATP	0.3918963799
22	Metabolite	BPG	0.0016605779
22	Metabolite	DHAP	0.0963135171
22	Metabolite	F16bP	0.4367319827
22	Metabolite	F6P	0.2291597476
22	Metabolite	G1P	0.5247426104
22	Metabolite	G3P	0.2573895716
22	Metabolite	G6P	0.7356360013
22	Metabolite	GAP	0.2075722351
22	Metabolite	GLC	0.6094320824
22	Metabolite	NAD	0.0863500498
22	Metabolite	P2G	0.0514779143
22	Metabolite	P3G	0.3155097974
22	Metabolite	PEP	0.4201262039
22	Metabolite	PYR	0.2092328130
22	Metabolite	T6P	0.0199269346
22	Metabolite	UDP	0.2806376619
[truncated: 998,000+ more rows]
