# Supplementary material for: Agent-based models for detecting the driving forces of biomolecular interactions
Source: Sci Rep. 2022 Feb 3;12:1878. doi: 10.1038/s41598-021-04205-8 (PMC8814177; doi:10.1038/s41598-021-04205-8)
Supplement: Supplementary file 2 — Supplementary Information. [file 41598_2021_4205_MOESM2_ESM.zip › manuscript_plots-dataset/time_course_simulation_output.csv]

Time	[ADP]	[AMP]	[ATP]	[BPG]	[CDC19]	[DHAP]	[ENO1]	[ENO2]	[F16bP]	[F26bP]	[F6P]	[FBA1]	[G1P]	[G3P]	[G6P]	[GAP]	[GLC]	[GLCx]	[GLK1]	[GLY]	[GPD1]	[GPD2]	[GPM1]	[HOR2]	[HXK1]	[HXK2]	[NADH]	[NAD]	[P2G]	[P3G]	[PEP]	[PFK1]	[PFK2]	[PGI1]	[PGK1]	[PGM1]	[PGM2]	[PYK2]	[PYR]	[RHR2]	[T6P]	[TDH1]	[TDH2]	[TDH3]	[TPI1]	[TPS1]	[TPS2]	[TRH]	[UDG]
0	0.129	0.44	0.429	0.00736873	0.204839	0.116138	0.686372	0.197445	0.458322	0.03	0.235441	0.133839	0.539249	0.274003	0.772483	0.315891	0.628	0.74	0.045087	0.15	0.0683511	0.00793406	0.73	0.0547347	0.0167807	0.0613314	0.0867097	0.150329	0.0677379	0.469825	0.610005	0.046785	0.0390366	0.138291	0.257657	0.032623	0.0125869	0.0606994	0.210847	0.0511805	0.02	0.350865	0	0.42044	0.294358	0.0339248	0.0265985	0.0153879	0.467246
0.0001	0.12923	0.44	0.42877	0.00682284	0.204839	0.132172	0.686372	0.197445	0.458651	0.03	0.235017	0.133839	0.539198	0.274002	0.772755	0.300142	0.627841	0.74	0.045087	0.15	0.0683511	0.00793406	0.73	0.0547347	0.0167807	0.0613314	0.0867097	0.150635	0.0696531	0.468255	0.609898	0.046785	0.0390366	0.138291	0.257657	0.032623	0.0125869	0.0606994	0.210855	0.0511805	0.0199939	0.350865	0	0.42044	0.294358	0.0339248	0.0265985	0.0153879	0.467246
0.0002	0.129467	0.44	0.428533	0.00630455	0.204839	0.14736	0.686372	0.197445	0.458982	0.03	0.234598	0.133839	0.539147	0.274001	0.773023	0.285214	0.627682	0.74	0.045087	0.15	0.0683511	0.00793406	0.73	0.0547347	0.0167807	0.0613314	0.0867097	0.150922	0.0713726	0.466865	0.609799	0.046785	0.0390366	0.138291	0.257657	0.032623	0.0125869	0.0606994	0.210862	0.0511805	0.0199878	0.350865	0	0.42044	0.294358	0.0339248	0.0265985	0.0153879	0.467246
0.0003	0.12971	0.44	0.42829	0.00581416	0.204839	0.161745	0.686372	0.197445	0.459313	0.03	0.234183	0.133839	0.539096	0.274002	0.773286	0.271064	0.627524	0.74	0.045087	0.15	0.0683511	0.00793406	0.73	0.0547347	0.0167807	0.0613314	0.0867097	0.151188	0.0729169	0.465634	0.609709	0.046785	0.0390366	0.138291	0.257657	0.032623	0.0125869	0.0606994	0.21087	0.0511805	0.0199817	0.350865	0	0.42044	0.294358	0.0339248	0.0265985	0.0153879	0.467246
0.0004	0.12996	0.44	0.42804	0.00535183	0.204839	0.175369	0.686372	0.197445	0.459646	0.03	0.233774	0.133839	0.539046	0.274002	0.773545	0.257652	0.627365	0.74	0.045087	0.15	0.0683511	0.00793406	0.73	0.0547347	0.0167807	0.0613314	0.0867097	0.151434	0.0743042	0.464546	0.609625	0.046785	0.0390366	0.138291	0.257657	0.032623	0.0125869	0.0606994	0.210877	0.0511805	0.0199755	0.350865	0	0.42044	0.294358	0.0339248	0.0265985	0.0153879	0.467246
0.0005	0.130218	0.44	0.427782	0.00491756	0.204839	0.188271	0.686372	0.197445	0.459978	0.03	0.233369	0.133839	0.538995	0.274003	0.773799	0.244939	0.627207	0.74	0.045087	0.15	0.0683511	0.00793406	0.73	0.0547347	0.0167807	0.0613314	0.0867097	0.15166	0.0755509	0.463584	0.609548	0.046785	0.0390366	0.138291	0.257657	0.032623	0.0125869	0.0606994	0.210885	0.0511805	0.0199694	0.350865	0	0.42044	0.294358	0.0339248	0.0265985	0.0153879	0.467246
0.0006	0.130483	0.44	0.427517	0.00451118	0.204839	0.200489	0.686372	0.197445	0.460311	0.03	0.232969	0.133839	0.538944	0.274004	0.774049	0.23289	0.627048	0.74	0.045087	0.15	0.0683511	0.00793406	0.73	0.0547347	0.0167807	0.0613314	0.0867097	0.151868	0.0766714	0.462734	0.609476	0.046785	0.0390366	0.138291	0.257657	0.032623	0.0125869	0.0606994	0.210892	0.0511805	0.0199633	0.350865	0	0.42044	0.294358	0.0339248	0.0265985	0.0153879	0.467246
0.0007	0.130756	0.44	0.427244	0.00413241	0.204839	0.212058	0.686372	0.197445	0.460643	0.03	0.232574	0.133839	0.538894	0.274006	0.774295	0.22147	0.62689	0.74	0.045087	0.15	0.0683511	0.00793406	0.73	0.0547347	0.0167807	0.0613314	0.0867097	0.152057	0.0776789	0.461984	0.609409	0.046785	0.0390366	0.138291	0.257657	0.032623	0.0125869	0.0606994	0.2109	0.0511805	0.0199572	0.350865	0	0.42044	0.294358	0.0339248	0.0265985	0.0153879	0.467246
0.0008	0.131038	0.44	0.426962	0.00378077	0.204839	0.223012	0.686372	0.197445	0.460975	0.03	0.232184	0.133839	0.538843	0.274008	0.774536	0.210646	0.626732	0.74	0.045087	0.15	0.0683511	0.00793406	0.73	0.0547347	0.0167807	0.0613314	0.0867097	0.152228	0.078585	0.461322	0.609347	0.046785	0.0390366	0.138291	0.257657	0.032623	0.0125869	0.0606994	0.210907	0.0511805	0.0199511	0.350865	0	0.42044	0.294358	0.0339248	0.0265985	0.0153879	0.467246
0.0009	0.131328	0.44	0.426672	0.00345564	0.204839	0.233383	0.686372	0.197445	0.461307	0.03	0.231799	0.133839	0.538792	0.27401	0.774773	0.200388	0.626574	0.74	0.045087	0.15	0.0683511	0.00793406	0.73	0.0547347	0.0167807	0.0613314	0.0867097	0.152382	0.0794002	0.460737	0.609288	0.046785	0.0390366	0.138291	0.257657	0.032623	0.0125869	0.0606994	0.210915	0.0511805	0.0199451	0.350865	0	0.42044	0.294358	0.0339248	0.0265985	0.0153879	0.467246
0.001	0.131627	0.44	0.426373	0.00315626	0.204839	0.243201	0.686372	0.197445	0.461637	0.03	0.231418	0.133839	0.538742	0.274013	0.775006	0.190667	0.626416	0.74	0.045087	0.15	0.0683511	0.00793406	0.73	0.0547347	0.0167807	0.0613314	0.0867097	0.15252	0.0801337	0.460221	0.609233	0.046785	0.0390366	0.138291	0.257657	0.032623	0.0125869	0.0606994	0.210923	0.0511805	0.019939	0.350865	0	0.42044	0.294358	0.0339248	0.0265985	0.0153879	0.467246
0.0011	0.131935	0.44	0.426065	0.00288172	0.204839	0.252495	0.686372	0.197445	0.461967	0.03	0.231041	0.133839	0.538691	0.274016	0.775235	0.181455	0.626258	0.74	0.045087	0.15	0.0683511	0.00793406	0.73	0.0547347	0.0167807	0.0613314	0.0867097	0.152644	0.0807939	0.459766	0.609182	0.046785	0.0390366	0.138291	0.257657	0.032623	0.0125869	0.0606994	0.21093	0.0511805	0.0199329	0.350865	0	0.42044	0.294358	0.0339248	0.0265985	0.0153879	0.467246
0.0012	0.132252	0.44	0.425748	0.00263097	0.204839	0.261292	0.686372	0.197445	0.462295	0.03	0.230669	0.133839	0.53864	0.274019	0.77546	0.172726	0.6261	0.74	0.045087	0.15	0.0683511	0.00793406	0.73	0.0547347	0.0167807	0.0613314	0.0867097	0.152753	0.0813883	0.459364	0.609133	0.046785	0.0390366	0.138291	0.257657	0.032623	0.0125869	0.0606994	0.210938	0.0511805	0.0199268	0.350865	0	0.42044	0.294358	0.0339248	0.0265985	0.0153879	0.467246
0.0013	0.132577	0.44	0.425423	0.00240287	0.204839	0.269619	0.686372	0.197445	0.462622	0.03	0.230302	0.133839	0.53859	0.274023	0.775681	0.164456	0.625942	0.74	0.045087	0.15	0.0683511	0.00793406	0.73	0.0547347	0.0167807	0.0613314	0.0867097	0.152849	0.0819237	0.459009	0.609086	0.046785	0.0390366	0.138291	0.257657	0.032623	0.0125869	0.0606994	0.210946	0.0511805	0.0199207	0.350865	0	0.42044	0.294358	0.0339248	0.0265985	0.0153879	0.467246
0.0014	0.132911	0.44	0.425089	0.00219614	0.204839	0.2775	0.686372	0.197445	0.462948	0.03	0.229939	0.133839	0.538539	0.274026	0.775898	0.156621	0.625785	0.74	0.045087	0.15	0.0683511	0.00793406	0.73	0.0547347	0.0167807	0.0613314	0.0867097	0.152934	0.0824059	0.458695	0.609042	0.046785	0.0390366	0.138291	0.257657	0.032623	0.0125869	0.0606994	0.210953	0.0511805	0.0199146	0.350865	0	0.42044	0.294358	0.0339248	0.0265985	0.0153879	0.467246
0.0015	0.133254	0.44	0.424746	0.00200945	0.204839	0.284958	0.686372	0.197445	0.463272	0.03	0.229581	0.133839	0.538489	0.27403	0.776111	0.149199	0.625627	0.74	0.045087	0.15	0.0683511	0.00793406	0.73	0.0547347	0.0167807	0.0613314	0.0867097	0.153008	0.0828403	0.458418	0.608999	0.046785	0.0390366	0.138291	0.257657	0.032623	0.0125869	0.0606994	0.210961	0.0511805	0.0199086	0.350865	0	0.42044	0.294358	0.0339248	0.0265985	0.0153879	0.467246
0.0016	0.133605	0.44	0.424395	0.00184143	0.204839	0.292016	0.686372	0.197445	0.463595	0.03	0.229227	0.133839	0.538438	0.274034	0.77632	0.142169	0.62547	0.74	0.045087	0.15	0.0683511	0.00793406	0.73	0.0547347	0.0167807	0.0613314	0.0867097	0.153073	0.0832319	0.458173	0.608959	0.046785	0.0390366	0.138291	0.257657	0.032623	0.0125869	0.0606994	0.210969	0.0511805	0.0199025	0.350865	0	0.42044	0.294358	0.0339248	0.0265985	0.0153879	0.467246
0.0017	0.133964	0.44	0.424036	0.00169066	0.204839	0.298695	0.686372	0.197445	0.463917	0.03	0.228877	0.133839	0.538387	0.274038	0.776525	0.135511	0.625313	0.74	0.045087	0.15	0.0683511	0.00793406	0.73	0.0547347	0.0167807	0.0613314	0.0867097	0.153129	0.0835848	0.457957	0.60892	0.046785	0.0390366	0.138291	0.257657	0.032623	0.0125869	0.0606994	0.210976	0.0511805	0.0198964	0.350865	0	0.42044	0.294358	0.0339248	0.0265985	0.0153879	0.467246
0.0018	0.13433	0.44	0.42367	0.0015557	0.204839	0.305014	0.686372	0.197445	0.464237	0.03	0.228531	0.133839	0.538337	0.274042	0.776726	0.129207	0.625156	0.74	0.045087	0.15	0.0683511	0.00793406	0.73	0.0547347	0.0167807	0.0613314	0.0867097	0.153178	0.0839031	0.457765	0.608883	0.046785	0.0390366	0.138291	0.257657	0.032623	0.0125869	0.0606994	0.210984	0.0511805	0.0198904	0.350865	0	0.42044	0.294358	0.0339248	0.0265985	0.0153879	0.467246
0.0019	0.134703	0.44	0.423297	0.00143517	0.204839	0.310993	0.686372	0.197445	0.464556	0.03	0.22819	0.133839	0.538286	0.274047	0.776924	0.123237	0.624999	0.74	0.045087	0.15	0.0683511	0.00793406	0.73	0.0547347	0.0167807	0.0613314	0.0867097	0.15322	0.08419	0.457596	0.608846	0.046785	0.0390366	0.138291	0.257657	0.032623	0.0125869	0.0606994	0.210992	0.0511805	0.0198843	0.350865	0	0.42044	0.294358	0.0339248	0.0265985	0.0153879	0.467246
0.002	0.135083	0.44	0.422917	0.00132769	0.204839	0.31665	0.686372	0.197445	0.464873	0.03	0.227853	0.133839	0.538236	0.274052	0.777118	0.117586	0.624842	0.74	0.045087	0.15	0.0683511	0.00793406	0.73	0.0547347	0.0167807	0.0613314	0.0867097	0.153256	0.0844489	0.457446	0.608812	0.046785	0.0390366	0.138291	0.257657	0.032623	0.0125869	0.0606994	0.211	0.0511805	0.0198783	0.350865	0	0.42044	0.294358	0.0339248	0.0265985	0.0153879	0.467246
0.0021	0.135468	0.44	0.422532	0.00123197	0.204839	0.322002	0.686372	0.197445	0.465189	0.03	0.22752	0.133839	0.538185	0.274056	0.777308	0.112236	0.624685	0.74	0.045087	0.15	0.0683511	0.00793406	0.73	0.0547347	0.0167807	0.0613314	0.0867097	0.153288	0.0846824	0.457314	0.608778	0.046785	0.0390366	0.138291	0.257657	0.032623	0.0125869	0.0606994	0.211008	0.0511805	0.0198722	0.350865	0	0.42044	0.294358	0.0339248	0.0265985	0.0153879	0.467246
0.0022	0.13586	0.44	0.42214	0.00114676	0.204839	0.327065	0.686372	0.197445	0.465503	0.03	0.227191	0.133839	0.538135	0.274061	0.777494	0.107172	0.624529	0.74	0.045087	0.15	0.0683511	0.00793406	0.73	0.0547347	0.0167807	0.0613314	0.0867097	0.153316	0.0848932	0.457197	0.608745	0.046785	0.0390366	0.138291	0.257657	0.032623	0.0125869	0.0606994	0.211015	0.0511805	0.0198662	0.350865	0	0.42044	0.294358	0.0339248	0.0265985	0.0153879	0.467246
0.0023	0.136256	0.44	0.421744	0.00107092	0.204839	0.331855	0.686372	0.197445	0.465816	0.03	0.226867	0.133839	0.538084	0.274066	0.777677	0.102381	0.624373	0.74	0.045087	0.15	0.0683511	0.00793406	0.73	0.0547347	0.0167807	0.0613314	0.0867097	0.15334	0.0850834	0.457094	0.608713	0.046785	0.0390366	0.138291	0.257657	0.032623	0.0125869	0.0606994	0.211023	0.0511805	0.0198601	0.350865	0	0.42044	0.294358	0.0339248	0.0265985	0.0153879	0.467246
0.0024	0.136657	0.44	0.421343	0.00100338	0.204839	0.336385	0.686372	0.197445	0.466127	0.03	0.226546	0.133839	0.538033	0.274071	0.777857	0.0978461	0.624216	0.74	0.045087	0.15	0.0683511	0.00793406	0.73	0.0547347	0.0167807	0.0613314	0.0867097	0.153361	0.0852551	0.457003	0.608681	0.046785	0.0390366	0.138291	0.257657	0.032623	0.0125869	0.0606994	0.211031	0.0511805	0.0198541	0.350865	0	0.42044	0.294358	0.0339248	0.0265985	0.0153879	0.467246
0.0025	0.137062	0.44	0.420938	0.000943182	0.204839	0.340672	0.686372	0.197445	0.466437	0.03	0.226229	0.133839	0.537983	0.274076	0.778033	0.0935557	0.62406	0.74	0.045087	0.15	0.0683511	0.00793406	0.73	0.0547347	0.0167807	0.0613314	0.0867097	0.153381	0.0854101	0.456923	0.608651	0.046785	0.0390366	0.138291	0.257657	0.032623	0.0125869	0.0606994	0.211039	0.0511805	0.019848	0.350865	0	0.42044	0.294358	0.0339248	0.0265985	0.0153879	0.467246
0.0026	0.137471	0.44	0.420529	0.00088944	0.204839	0.344726	0.686372	0.197445	0.466745	0.03	0.225917	0.133839	0.537932	0.274082	0.778205	0.0894967	0.623905	0.74	0.045087	0.15	0.0683511	0.00793406	0.73	0.0547347	0.0167807	0.0613314	0.0867097	0.153398	0.0855502	0.456853	0.60862	0.046785	0.0390366	0.138291	0.257657	0.032623	0.0125869	0.0606994	0.211047	0.0511805	0.019842	0.350865	0	0.42044	0.294358	0.0339248	0.0265985	0.0153879	0.467246
0.0027	0.137884	0.44	0.420116	0.000841372	0.204839	0.348561	0.686372	0.197445	0.467052	0.03	0.225608	0.133839	0.537882	0.274087	0.778374	0.085657	0.623749	0.74	0.045087	0.15	0.0683511	0.00793406	0.73	0.0547347	0.0167807	0.0613314	0.0867097	0.153414	0.0856767	0.456792	0.608591	0.046785	0.0390366	0.138291	0.257657	0.032623	0.0125869	0.0606994	0.211055	0.0511805	0.019836	0.350865	0	0.42044	0.294358	0.0339248	0.0265985	0.0153879	0.467246
0.0028	0.138299	0.44	0.419701	0.000798282	0.204839	0.352189	0.686372	0.197445	0.467358	0.03	0.225303	0.133839	0.537831	0.274092	0.77854	0.0820251	0.623593	0.74	0.045087	0.15	0.0683511	0.00793406	0.73	0.0547347	0.0167807	0.0613314	0.0867097	0.153429	0.0857911	0.456739	0.608562	0.046785	0.0390366	0.138291	0.257657	0.032623	0.0125869	0.0606994	0.211063	0.0511805	0.0198299	0.350865	0	0.42044	0.294358	0.0339248	0.0265985	0.0153879	0.467246
0.0029	0.138717	0.44	0.419283	0.000759554	0.204839	0.35562	0.686372	0.197445	0.467662	0.03	0.225001	0.133839	0.537781	0.274098	0.778702	0.07859	0.623438	0.74	0.045087	0.15	0.0683511	0.00793406	0.73	0.0547347	0.0167807	0.0613314	0.0867097	0.153444	0.0858944	0.456692	0.608534	0.046785	0.0390366	0.138291	0.257657	0.032623	0.0125869	0.0606994	0.211071	0.0511805	0.0198239	0.350865	0	0.42044	0.294358	0.0339248	0.0265985	0.0153879	0.467246
0.003	0.139138	0.44	0.418862	0.000724645	0.204839	0.358866	0.686372	0.197445	0.467964	0.03	0.224704	0.133839	0.53773	0.274104	0.778861	0.0753413	0.623282	0.74	0.045087	0.15	0.0683511	0.00793406	0.73	0.0547347	0.0167807	0.0613314	0.0867097	0.153457	0.0859879	0.456652	0.608505	0.046785	0.0390366	0.138291	0.257657	0.032623	0.0125869	0.0606994	0.211079	0.0511805	0.0198179	0.350865	0	0.42044	0.294358	0.0339248	0.0265985	0.0153879	0.467246
0.0031	0.139561	0.44	0.418439	0.000693085	0.204839	0.361937	0.686372	0.197445	0.468266	0.03	0.22441	0.133839	0.53768	0.274109	0.779017	0.0722691	0.623127	0.74	0.045087	0.15	0.0683511	0.00793406	0.73	0.0547347	0.0167807	0.0613314	0.0867097	0.153471	0.0860724	0.456618	0.608478	0.046785	0.0390366	0.138291	0.257657	0.032623	0.0125869	0.0606994	0.211087	0.0511805	0.0198119	0.350865	0	0.42044	0.294358	0.0339248	0.0265985	0.0153879	0.467246
0.0032	0.139986	0.44	0.418014	0.000664461	0.204839	0.364841	0.686372	0.197445	0.468566	0.03	0.22412	0.133839	0.537629	0.274115	0.779169	0.0693641	0.622972	0.74	0.045087	0.15	0.0683511	0.00793406	0.73	0.0547347	0.0167807	0.0613314	0.0867097	0.153484	0.0861489	0.456588	0.60845	0.046785	0.0390366	0.138291	0.257657	0.032623	0.0125869	0.0606994	0.211095	0.0511805	0.0198058	0.350865	0	0.42044	0.294358	0.0339248	0.0265985	0.0153879	0.467246
0.0033	0.140412	0.44	0.417588	0.000638416	0.204839	0.367589	0.686372	0.197445	0.468865	0.03	0.223834	0.133839	0.537579	0.274121	0.779319	0.0666172	0.622817	0.74	0.045087	0.15	0.0683511	0.00793406	0.73	0.0547347	0.0167807	0.0613314	0.0867097	0.153497	0.0862181	0.456563	0.608423	0.046785	0.0390366	0.138291	0.257657	0.032623	0.0125869	0.0606994	0.211103	0.0511805	0.0197998	0.350865	0	0.42044	0.294358	0.0339248	0.0265985	0.0153879	0.467246
0.0034	0.14084	0.44	0.41716	0.000614643	0.204839	0.370188	0.686372	0.197445	0.469162	0.03	0.223551	0.133839	0.537528	0.274127	0.779465	0.0640201	0.622663	0.74	0.045087	0.15	0.0683511	0.00793406	0.73	0.0547347	0.0167807	0.0613314	0.0867097	0.153511	0.0862808	0.456541	0.608396	0.046785	0.0390366	0.138291	0.257657	0.032623	0.0125869	0.0606994	0.211111	0.0511805	0.0197938	0.350865	0	0.42044	0.294358	0.0339248	0.0265985	0.0153879	0.467246
0.0035	0.141269	0.44	0.416731	0.000592876	0.204839	0.372646	0.686372	0.197445	0.469458	0.03	0.223272	0.133839	0.537478	0.274133	0.779608	0.0615647	0.622508	0.74	0.045087	0.15	0.0683511	0.00793406	0.73	0.0547347	0.0167807	0.0613314	0.0867097	0.153525	0.0863376	0.456523	0.60837	0.046785	0.0390366	0.138291	0.257657	0.032623	0.0125869	0.0606994	0.211119	0.0511805	0.0197878	0.350865	0	0.42044	0.294358	0.0339248	0.0265985	0.0153879	0.467246
0.0036	0.1417	0.44	0.4163	0.000572884	0.204839	0.374972	0.686372	0.197445	0.469753	0.03	0.222996	0.133839	0.537427	0.274139	0.779748	0.0592433	0.622354	0.74	0.045087	0.15	0.0683511	0.00793406	0.73	0.0547347	0.0167807	0.0613314	0.0867097	0.153538	0.0863891	0.456509	0.608343	0.046785	0.0390366	0.138291	0.257657	0.032623	0.0125869	0.0606994	0.211127	0.0511805	0.0197818	0.350865	0	0.42044	0.294358	0.0339248	0.0265985	0.0153879	0.467246
0.0037	0.142131	0.44	0.415869	0.000554469	0.204839	0.377172	0.686372	0.197445	0.470047	0.03	0.222724	0.133839	0.537377	0.274145	0.779885	0.0570488	0.6222	0.74	0.045087	0.15	0.0683511	0.00793406	0.73	0.0547347	0.0167807	0.0613314	0.0867097	0.153553	0.0864358	0.456497	0.608317	0.046785	0.0390366	0.138291	0.257657	0.032623	0.0125869	0.0606994	0.211136	0.0511805	0.0197758	0.350865	0	0.42044	0.294358	0.0339248	0.0265985	0.0153879	0.467246
0.0038	0.142564	0.44	0.415436	0.000537459	0.204839	0.379254	0.686372	0.197445	0.47034	0.03	0.222455	0.133839	0.537327	0.274151	0.780019	0.0549744	0.622046	0.74	0.045087	0.15	0.0683511	0.00793406	0.73	0.0547347	0.0167807	0.0613314	0.0867097	0.153567	0.0864781	0.456487	0.608291	0.046785	0.0390366	0.138291	0.257657	0.032623	0.0125869	0.0606994	0.211144	0.0511805	0.0197698	0.350865	0	0.42044	0.294358	0.0339248	0.0265985	0.0153879	0.467246
0.0039	0.142997	0.44	0.415003	0.000521708	0.204839	0.381224	0.686372	0.197445	0.470631	0.03	0.22219	0.133839	0.537276	0.274157	0.78015	0.0530134	0.621892	0.74	0.045087	0.15	0.0683511	0.00793406	0.73	0.0547347	0.0167807	0.0613314	0.0867097	0.153582	0.0865165	0.45648	0.608265	0.046785	0.0390366	0.138291	0.257657	0.032623	0.0125869	0.0606994	0.211152	0.0511805	0.0197638	0.350865	0	0.42044	0.294358	0.0339248	0.0265985	0.0153879	0.467246
0.004	0.143431	0.44	0.414569	0.000507088	0.204839	0.383087	0.686372	0.197445	0.470922	0.03	0.221928	0.133839	0.537226	0.274163	0.780278	0.0511598	0.621738	0.74	0.045087	0.15	0.0683511	0.00793406	0.73	0.0547347	0.0167807	0.0613314	0.0867097	0.153597	0.0865514	0.456474	0.60824	0.046785	0.0390366	0.138291	0.257657	0.032623	0.0125869	0.0606994	0.21116	0.0511805	0.0197578	0.350865	0	0.42044	0.294358	0.0339248	0.0265985	0.0153879	0.467246
0.0041	0.143865	0.44	0.414135	0.000493487	0.204839	0.38485	0.686372	0.197445	0.471211	0.03	0.221669	0.133839	0.537175	0.274169	0.780403	0.0494077	0.621584	0.74	0.045087	0.15	0.0683511	0.00793406	0.73	0.0547347	0.0167807	0.0613314	0.0867097	0.153613	0.0865831	0.45647	0.608214	0.046785	0.0390366	0.138291	0.257657	0.032623	0.0125869	0.0606994	0.211168	0.0511805	0.0197518	0.350865	0	0.42044	0.294358	0.0339248	0.0265985	0.0153879	0.467246
0.0042	0.144301	0.44	0.413699	0.000480809	0.204839	0.386519	0.686372	0.197445	0.4715	0.03	0.221414	0.133839	0.537125	0.274176	0.780526	0.0477516	0.621431	0.74	0.045087	0.15	0.0683511	0.00793406	0.73	0.0547347	0.0167807	0.0613314	0.0867097	0.153629	0.0866119	0.456468	0.608189	0.046785	0.0390366	0.138291	0.257657	0.032623	0.0125869	0.0606994	0.211177	0.0511805	0.0197458	0.350865	0	0.42044	0.294358	0.0339248	0.0265985	0.0153879	0.467246
0.0043	0.144736	0.44	0.413264	0.00046897	0.204839	0.388098	0.686372	0.197445	0.471787	0.03	0.221162	0.133839	0.537074	0.274182	0.780645	0.0461864	0.621278	0.74	0.045087	0.15	0.0683511	0.00793406	0.73	0.0547347	0.0167807	0.0613314	0.0867097	0.153645	0.0866382	0.456467	0.608164	0.046785	0.0390366	0.138291	0.257657	0.032623	0.0125869	0.0606994	0.211185	0.0511805	0.0197398	0.350865	0	0.42044	0.294358	0.0339248	0.0265985	0.0153879	0.467246
0.0044	0.145172	0.44	0.412828	0.000457896	0.204839	0.389592	0.686372	0.197445	0.472073	0.03	0.220913	0.133839	0.537024	0.274188	0.780762	0.044707	0.621124	0.74	0.045087	0.15	0.0683511	0.00793406	0.73	0.0547347	0.0167807	0.0613314	0.0867097	0.153662	0.086662	0.456467	0.608138	0.046785	0.0390366	0.138291	0.257657	0.032623	0.0125869	0.0606994	0.211193	0.0511805	0.0197339	0.350865	0	0.42044	0.294358	0.0339248	0.0265985	0.0153879	0.467246
0.0045	0.145608	0.44	0.412392	0.000447523	0.204839	0.391006	0.686372	0.197445	0.472358	0.03	0.220667	0.133839	0.536973	0.274194	0.780876	0.0433087	0.620971	0.74	0.045087	0.15	0.0683511	0.00793406	0.73	0.0547347	0.0167807	0.0613314	0.0867097	0.15368	0.0866838	0.456468	0.608113	0.046785	0.0390366	0.138291	0.257657	0.032623	0.0125869	0.0606994	0.211202	0.0511805	0.0197279	0.350865	0	0.42044	0.294358	0.0339248	0.0265985	0.0153879	0.467246
0.0046	0.146044	0.44	0.411956	0.000437791	0.204839	0.392345	0.686372	0.197445	0.472643	0.03	0.220425	0.133839	0.536923	0.274201	0.780988	0.0419872	0.620819	0.74	0.045087	0.15	0.0683511	0.00793406	0.73	0.0547347	0.0167807	0.0613314	0.0867097	0.153697	0.0867036	0.45647	0.608088	0.046785	0.0390366	0.138291	0.257657	0.032623	0.0125869	0.0606994	0.21121	0.0511805	0.0197219	0.350865	0	0.42044	0.294358	0.0339248	0.0265985	0.0153879	0.467246
0.0047	0.146481	0.44	0.411519	0.000428652	0.204839	0.393612	0.686372	0.197445	0.472926	0.03	0.220185	0.133839	0.536873	0.274207	0.781096	0.0407383	0.620666	0.74	0.045087	0.15	0.0683511	0.00793406	0.73	0.0547347	0.0167807	0.0613314	0.0867097	0.153715	0.0867217	0.456472	0.608063	0.046785	0.0390366	0.138291	0.257657	0.032623	0.0125869	0.0606994	0.211218	0.0511805	0.0197159	0.350865	0	0.42044	0.294358	0.0339248	0.0265985	0.0153879	0.467246
0.0048	0.146917	0.44	0.411083	0.000420059	0.204839	0.394811	0.686372	0.197445	0.473208	0.03	0.219949	0.133839	0.536822	0.274214	0.781202	0.039558	0.620513	0.74	0.045087	0.15	0.0683511	0.00793406	0.73	0.0547347	0.0167807	0.0613314	0.0867097	0.153734	0.0867382	0.456475	0.608038	0.046785	0.0390366	0.138291	0.257657	0.032623	0.0125869	0.0606994	0.211227	0.0511805	0.01971	0.350865	0	0.42044	0.294358	0.0339248	0.0265985	0.0153879	0.467246
0.0049	0.147354	0.44	0.410646	0.000411971	0.204839	0.395947	0.686372	0.197445	0.47349	0.03	0.219715	0.133839	0.536772	0.27422	0.781306	0.0384425	0.620361	0.74	0.045087	0.15	0.0683511	0.00793406	0.73	0.0547347	0.0167807	0.0613314	0.0867097	0.153752	0.0867532	0.456479	0.608013	0.046785	0.0390366	0.138291	0.257657	0.032623	0.0125869	0.0606994	0.211235	0.0511805	0.019704	0.350865	0	0.42044	0.294358	0.0339248	0.0265985	0.0153879	0.467246
0.005	0.147791	0.44	0.410209	0.000404352	0.204839	0.397022	0.686372	0.197445	0.47377	0.03	0.219485	0.133839	0.536721	0.274227	0.781407	0.0373883	0.620209	0.74	0.045087	0.15	0.0683511	0.00793406	0.73	0.0547347	0.0167807	0.0613314	0.0867097	0.153772	0.086767	0.456483	0.607989	0.046785	0.0390366	0.138291	0.257657	0.032623	0.0125869	0.0606994	0.211244	0.0511805	0.019698	0.350865	0	0.42044	0.294358	0.0339248	0.0265985	0.0153879	0.467246
0.0051	0.148227	0.44	0.409773	0.000397169	0.204839	0.39804	0.686372	0.197445	0.47405	0.03	0.219257	0.133839	0.536671	0.274233	0.781505	0.0363921	0.620057	0.74	0.045087	0.15	0.0683511	0.00793406	0.73	0.0547347	0.0167807	0.0613314	0.0867097	0.153791	0.0867796	0.456487	0.607964	0.046785	0.0390366	0.138291	0.257657	0.032623	0.0125869	0.0606994	0.211252	0.0511805	0.0196921	0.350865	0	0.42044	0.294358	0.0339248	0.0265985	0.0153879	0.467246
0.0052	0.148664	0.44	0.409336	0.000390392	0.204839	0.399004	0.686372	0.197445	0.474329	0.03	0.219033	0.133839	0.536621	0.27424	0.781601	0.0354506	0.619905	0.74	0.045087	0.15	0.0683511	0.00793406	0.73	0.0547347	0.0167807	0.0613314	0.0867097	0.153811	0.0867912	0.456492	0.607939	0.046785	0.0390366	0.138291	0.257657	0.032623	0.0125869	0.0606994	0.21126	0.0511805	0.0196861	0.350865	0	0.42044	0.294358	0.0339248	0.0265985	0.0153879	0.467246
0.0053	0.149101	0.44	0.408899	0.000383992	0.204839	0.399917	0.686372	0.197445	0.474607	0.03	0.218811	0.133839	0.53657	0.274246	0.781694	0.034561	0.619753	0.74	0.045087	0.15	0.0683511	0.00793406	0.73	0.0547347	0.0167807	0.0613314	0.0867097	0.153831	0.0868018	0.456497	0.607915	0.046785	0.0390366	0.138291	0.257657	0.032623	0.0125869	0.0606994	0.211269	0.0511805	0.0196802	0.350865	0	0.42044	0.294358	0.0339248	0.0265985	0.0153879	0.467246
0.0054	0.149537	0.44	0.408463	0.000377946	0.204839	0.400782	0.686372	0.197445	0.474884	0.03	0.218592	0.133839	0.53652	0.274253	0.781785	0.0337202	0.619602	0.74	0.045087	0.15	0.0683511	0.00793406	0.73	0.0547347	0.0167807	0.0613314	0.0867097	0.153851	0.0868115	0.456502	0.60789	0.046785	0.0390366	0.138291	0.257657	0.032623	0.0125869	0.0606994	0.211277	0.0511805	0.0196742	0.350865	0	0.42044	0.294358	0.0339248	0.0265985	0.0153879	0.467246
0.0055	0.149973	0.44	0.408027	0.00037223	0.204839	0.401601	0.686372	0.197445	0.47516	0.03	0.218376	0.133839	0.53647	0.274259	0.781874	0.0329257	0.61945	0.74	0.045087	0.15	0.0683511	0.00793406	0.73	0.0547347	0.0167807	0.0613314	0.0867097	0.153871	0.0868204	0.456507	0.607865	0.046785	0.0390366	0.138291	0.257657	0.032623	0.0125869	0.0606994	0.211286	0.0511805	0.0196683	0.350865	0	0.42044	0.294358	0.0339248	0.0265985	0.0153879	0.467246
0.0056	0.150409	0.44	0.407591	0.000366822	0.204839	0.402378	0.686372	0.197445	0.475436	0.03	0.218163	0.133839	0.536419	0.274266	0.78196	0.0321749	0.619299	0.74	0.045087	0.15	0.0683511	0.00793406	0.73	0.0547347	0.0167807	0.0613314	0.0867097	0.153892	0.0868286	0.456513	0.607841	0.046785	0.0390366	0.138291	0.257657	0.032623	0.0125869	0.0606994	0.211295	0.0511805	0.0196623	0.350865	0	0.42044	0.294358	0.0339248	0.0265985	0.0153879	0.467246
0.0057	0.150845	0.44	0.407155	0.000361704	0.204839	0.403113	0.686372	0.197445	0.47571	0.03	0.217953	0.133839	0.536369	0.274273	0.782044	0.0314655	0.619148	0.74	0.045087	0.15	0.0683511	0.00793406	0.73	0.0547347	0.0167807	0.0613314	0.0867097	0.153913	0.0868362	0.456518	0.607816	0.046785	0.0390366	0.138291	0.257657	0.032623	0.0125869	0.0606994	0.211303	0.0511805	0.0196564	0.350865	0	0.42044	0.294358	0.0339248	0.0265985	0.0153879	0.467246
0.0058	0.15128	0.44	0.40672	0.000356857	0.204839	0.403811	0.686372	0.197445	0.475984	0.03	0.217745	0.133839	0.536319	0.274279	0.782125	0.0307951	0.618997	0.74	0.045087	0.15	0.0683511	0.00793406	0.73	0.0547347	0.0167807	0.0613314	0.0867097	0.153934	0.0868431	0.456524	0.607792	0.046785	0.0390366	0.138291	0.257657	0.032623	0.0125869	0.0606994	0.211312	0.0511805	0.0196504	0.350865	0	0.42044	0.294358	0.0339248	0.0265985	0.0153879	0.467246
0.0059	0.151715	0.44	0.406285	0.000352265	0.204839	0.404472	0.686372	0.197445	0.476257	0.03	0.21754	0.133839	0.536268	0.274286	0.782204	0.0301616	0.618846	0.74	0.045087	0.15	0.0683511	0.00793406	0.73	0.0547347	0.0167807	0.0613314	0.0867097	0.153956	0.0868495	0.456529	0.607767	0.046785	0.0390366	0.138291	0.257657	0.032623	0.0125869	0.0606994	0.21132	0.0511805	0.0196445	0.350865	0	0.42044	0.294358	0.0339248	0.0265985	0.0153879	0.467246
0.006	0.15215	0.44	0.40585	0.000347911	0.204839	0.405098	0.686372	0.197445	0.47653	0.03	0.217338	0.133839	0.536218	0.274293	0.782281	0.029563	0.618696	0.74	0.045087	0.15	0.0683511	0.00793406	0.73	0.0547347	0.0167807	0.0613314	0.0867097	0.153978	0.0868555	0.456535	0.607743	0.046785	0.0390366	0.138291	0.257657	0.032623	0.0125869	0.0606994	0.211329	0.0511805	0.0196386	0.350865	0	0.42044	0.294358	0.0339248	0.0265985	0.0153879	0.467246
0.0061	0.152585	0.44	0.405415	0.000343782	0.204839	0.405692	0.686372	0.197445	0.476802	0.03	0.217138	0.133839	0.536168	0.274299	0.782356	0.0289973	0.618545	0.74	0.045087	0.15	0.0683511	0.00793406	0.73	0.0547347	0.0167807	0.0613314	0.0867097	0.153999	0.0868609	0.456541	0.607718	0.046785	0.0390366	0.138291	0.257657	0.032623	0.0125869	0.0606994	0.211338	0.0511805	0.0196326	0.350865	0	0.42044	0.294358	0.0339248	0.0265985	0.0153879	0.467246
0.0062	0.153019	0.44	0.404981	0.000339863	0.204839	0.406256	0.686372	0.197445	0.477072	0.03	0.216941	0.133839	0.536117	0.274306	0.782429	0.0284628	0.618395	0.74	0.045087	0.15	0.0683511	0.00793406	0.73	0.0547347	0.0167807	0.0613314	0.0867097	0.154021	0.086866	0.456547	0.607694	0.046785	0.0390366	0.138291	0.257657	0.032623	0.0125869	0.0606994	0.211346	0.0511805	0.0196267	0.350865	0	0.42044	0.294358	0.0339248	0.0265985	0.0153879	0.467246
0.0063	0.153453	0.44	0.404547	0.000336143	0.204839	0.40679	0.686372	0.197445	0.477343	0.03	0.216746	0.133839	0.536067	0.274313	0.782499	0.0279578	0.618245	0.74	0.045087	0.15	0.0683511	0.00793406	0.73	0.0547347	0.0167807	0.0613314	0.0867097	0.154043	0.0868707	0.456552	0.60767	0.046785	0.0390366	0.138291	0.257657	0.032623	0.0125869	0.0606994	0.211355	0.0511805	0.0196208	0.350865	0	0.42044	0.294358	0.0339248	0.0265985	0.0153879	0.467246
0.0064	0.153886	0.44	0.404114	0.000332608	0.204839	0.407297	0.686372	0.197445	0.477612	0.03	0.216554	0.133839	0.536017	0.274319	0.782567	0.0274806	0.618095	0.74	0.045087	0.15	0.0683511	0.00793406	0.73	0.0547347	0.0167807	0.0613314	0.0867097	0.154066	0.0868751	0.456558	0.607645	0.046785	0.0390366	0.138291	0.257657	0.032623	0.0125869	0.0606994	0.211364	0.0511805	0.0196148	0.350865	0	0.42044	0.294358	0.0339248	0.0265985	0.0153879	0.467246
0.0065	0.154319	0.44	0.403681	0.000329249	0.204839	0.407778	0.686372	0.197445	0.477881	0.03	0.216364	0.133839	0.535966	0.274326	0.782633	0.0270297	0.617945	0.74	0.045087	0.15	0.0683511	0.00793406	0.73	0.0547347	0.0167807	0.0613314	0.0867097	0.154088	0.0868791	0.456564	0.607621	0.046785	0.0390366	0.138291	0.257657	0.032623	0.0125869	0.0606994	0.211373	0.0511805	0.0196089	0.350865	0	0.42044	0.294358	0.0339248	0.0265985	0.0153879	0.467246
0.0066	0.154751	0.44	0.403249	0.000326055	0.204839	0.408235	0.686372	0.197445	0.478149	0.03	0.216177	0.133839	0.535916	0.274333	0.782697	0.0266036	0.617795	0.74	0.045087	0.15	0.0683511	0.00793406	0.73	0.0547347	0.0167807	0.0613314	0.0867097	0.154111	0.0868829	0.456569	0.607596	0.046785	0.0390366	0.138291	0.257657	0.032623	0.0125869	0.0606994	0.211381	0.0511805	0.019603	0.350865	0	0.42044	0.294358	0.0339248	0.0265985	0.0153879	0.467246
0.0067	0.155183	0.44	0.402817	0.000323016	0.204839	0.408669	0.686372	0.197445	0.478417	0.03	0.215993	0.133839	0.535866	0.27434	0.782759	0.026201	0.617646	0.74	0.045087	0.15	0.0683511	0.00793406	0.73	0.0547347	0.0167807	0.0613314	0.0867097	0.154133	0.0868864	0.456575	0.607572	0.046785	0.0390366	0.138291	0.257657	0.032623	0.0125869	0.0606994	0.21139	0.0511805	0.0195971	0.350865	0	0.42044	0.294358	0.0339248	0.0265985	0.0153879	0.467246
0.0068	0.155615	0.44	0.402385	0.000320122	0.204839	0.40908	0.686372	0.197445	0.478684	0.03	0.21581	0.133839	0.535815	0.274346	0.782819	0.0258207	0.617496	0.74	0.045087	0.15	0.0683511	0.00793406	0.73	0.0547347	0.0167807	0.0613314	0.0867097	0.154156	0.0868896	0.45658	0.607548	0.046785	0.0390366	0.138291	0.257657	0.032623	0.0125869	0.0606994	0.211399	0.0511805	0.0195912	0.350865	0	0.42044	0.294358	0.0339248	0.0265985	0.0153879	0.467246
0.0069	0.156046	0.44	0.401954	0.000317367	0.204839	0.409472	0.686372	0.197445	0.47895	0.03	0.215631	0.133839	0.535765	0.274353	0.782877	0.0254613	0.617347	0.74	0.045087	0.15	0.0683511	0.00793406	0.73	0.0547347	0.0167807	0.0613314	0.0867097	0.154179	0.0868927	0.456586	0.607523	0.046785	0.0390366	0.138291	0.257657	0.032623	0.0125869	0.0606994	0.211408	0.0511805	0.0195853	0.350865	0	0.42044	0.294358	0.0339248	0.0265985	0.0153879	0.467246
0.007	0.156477	0.44	0.401523	0.000314741	0.204839	0.409843	0.686372	0.197445	0.479215	0.03	0.215453	0.133839	0.535715	0.27436	0.782933	0.0251217	0.617198	0.74	0.045087	0.15	0.0683511	0.00793406	0.73	0.0547347	0.0167807	0.0613314	0.0867097	0.154202	0.0868956	0.456591	0.607499	0.046785	0.0390366	0.138291	0.257657	0.032623	0.0125869	0.0606994	0.211417	0.0511805	0.0195793	0.350865	0	0.42044	0.294358	0.0339248	0.0265985	0.0153879	0.467246
0.0071	0.156907	0.44	0.401093	0.000312236	0.204839	0.410196	0.686372	0.197445	0.47948	0.03	0.215278	0.133839	0.535665	0.274367	0.782987	0.0248008	0.617049	0.74	0.045087	0.15	0.0683511	0.00793406	0.73	0.0547347	0.0167807	0.0613314	0.0867097	0.154225	0.0868982	0.456597	0.607475	0.046785	0.0390366	0.138291	0.257657	0.032623	0.0125869	0.0606994	0.211426	0.0511805	0.0195734	0.350865	0	0.42044	0.294358	0.0339248	0.0265985	0.0153879	0.467246
0.0072	0.157336	0.44	0.400664	0.000309847	0.204839	0.410532	0.686372	0.197445	0.479744	0.03	0.215105	0.133839	0.535614	0.274374	0.783039	0.0244977	0.6169	0.74	0.045087	0.15	0.0683511	0.00793406	0.73	0.0547347	0.0167807	0.0613314	0.0867097	0.154248	0.0869008	0.456602	0.60745	0.046785	0.0390366	0.138291	0.257657	0.032623	0.0125869	0.0606994	0.211434	0.0511805	0.0195675	0.350865	0	0.42044	0.294358	0.0339248	0.0265985	0.0153879	0.467246
0.0073	0.157765	0.44	0.400235	0.000307566	0.204839	0.410851	0.686372	0.197445	0.480008	0.03	0.214934	0.133839	0.535564	0.27438	0.783089	0.0242113	0.616752	0.74	0.045087	0.15	0.0683511	0.00793406	0.73	0.0547347	0.0167807	0.0613314	0.0867097	0.154272	0.0869031	0.456608	0.607426	0.046785	0.0390366	0.138291	0.257657	0.032623	0.0125869	0.0606994	0.211443	0.0511805	0.0195616	0.350865	0	0.42044	0.294358	0.0339248	0.0265985	0.0153879	0.467246
0.0074	0.158194	0.44	0.399806	0.000305387	0.204839	0.411155	0.686372	0.197445	0.480271	0.03	0.214766	0.133839	0.535514	0.274387	0.783138	0.0239406	0.616603	0.74	0.045087	0.15	0.0683511	0.00793406	0.73	0.0547347	0.0167807	0.0613314	0.0867097	0.154295	0.0869054	0.456613	0.607402	0.046785	0.0390366	0.138291	0.257657	0.032623	0.0125869	0.0606994	0.211452	0.0511805	0.0195557	0.350865	0	0.42044	0.294358	0.0339248	0.0265985	0.0153879	0.467246
0.0075	0.158622	0.44	0.399378	0.000303304	0.204839	0.411444	0.686372	0.197445	0.480533	0.03	0.2146	0.133839	0.535464	0.274394	0.783184	0.0236849	0.616455	0.74	0.045087	0.15	0.0683511	0.00793406	0.73	0.0547347	0.0167807	0.0613314	0.0867097	0.154318	0.0869075	0.456618	0.607377	0.046785	0.0390366	0.138291	0.257657	0.032623	0.0125869	0.0606994	0.211461	0.0511805	0.0195499	0.350865	0	0.42044	0.294358	0.0339248	0.0265985	0.0153879	0.467246
0.0076	0.159049	0.44	0.398951	0.000301312	0.204839	0.411719	0.686372	0.197445	0.480795	0.03	0.214436	0.133839	0.535413	0.274401	0.783229	0.0234434	0.616307	0.74	0.045087	0.15	0.0683511	0.00793406	0.73	0.0547347	0.0167807	0.0613314	0.0867097	0.154342	0.0869094	0.456624	0.607353	0.046785	0.0390366	0.138291	0.257657	0.032623	0.0125869	0.0606994	0.21147	0.0511805	0.019544	0.350865	0	0.42044	0.294358	0.0339248	0.0265985	0.0153879	0.467246
0.0077	0.159476	0.44	0.398524	0.000299405	0.204839	0.41198	0.686372	0.197445	0.481056	0.03	0.214274	0.133839	0.535363	0.274408	0.783272	0.0232151	0.616159	0.74	0.045087	0.15	0.0683511	0.00793406	0.73	0.0547347	0.0167807	0.0613314	0.0867097	0.154365	0.0869113	0.456629	0.607329	0.046785	0.0390366	0.138291	0.257657	0.032623	0.0125869	0.0606994	0.211479	0.0511805	0.0195381	0.350865	0	0.42044	0.294358	0.0339248	0.0265985	0.0153879	0.467246
0.0078	0.159902	0.44	0.398098	0.000297578	0.204839	0.41223	0.686372	0.197445	0.481317	0.03	0.214114	0.133839	0.535313	0.274415	0.783313	0.0229995	0.616011	0.74	0.045087	0.15	0.0683511	0.00793406	0.73	0.0547347	0.0167807	0.0613314	0.0867097	0.154388	0.0869131	0.456634	0.607304	0.046785	0.0390366	0.138291	0.257657	0.032623	0.0125869	0.0606994	0.211488	0.0511805	0.0195322	0.350865	0	0.42044	0.294358	0.0339248	0.0265985	0.0153879	0.467246
0.0079	0.160327	0.44	0.397673	0.000295828	0.204839	0.412468	0.686372	0.197445	0.481577	0.03	0.213957	0.133839	0.535263	0.274422	0.783352	0.0227958	0.615863	0.74	0.045087	0.15	0.0683511	0.00793406	0.73	0.0547347	0.0167807	0.0613314	0.0867097	0.154412	0.0869148	0.456639	0.60728	0.046785	0.0390366	0.138291	0.257657	0.032623	0.0125869	0.0606994	0.211497	0.0511805	0.0195263	0.350865	0	0.42044	0.294358	0.0339248	0.0265985	0.0153879	0.467246
0.008	0.160752	0.44	0.397248	0.000294149	0.204839	0.412694	0.686372	0.197445	0.481836	0.03	0.213801	0.133839	0.535212	0.274428	0.78339	0.0226033	0.615716	0.74	0.045087	0.15	0.0683511	0.00793406	0.73	0.0547347	0.0167807	0.0613314	0.0867097	0.154436	0.0869164	0.456644	0.607256	0.046785	0.0390366	0.138291	0.257657	0.032623	0.0125869	0.0606994	0.211506	0.0511805	0.0195204	0.350865	0	0.42044	0.294358	0.0339248	0.0265985	0.0153879	0.467246
0.0081	0.161177	0.44	0.396823	0.000292537	0.204839	0.41291	0.686372	0.197445	0.482095	0.03	0.213648	0.133839	0.535162	0.274435	0.783426	0.0224215	0.615569	0.74	0.045087	0.15	0.0683511	0.00793406	0.73	0.0547347	0.0167807	0.0613314	0.0867097	0.154459	0.0869179	0.456649	0.607231	0.046785	0.0390366	0.138291	0.257657	0.032623	0.0125869	0.0606994	0.211515	0.0511805	0.0195145	0.350865	0	0.42044	0.294358	0.0339248	0.0265985	0.0153879	0.467246
0.0082	0.161601	0.44	0.396399	0.00029099	0.204839	0.413116	0.686372	0.197445	0.482353	0.03	0.213496	0.133839	0.535112	0.274442	0.78346	0.0222497	0.615421	0.74	0.045087	0.15	0.0683511	0.00793406	0.73	0.0547347	0.0167807	0.0613314	0.0867097	0.154483	0.0869194	0.456654	0.607207	0.046785	0.0390366	0.138291	0.257657	0.032623	0.0125869	0.0606994	0.211525	0.0511805	0.0195087	0.350865	0	0.42044	0.294358	0.0339248	0.0265985	0.0153879	0.467246
0.0083	0.162024	0.44	0.395976	0.000289502	0.204839	0.413313	0.686372	0.197445	0.482611	0.03	0.213347	0.133839	0.535062	0.274449	0.783493	0.0220874	0.615274	0.74	0.045087	0.15	0.0683511	0.00793406	0.73	0.0547347	0.0167807	0.0613314	0.0867097	0.154506	0.0869208	0.456659	0.607183	0.046785	0.0390366	0.138291	0.257657	0.032623	0.0125869	0.0606994	0.211534	0.0511805	0.0195028	0.350865	0	0.42044	0.294358	0.0339248	0.0265985	0.0153879	0.467246
0.0084	0.162446	0.44	0.395554	0.000288071	0.204839	0.413501	0.686372	0.197445	0.482868	0.03	0.213199	0.133839	0.535011	0.274456	0.783524	0.0219341	0.615127	0.74	0.045087	0.15	0.0683511	0.00793406	0.73	0.0547347	0.0167807	0.0613314	0.0867097	0.15453	0.0869221	0.456664	0.607158	0.046785	0.0390366	0.138291	0.257657	0.032623	0.0125869	0.0606994	0.211543	0.0511805	0.0194969	0.350865	0	0.42044	0.294358	0.0339248	0.0265985	0.0153879	0.467246
0.0085	0.162868	0.44	0.395132	0.000286694	0.204839	0.413681	0.686372	0.197445	0.483125	0.03	0.213054	0.133839	0.534961	0.274463	0.783553	0.0217893	0.614981	0.74	0.045087	0.15	0.0683511	0.00793406	0.73	0.0547347	0.0167807	0.0613314	0.0867097	0.154553	0.0869234	0.456669	0.607134	0.046785	0.0390366	0.138291	0.257657	0.032623	0.0125869	0.0606994	0.211552	0.0511805	0.0194911	0.350865	0	0.42044	0.294358	0.0339248	0.0265985	0.0153879	0.467246
0.0086	0.16329	0.44	0.39471	0.000285367	0.204839	0.413852	0.686372	0.197445	0.483381	0.03	0.21291	0.133839	0.534911	0.27447	0.783581	0.0216524	0.614834	0.74	0.045087	0.15	0.0683511	0.00793406	0.73	0.0547347	0.0167807	0.0613314	0.0867097	0.154577	0.0869247	0.456674	0.60711	0.046785	0.0390366	0.138291	0.257657	0.032623	0.0125869	0.0606994	0.211561	0.0511805	0.0194852	0.350865	0	0.42044	0.294358	0.0339248	0.0265985	0.0153879	0.467246
0.0087	0.16371	0.44	0.39429	0.000284088	0.204839	0.414016	0.686372	0.197445	0.483636	0.03	0.212769	0.133839	0.534861	0.274477	0.783607	0.0215232	0.614688	0.74	0.045087	0.15	0.0683511	0.00793406	0.73	0.0547347	0.0167807	0.0613314	0.0867097	0.154601	0.0869259	0.456679	0.607085	0.046785	0.0390366	0.138291	0.257657	0.032623	0.0125869	0.0606994	0.21157	0.0511805	0.0194793	0.350865	0	0.42044	0.294358	0.0339248	0.0265985	0.0153879	0.467246
0.0088	0.16413	0.44	0.39387	0.000282853	0.204839	0.414173	0.686372	0.197445	0.483891	0.03	0.212629	0.133839	0.534811	0.274484	0.783632	0.0214011	0.614541	0.74	0.045087	0.15	0.0683511	0.00793406	0.73	0.0547347	0.0167807	0.0613314	0.0867097	0.154624	0.086927	0.456684	0.607061	0.046785	0.0390366	0.138291	0.257657	0.032623	0.0125869	0.0606994	0.21158	0.0511805	0.0194735	0.350865	0	0.42044	0.294358	0.0339248	0.0265985	0.0153879	0.467246
0.0089	0.16455	0.44	0.39345	0.000281661	0.204839	0.414324	0.686372	0.197445	0.484146	0.03	0.212491	0.133839	0.53476	0.274491	0.783655	0.0212857	0.614395	0.74	0.045087	0.15	0.0683511	0.00793406	0.73	0.0547347	0.0167807	0.0613314	0.0867097	0.154648	0.0869282	0.456689	0.607037	0.046785	0.0390366	0.138291	0.257657	0.032623	0.0125869	0.0606994	0.211589	0.0511805	0.0194676	0.350865	0	0.42044	0.294358	0.0339248	0.0265985	0.0153879	0.467246
0.009	0.164969	0.44	0.393031	0.00028051	0.204839	0.414468	0.686372	0.197445	0.4844	0.03	0.212355	0.133839	0.53471	0.274497	0.783677	0.0211768	0.614249	0.74	0.045087	0.15	0.0683511	0.00793406	0.73	0.0547347	0.0167807	0.0613314	0.0867097	0.154671	0.0869292	0.456694	0.607012	0.046785	0.0390366	0.138291	0.257657	0.032623	0.0125869	0.0606994	0.211598	0.0511805	0.0194618	0.350865	0	0.42044	0.294358	0.0339248	0.0265985	0.0153879	0.467246
0.0091	0.165387	0.44	0.392613	0.000279396	0.204839	0.414606	0.686372	0.197445	0.484653	0.03	0.212221	0.133839	0.53466	0.274504	0.783697	0.0210739	0.614103	0.74	0.045087	0.15	0.0683511	0.00793406	0.73	0.0547347	0.0167807	0.0613314	0.0867097	0.154695	0.0869303	0.456699	0.606988	0.046785	0.0390366	0.138291	0.257657	0.032623	0.0125869	0.0606994	0.211607	0.0511805	0.0194559	0.350865	0	0.42044	0.294358	0.0339248	0.0265985	0.0153879	0.467246
0.0092	0.165804	0.44	0.392196	0.000278318	0.204839	0.414738	0.686372	0.197445	0.484906	0.03	0.212088	0.133839	0.53461	0.274511	0.783716	0.0209766	0.613958	0.74	0.045087	0.15	0.0683511	0.00793406	0.73	0.0547347	0.0167807	0.0613314	0.0867097	0.154719	0.0869313	0.456703	0.606964	0.046785	0.0390366	0.138291	0.257657	0.032623	0.0125869	0.0606994	0.211617	0.0511805	0.0194501	0.350865	0	0.42044	0.294358	0.0339248	0.0265985	0.0153879	0.467246
0.0093	0.166221	0.44	0.391779	0.000277273	0.204839	0.414865	0.686372	0.197445	0.485158	0.03	0.211957	0.133839	0.53456	0.274518	0.783733	0.0208848	0.613812	0.74	0.045087	0.15	0.0683511	0.00793406	0.73	0.0547347	0.0167807	0.0613314	0.0867097	0.154742	0.0869323	0.456708	0.606939	0.046785	0.0390366	0.138291	0.257657	0.032623	0.0125869	0.0606994	0.211626	0.0511805	0.0194442	0.350865	0	0.42044	0.294358	0.0339248	0.0265985	0.0153879	0.467246
0.0094	0.166638	0.44	0.391362	0.000276261	0.204839	0.414987	0.686372	0.197445	0.48541	0.03	0.211828	0.133839	0.534509	0.274525	0.783749	0.020798	0.613667	0.74	0.045087	0.15	0.0683511	0.00793406	0.73	0.0547347	0.0167807	0.0613314	0.0867097	0.154766	0.0869333	0.456713	0.606915	0.046785	0.0390366	0.138291	0.257657	0.032623	0.0125869	0.0606994	0.211635	0.0511805	0.0194384	0.350865	0	0.42044	0.294358	0.0339248	0.0265985	0.0153879	0.467246
0.0095	0.167053	0.44	0.390947	0.000275278	0.204839	0.415105	0.686372	0.197445	0.485661	0.03	0.211701	0.133839	0.534459	0.274532	0.783763	0.0207161	0.613521	0.74	0.045087	0.15	0.0683511	0.00793406	0.73	0.0547347	0.0167807	0.0613314	0.0867097	0.154789	0.0869342	0.456718	0.606891	0.046785	0.0390366	0.138291	0.257657	0.032623	0.0125869	0.0606994	0.211645	0.0511805	0.0194325	0.350865	0	0.42044	0.294358	0.0339248	0.0265985	0.0153879	0.467246
0.0096	0.167468	0.44	0.390532	0.000274324	0.204839	0.415218	0.686372	0.197445	0.485912	0.03	0.211576	0.133839	0.534409	0.274539	0.783777	0.0206387	0.613376	0.74	0.045087	0.15	0.0683511	0.00793406	0.73	0.0547347	0.0167807	0.0613314	0.0867097	0.154813	0.0869352	0.456723	0.606866	0.046785	0.0390366	0.138291	0.257657	0.032623	0.0125869	0.0606994	0.211654	0.0511805	0.0194267	0.350865	0	0.42044	0.294358	0.0339248	0.0265985	0.0153879	0.467246
0.0097	0.167882	0.44	0.390118	0.000273397	0.204839	0.415326	0.686372	0.197445	0.486162	0.03	0.211452	0.133839	0.534359	0.274546	0.783788	0.0205656	0.613231	0.74	0.045087	0.15	0.0683511	0.00793406	0.73	0.0547347	0.0167807	0.0613314	0.0867097	0.154836	0.0869361	0.456728	0.606842	0.046785	0.0390366	0.138291	0.257657	0.032623	0.0125869	0.0606994	0.211663	0.0511805	0.0194208	0.350865	0	0.42044	0.294358	0.0339248	0.0265985	0.0153879	0.467246
0.0098	0.168296	0.44	0.389704	0.000272496	0.204839	0.41543	0.686372	0.197445	0.486412	0.03	0.21133	0.133839	0.534309	0.274553	0.783799	0.0204966	0.613086	0.74	0.045087	0.15	0.0683511	0.00793406	0.73	0.0547347	0.0167807	0.0613314	0.0867097	0.15486	0.086937	0.456733	0.606818	0.046785	0.0390366	0.138291	0.257657	0.032623	0.0125869	0.0606994	0.211673	0.0511805	0.019415	0.350865	0	0.42044	0.294358	0.0339248	0.0265985	0.0153879	0.467246
0.0099	0.168709	0.44	0.389291	0.000271619	0.204839	0.415531	0.686372	0.197445	0.486661	0.03	0.211209	0.133839	0.534259	0.27456	0.783808	0.0204314	0.612942	0.74	0.045087	0.15	0.0683511	0.00793406	0.73	0.0547347	0.0167807	0.0613314	0.0867097	0.154883	0.0869379	0.456738	0.606793	0.046785	0.0390366	0.138291	0.257657	0.032623	0.0125869	0.0606994	0.211682	0.0511805	0.0194092	0.350865	0	0.42044	0.294358	0.0339248	0.0265985	0.0153879	0.467246
0.01	0.169121	0.44	0.388879	0.000270764	0.204839	0.415628	0.686372	0.197445	0.48691	0.03	0.21109	0.133839	0.534208	0.274567	0.783816	0.0203698	0.612797	0.74	0.045087	0.15	0.0683511	0.00793406	0.73	0.0547347	0.0167807	0.0613314	0.0867097	0.154906	0.0869387	0.456743	0.606769	0.046785	0.0390366	0.138291	0.257657	0.032623	0.0125869	0.0606994	0.211692	0.0511805	0.0194034	0.350865	0	0.42044	0.294358	0.0339248	0.0265985	0.0153879	0.467246
0.0101	0.169533	0.44	0.388467	0.000269931	0.204839	0.415722	0.686372	0.197445	0.487158	0.03	0.210973	0.133839	0.534158	0.274574	0.783822	0.0203116	0.612653	0.74	0.045087	0.15	0.0683511	0.00793406	0.73	0.0547347	0.0167807	0.0613314	0.0867097	0.15493	0.0869396	0.456747	0.606745	0.046785	0.0390366	0.138291	0.257657	0.032623	0.0125869	0.0606994	0.211701	0.0511805	0.0193975	0.350865	0	0.42044	0.294358	0.0339248	0.0265985	0.0153879	0.467246
0.0102	0.169944	0.44	0.388056	0.000269119	0.204839	0.415812	0.686372	0.197445	0.487406	0.03	0.210857	0.133839	0.534108	0.274581	0.783827	0.0202567	0.612509	0.74	0.045087	0.15	0.0683511	0.00793406	0.73	0.0547347	0.0167807	0.0613314	0.0867097	0.154953	0.0869404	0.456752	0.60672	0.046785	0.0390366	0.138291	0.257657	0.032623	0.0125869	0.0606994	0.211711	0.0511805	0.0193917	0.350865	0	0.42044	0.294358	0.0339248	0.0265985	0.0153879	0.467246
0.0103	0.170354	0.44	0.387646	0.000268326	0.204839	0.415899	0.686372	0.197445	0.487653	0.03	0.210743	0.133839	0.534058	0.274588	0.783831	0.0202048	0.612365	0.74	0.045087	0.15	0.0683511	0.00793406	0.73	0.0547347	0.0167807	0.0613314	0.0867097	0.154976	0.0869413	0.456757	0.606696	0.046785	0.0390366	0.138291	0.257657	0.032623	0.0125869	0.0606994	0.21172	0.0511805	0.0193859	0.350865	0	0.42044	0.294358	0.0339248	0.0265985	0.0153879	0.467246
0.0104	0.170764	0.44	0.387236	0.000267551	0.204839	0.415984	0.686372	0.197445	0.4879	0.03	0.210631	0.133839	0.534008	0.274595	0.783834	0.0201558	0.612221	0.74	0.045087	0.15	0.0683511	0.00793406	0.73	0.0547347	0.0167807	0.0613314	0.0867097	0.154999	0.0869421	0.456762	0.606672	0.046785	0.0390366	0.138291	0.257657	0.032623	0.0125869	0.0606994	0.21173	0.0511805	0.0193801	0.350865	0	0.42044	0.294358	0.0339248	0.0265985	0.0153879	0.467246
0.0105	0.171173	0.44	0.386827	0.000266793	0.204839	0.416066	0.686372	0.197445	0.488146	0.03	0.210519	0.133839	0.533958	0.274602	0.783836	0.0201096	0.612077	0.74	0.045087	0.15	0.0683511	0.00793406	0.73	0.0547347	0.0167807	0.0613314	0.0867097	0.155022	0.0869429	0.456767	0.606647	0.046785	0.0390366	0.138291	0.257657	0.032623	0.0125869	0.0606994	0.211739	0.0511805	0.0193742	0.350865	0	0.42044	0.294358	0.0339248	0.0265985	0.0153879	0.467246
0.0106	0.171582	0.44	0.386418	0.000266052	0.204839	0.416145	0.686372	0.197445	0.488392	0.03	0.21041	0.133839	0.533908	0.274609	0.783836	0.0200659	0.611933	0.74	0.045087	0.15	0.0683511	0.00793406	0.73	0.0547347	0.0167807	0.0613314	0.0867097	0.155046	0.0869437	0.456772	0.606623	0.046785	0.0390366	0.138291	0.257657	0.032623	0.0125869	0.0606994	0.211749	0.0511805	0.0193684	0.350865	0	0.42044	0.294358	0.0339248	0.0265985	0.0153879	0.467246
0.0107	0.171989	0.44	0.386011	0.000265326	0.204839	0.416221	0.686372	0.197445	0.488637	0.03	0.210302	0.133839	0.533858	0.274616	0.783835	0.0200247	0.61179	0.74	0.045087	0.15	0.0683511	0.00793406	0.73	0.0547347	0.0167807	0.0613314	0.0867097	0.155069	0.0869445	0.456777	0.606599	0.046785	0.0390366	0.138291	0.257657	0.032623	0.0125869	0.0606994	0.211759	0.0511805	0.0193626	0.350865	0	0.42044	0.294358	0.0339248	0.0265985	0.0153879	0.467246
0.0108	0.172397	0.44	0.385603	0.000264615	0.204839	0.416296	0.686372	0.197445	0.488882	0.03	0.210195	0.133839	0.533807	0.274623	0.783833	0.0199857	0.611647	0.74	0.045087	0.15	0.0683511	0.00793406	0.73	0.0547347	0.0167807	0.0613314	0.0867097	0.155092	0.0869453	0.456782	0.606574	0.046785	0.0390366	0.138291	0.257657	0.032623	0.0125869	0.0606994	0.211768	0.0511805	0.0193568	0.350865	0	0.42044	0.294358	0.0339248	0.0265985	0.0153879	0.467246
0.0109	0.172803	0.44	0.385197	0.000263918	0.204839	0.416368	0.686372	0.197445	0.489127	0.03	0.21009	0.133839	0.533757	0.27463	0.78383	0.019949	0.611503	0.74	0.045087	0.15	0.0683511	0.00793406	0.73	0.0547347	0.0167807	0.0613314	0.0867097	0.155115	0.0869461	0.456787	0.60655	0.046785	0.0390366	0.138291	0.257657	0.032623	0.0125869	0.0606994	0.211778	0.0511805	0.019351	0.350865	0	0.42044	0.294358	0.0339248	0.0265985	0.0153879	0.467246
0.011	0.173209	0.44	0.384791	0.000263235	0.204839	0.416438	0.686372	0.197445	0.489371	0.03	0.209986	0.133839	0.533707	0.274637	0.783826	0.0199143	0.61136	0.74	0.045087	0.15	0.0683511	0.00793406	0.73	0.0547347	0.0167807	0.0613314	0.0867097	0.155138	0.0869469	0.456792	0.606526	0.046785	0.0390366	0.138291	0.257657	0.032623	0.0125869	0.0606994	0.211787	0.0511805	0.0193452	0.350865	0	0.42044	0.294358	0.0339248	0.0265985	0.0153879	0.467246
0.0111	0.173614	0.44	0.384386	0.000262564	0.204839	0.416506	0.686372	0.197445	0.489614	0.03	0.209884	0.133839	0.533657	0.274644	0.78382	0.0198815	0.611218	0.74	0.045087	0.15	0.0683511	0.00793406	0.73	0.0547347	0.0167807	0.0613314	0.0867097	0.155161	0.0869477	0.456797	0.606501	0.046785	0.0390366	0.138291	0.257657	0.032623	0.0125869	0.0606994	0.211797	0.0511805	0.0193394	0.350865	0	0.42044	0.294358	0.0339248	0.0265985	0.0153879	0.467246
0.0112	0.174018	0.44	0.383982	0.000261905	0.204839	0.416573	0.686372	0.197445	0.489857	0.03	0.209783	0.133839	0.533607	0.274651	0.783814	0.0198505	0.611075	0.74	0.045087	0.15	0.0683511	0.00793406	0.73	0.0547347	0.0167807	0.0613314	0.0867097	0.155183	0.0869485	0.456803	0.606477	0.046785	0.0390366	0.138291	0.257657	0.032623	0.0125869	0.0606994	0.211807	0.0511805	0.0193336	0.350865	0	0.42044	0.294358	0.0339248	0.0265985	0.0153879	0.467246
0.0113	0.174422	0.44	0.383578	0.000261257	0.204839	0.416637	0.686372	0.197445	0.4901	0.03	0.209683	0.133839	0.533557	0.274658	0.783806	0.0198213	0.610932	0.74	0.045087	0.15	0.0683511	0.00793406	0.73	0.0547347	0.0167807	0.0613314	0.0867097	0.155206	0.0869493	0.456808	0.606453	0.046785	0.0390366	0.138291	0.257657	0.032623	0.0125869	0.0606994	0.211816	0.0511805	0.0193278	0.350865	0	0.42044	0.294358	0.0339248	0.0265985	0.0153879	0.467246
0.0114	0.174826	0.44	0.383174	0.00026062	0.204839	0.4167	0.686372	0.197445	0.490342	0.03	0.209585	0.133839	0.533507	0.274665	0.783798	0.0197938	0.61079	0.74	0.045087	0.15	0.0683511	0.00793406	0.73	0.0547347	0.0167807	0.0613314	0.0867097	0.155229	0.0869501	0.456813	0.606428	0.046785	0.0390366	0.138291	0.257657	0.032623	0.0125869	0.0606994	0.211826	0.0511805	0.019322	0.350865	0	0.42044	0.294358	0.0339248	0.0265985	0.0153879	0.467246
0.0115	0.175228	0.44	0.382772	0.000259993	0.204839	0.416761	0.686372	0.197445	0.490583	0.03	0.209488	0.133839	0.533457	0.274672	0.783788	0.0197678	0.610648	0.74	0.045087	0.15	0.0683511	0.00793406	0.73	0.0547347	0.0167807	0.0613314	0.0867097	0.155252	0.0869509	0.456818	0.606404	0.046785	0.0390366	0.138291	0.257657	0.032623	0.0125869	0.0606994	0.211836	0.0511805	0.0193162	0.350865	0	0.42044	0.294358	0.0339248	0.0265985	0.0153879	0.467246
0.0116	0.17563	0.44	0.38237	0.000259376	0.204839	0.416821	0.686372	0.197445	0.490824	0.03	0.209393	0.133839	0.533407	0.274679	0.783777	0.0197432	0.610505	0.74	0.045087	0.15	0.0683511	0.00793406	0.73	0.0547347	0.0167807	0.0613314	0.0867097	0.155274	0.0869517	0.456823	0.60638	0.046785	0.0390366	0.138291	0.257657	0.032623	0.0125869	0.0606994	0.211846	0.0511805	0.0193104	0.350865	0	0.42044	0.294358	0.0339248	0.0265985	0.0153879	0.467246
0.0117	0.176031	0.44	0.381969	0.000258768	0.204839	0.41688	0.686372	0.197445	0.491065	0.03	0.209299	0.133839	0.533357	0.274686	0.783766	0.01972	0.610363	0.74	0.045087	0.15	0.0683511	0.00793406	0.73	0.0547347	0.0167807	0.0613314	0.0867097	0.155297	0.0869525	0.456828	0.606355	0.046785	0.0390366	0.138291	0.257657	0.032623	0.0125869	0.0606994	0.211855	0.0511805	0.0193046	0.350865	0	0.42044	0.294358	0.0339248	0.0265985	0.0153879	0.467246
0.0118	0.176432	0.44	0.381568	0.000258169	0.204839	0.416937	0.686372	0.197445	0.491305	0.03	0.209206	0.133839	0.533307	0.274693	0.783753	0.0196982	0.610221	0.74	0.045087	0.15	0.0683511	0.00793406	0.73	0.0547347	0.0167807	0.0613314	0.0867097	0.15532	0.0869532	0.456834	0.606331	0.046785	0.0390366	0.138291	0.257657	0.032623	0.0125869	0.0606994	0.211865	0.0511805	0.0192989	0.350865	0	0.42044	0.294358	0.0339248	0.0265985	0.0153879	0.467246
0.0119	0.176832	0.44	0.381168	0.000257579	0.204839	0.416993	0.686372	0.197445	0.491545	0.03	0.209114	0.133839	0.533256	0.2747	0.783739	0.0196776	0.61008	0.74	0.045087	0.15	0.0683511	0.00793406	0.73	0.0547347	0.0167807	0.0613314	0.0867097	0.155342	0.086954	0.456839	0.606307	0.046785	0.0390366	0.138291	0.257657	0.032623	0.0125869	0.0606994	0.211875	0.0511805	0.0192931	0.350865	0	0.42044	0.294358	0.0339248	0.0265985	0.0153879	0.467246
0.012	0.177231	0.44	0.380769	0.000256996	0.204839	0.417047	0.686372	0.197445	0.491784	0.03	0.209024	0.133839	0.533206	0.274707	0.783725	0.0196581	0.609938	0.74	0.045087	0.15	0.0683511	0.00793406	0.73	0.0547347	0.0167807	0.0613314	0.0867097	0.155365	0.0869548	0.456844	0.606282	0.046785	0.0390366	0.138291	0.257657	0.032623	0.0125869	0.0606994	0.211885	0.0511805	0.0192873	0.350865	0	0.42044	0.294358	0.0339248	0.0265985	0.0153879	0.467246
0.0121	0.17763	0.44	0.38037	0.000256421	0.204839	0.417101	0.686372	0.197445	0.492023	0.03	0.208934	0.133839	0.533156	0.274714	0.783709	0.0196397	0.609797	0.74	0.045087	0.15	0.0683511	0.00793406	0.73	0.0547347	0.0167807	0.0613314	0.0867097	0.155387	0.0869556	0.45685	0.606258	0.046785	0.0390366	0.138291	0.257657	0.032623	0.0125869	0.0606994	0.211895	0.0511805	0.0192815	0.350865	0	0.42044	0.294358	0.0339248	0.0265985	0.0153879	0.467246
0.0122	0.178028	0.44	0.379972	0.000255853	0.204839	0.417153	0.686372	0.197445	0.492262	0.03	0.208846	0.133839	0.533106	0.274721	0.783692	0.0196224	0.609656	0.74	0.045087	0.15	0.0683511	0.00793406	0.73	0.0547347	0.0167807	0.0613314	0.0867097	0.155409	0.0869564	0.456855	0.606234	0.046785	0.0390366	0.138291	0.257657	0.032623	0.0125869	0.0606994	0.211905	0.0511805	0.0192758	0.350865	0	0.42044	0.294358	0.0339248	0.0265985	0.0153879	0.467246
0.0123	0.178425	0.44	0.379575	0.000255293	0.204839	0.417204	0.686372	0.197445	0.4925	0.03	0.20876	0.133839	0.533056	0.274729	0.783675	0.0196061	0.609514	0.74	0.045087	0.15	0.0683511	0.00793406	0.73	0.0547347	0.0167807	0.0613314	0.0867097	0.155432	0.0869572	0.45686	0.606209	0.046785	0.0390366	0.138291	0.257657	0.032623	0.0125869	0.0606994	0.211915	0.0511805	0.01927	0.350865	0	0.42044	0.294358	0.0339248	0.0265985	0.0153879	0.467246
0.0124	0.178822	0.44	0.379178	0.000254739	0.204839	0.417255	0.686372	0.197445	0.492737	0.03	0.208674	0.133839	0.533006	0.274736	0.783657	0.0195906	0.609373	0.74	0.045087	0.15	0.0683511	0.00793406	0.73	0.0547347	0.0167807	0.0613314	0.0867097	0.155454	0.086958	0.456866	0.606185	0.046785	0.0390366	0.138291	0.257657	0.032623	0.0125869	0.0606994	0.211924	0.0511805	0.0192642	0.350865	0	0.42044	0.294358	0.0339248	0.0265985	0.0153879	0.467246
0.0125	0.179218	0.44	0.378782	0.000254191	0.204839	0.417304	0.686372	0.197445	0.492975	0.03	0.20859	0.133839	0.532956	0.274743	0.783637	0.0195761	0.609233	0.74	0.045087	0.15	0.0683511	0.00793406	0.73	0.0547347	0.0167807	0.0613314	0.0867097	0.155476	0.0869588	0.456871	0.606161	0.046785	0.0390366	0.138291	0.257657	0.032623	0.0125869	0.0606994	0.211934	0.0511805	0.0192584	0.350865	0	0.42044	0.294358	0.0339248	0.0265985	0.0153879	0.467246
0.0126	0.179614	0.44	0.378386	0.000253649	0.204839	0.417353	0.686372	0.197445	0.493211	0.03	0.208507	0.133839	0.532906	0.27475	0.783617	0.0195624	0.609092	0.74	0.045087	0.15	0.0683511	0.00793406	0.73	0.0547347	0.0167807	0.0613314	0.0867097	0.155498	0.0869596	0.456877	0.606136	0.046785	0.0390366	0.138291	0.257657	0.032623	0.0125869	0.0606994	0.211944	0.0511805	0.0192527	0.350865	0	0.42044	0.294358	0.0339248	0.0265985	0.0153879	0.467246
0.0127	0.180009	0.44	0.377991	0.000253113	0.204839	0.417401	0.686372	0.197445	0.493448	0.03	0.208425	0.133839	0.532856	0.274757	0.783596	0.0195495	0.608951	0.74	0.045087	0.15	0.0683511	0.00793406	0.73	0.0547347	0.0167807	0.0613314	0.0867097	0.15552	0.0869604	0.456882	0.606112	0.046785	0.0390366	0.138291	0.257657	0.032623	0.0125869	0.0606994	0.211954	0.0511805	0.0192469	0.350865	0	0.42044	0.294358	0.0339248	0.0265985	0.0153879	0.467246
0.0128	0.180403	0.44	0.377597	0.000252582	0.204839	0.417448	0.686372	0.197445	0.493683	0.03	0.208344	0.133839	0.532806	0.274764	0.783574	0.0195373	0.608811	0.74	0.045087	0.15	0.0683511	0.00793406	0.73	0.0547347	0.0167807	0.0613314	0.0867097	0.155542	0.0869612	0.456888	0.606088	0.046785	0.0390366	0.138291	0.257657	0.032623	0.0125869	0.0606994	0.211964	0.0511805	0.0192412	0.350865	0	0.42044	0.294358	0.0339248	0.0265985	0.0153879	0.467246
0.0129	0.180796	0.44	0.377204	0.000252057	0.204839	0.417494	0.686372	0.197445	0.493919	0.03	0.208264	0.133839	0.532756	0.274771	0.783551	0.0195258	0.608671	0.74	0.045087	0.15	0.0683511	0.00793406	0.73	0.0547347	0.0167807	0.0613314	0.0867097	0.155564	0.086962	0.456893	0.606063	0.046785	0.0390366	0.138291	0.257657	0.032623	0.0125869	0.0606994	0.211974	0.0511805	0.0192354	0.350865	0	0.42044	0.294358	0.0339248	0.0265985	0.0153879	0.467246
0.013	0.181189	0.44	0.376811	0.000251537	0.204839	0.41754	0.686372	0.197445	0.494154	0.03	0.208185	0.133839	0.532706	0.274778	0.783528	0.019515	0.60853	0.74	0.045087	0.15	0.0683511	0.00793406	0.73	0.0547347	0.0167807	0.0613314	0.0867097	0.155586	0.0869629	0.456899	0.606039	0.046785	0.0390366	0.138291	0.257657	0.032623	0.0125869	0.0606994	0.211984	0.0511805	0.0192297	0.350865	0	0.42044	0.294358	0.0339248	0.0265985	0.0153879	0.467246
0.0131	0.181582	0.44	0.376418	0.000251022	0.204839	0.417585	0.686372	0.197445	0.494388	0.03	0.208108	0.133839	0.532656	0.274785	0.783503	0.0195048	0.60839	0.74	0.045087	0.15	0.0683511	0.00793406	0.73	0.0547347	0.0167807	0.0613314	0.0867097	0.155608	0.0869637	0.456905	0.606015	0.046785	0.0390366	0.138291	0.257657	0.032623	0.0125869	0.0606994	0.211994	0.0511805	0.0192239	0.350865	0	0.42044	0.294358	0.0339248	0.0265985	0.0153879	0.467246
0.0132	0.181973	0.44	0.376027	0.000250511	0.204839	0.417629	0.686372	0.197445	0.494623	0.03	0.208031	0.133839	0.532606	0.274792	0.783478	0.0194952	0.608251	0.74	0.045087	0.15	0.0683511	0.00793406	0.73	0.0547347	0.0167807	0.0613314	0.0867097	0.15563	0.0869645	0.45691	0.60599	0.046785	0.0390366	0.138291	0.257657	0.032623	0.0125869	0.0606994	0.212004	0.0511805	0.0192182	0.350865	0	0.42044	0.294358	0.0339248	0.0265985	0.0153879	0.467246
0.0133	0.182364	0.44	0.375636	0.000250005	0.204839	0.417673	0.686372	0.197445	0.494856	0.03	0.207956	0.133839	0.532556	0.274799	0.783452	0.0194861	0.608111	0.74	0.045087	0.15	0.0683511	0.00793406	0.73	0.0547347	0.0167807	0.0613314	0.0867097	0.155652	0.0869653	0.456916	0.605966	0.046785	0.0390366	0.138291	0.257657	0.032623	0.0125869	0.0606994	0.212014	0.0511805	0.0192124	0.350865	0	0.42044	0.294358	0.0339248	0.0265985	0.0153879	0.467246
0.0134	0.182755	0.44	0.375245	0.000249503	0.204839	0.417716	0.686372	0.197445	0.49509	0.03	0.207882	0.133839	0.532506	0.274806	0.783425	0.0194776	0.607971	0.74	0.045087	0.15	0.0683511	0.00793406	0.73	0.0547347	0.0167807	0.0613314	0.0867097	0.155674	0.0869662	0.456922	0.605942	0.046785	0.0390366	0.138291	0.257657	0.032623	0.0125869	0.0606994	0.212025	0.0511805	0.0192067	0.350865	0	0.42044	0.294358	0.0339248	0.0265985	0.0153879	0.467246
0.0135	0.183145	0.44	0.374855	0.000249005	0.204839	0.417759	0.686372	0.197445	0.495323	0.03	0.207808	0.133839	0.532456	0.274813	0.783398	0.0194696	0.607832	0.74	0.045087	0.15	0.0683511	0.00793406	0.73	0.0547347	0.0167807	0.0613314	0.0867097	0.155695	0.086967	0.456927	0.605917	0.046785	0.0390366	0.138291	0.257657	0.032623	0.0125869	0.0606994	0.212035	0.0511805	0.0192009	0.350865	0	0.42044	0.294358	0.0339248	0.0265985	0.0153879	0.467246
0.0136	0.183534	0.44	0.374466	0.000248511	0.204839	0.417801	0.686372	0.197445	0.495555	0.03	0.207736	0.133839	0.532406	0.274821	0.783369	0.019462	0.607693	0.74	0.045087	0.15	0.0683511	0.00793406	0.73	0.0547347	0.0167807	0.0613314	0.0867097	0.155717	0.0869679	0.456933	0.605893	0.046785	0.0390366	0.138291	0.257657	0.032623	0.0125869	0.0606994	0.212045	0.0511805	0.0191952	0.350865	0	0.42044	0.294358	0.0339248	0.0265985	0.0153879	0.467246
0.0137	0.183923	0.44	0.374077	0.000248021	0.204839	0.417843	0.686372	0.197445	0.495787	0.03	0.207665	0.133839	0.532356	0.274828	0.78334	0.0194549	0.607553	0.74	0.045087	0.15	0.0683511	0.00793406	0.73	0.0547347	0.0167807	0.0613314	0.0867097	0.155738	0.0869687	0.456939	0.605869	0.046785	0.0390366	0.138291	0.257657	0.032623	0.0125869	0.0606994	0.212055	0.0511805	0.0191894	0.350865	0	0.42044	0.294358	0.0339248	0.0265985	0.0153879	0.467246
0.0138	0.184311	0.44	0.373689	0.000247535	0.204839	0.417884	0.686372	0.197445	0.496019	0.03	0.207595	0.133839	0.532306	0.274835	0.78331	0.0194482	0.607414	0.74	0.045087	0.15	0.0683511	0.00793406	0.73	0.0547347	0.0167807	0.0613314	0.0867097	0.15576	0.0869696	0.456945	0.605844	0.046785	0.0390366	0.138291	0.257657	0.032623	0.0125869	0.0606994	0.212065	0.0511805	0.0191837	0.350865	0	0.42044	0.294358	0.0339248	0.0265985	0.0153879	0.467246
0.0139	0.184698	0.44	0.373302	0.000247052	0.204839	0.417924	0.686372	0.197445	0.49625	0.03	0.207525	0.133839	0.532256	0.274842	0.78328	0.0194419	0.607275	0.74	0.045087	0.15	0.0683511	0.00793406	0.73	0.0547347	0.0167807	0.0613314	0.0867097	0.155781	0.0869704	0.456951	0.60582	0.046785	0.0390366	0.138291	0.257657	0.032623	0.0125869	0.0606994	0.212075	0.0511805	0.019178	0.350865	0	0.42044	0.294358	0.0339248	0.0265985	0.0153879	0.467246
0.014	0.185085	0.44	0.372915	0.000246573	0.204839	0.417965	0.686372	0.197445	0.496481	0.03	0.207457	0.133839	0.532206	0.274849	0.783248	0.019436	0.607137	0.74	0.045087	0.15	0.0683511	0.00793406	0.73	0.0547347	0.0167807	0.0613314	0.0867097	0.155803	0.0869713	0.456957	0.605796	0.046785	0.0390366	0.138291	0.257657	0.032623	0.0125869	0.0606994	0.212085	0.0511805	0.0191722	0.350865	0	0.42044	0.294358	0.0339248	0.0265985	0.0153879	0.467246
0.0141	0.185471	0.44	0.372529	0.000246097	0.204839	0.418005	0.686372	0.197445	0.496711	0.03	0.20739	0.133839	0.532156	0.274856	0.783216	0.0194304	0.606998	0.74	0.045087	0.15	0.0683511	0.00793406	0.73	0.0547347	0.0167807	0.0613314	0.0867097	0.155824	0.0869721	0.456963	0.605771	0.046785	0.0390366	0.138291	0.257657	0.032623	0.0125869	0.0606994	0.212096	0.0511805	0.0191665	0.350865	0	0.42044	0.294358	0.0339248	0.0265985	0.0153879	0.467246
0.0142	0.185856	0.44	0.372144	0.000245624	0.204839	0.418044	0.686372	0.197445	0.496941	0.03	0.207323	0.133839	0.532106	0.274863	0.783184	0.0194252	0.60686	0.74	0.045087	0.15	0.0683511	0.00793406	0.73	0.0547347	0.0167807	0.0613314	0.0867097	0.155845	0.086973	0.456969	0.605747	0.046785	0.0390366	0.138291	0.257657	0.032623	0.0125869	0.0606994	0.212106	0.0511805	0.0191608	0.350865	0	0.42044	0.294358	0.0339248	0.0265985	0.0153879	0.467246
0.0143	0.186241	0.44	0.371759	0.000245155	0.204839	0.418083	0.686372	0.197445	0.497171	0.03	0.207258	0.133839	0.532056	0.27487	0.78315	0.0194203	0.606721	0.74	0.045087	0.15	0.0683511	0.00793406	0.73	0.0547347	0.0167807	0.0613314	0.0867097	0.155867	0.0869739	0.456975	0.605722	0.046785	0.0390366	0.138291	0.257657	0.032623	0.0125869	0.0606994	0.212116	0.0511805	0.0191551	0.350865	0	0.42044	0.294358	0.0339248	0.0265985	0.0153879	0.467246
0.0144	0.186626	0.44	0.371374	0.000244688	0.204839	0.418122	0.686372	0.197445	0.4974	0.03	0.207193	0.133839	0.532006	0.274877	0.783116	0.0194157	0.606583	0.74	0.045087	0.15	0.0683511	0.00793406	0.73	0.0547347	0.0167807	0.0613314	0.0867097	0.155888	0.0869748	0.456981	0.605698	0.046785	0.0390366	0.138291	0.257657	0.032623	0.0125869	0.0606994	0.212126	0.0511805	0.0191493	0.350865	0	0.42044	0.294358	0.0339248	0.0265985	0.0153879	0.467246
0.0145	0.187009	0.44	0.370991	0.000244224	0.204839	0.418161	0.686372	0.197445	0.497629	0.03	0.20713	0.133839	0.531956	0.274884	0.783082	0.0194114	0.606445	0.74	0.045087	0.15	0.0683511	0.00793406	0.73	0.0547347	0.0167807	0.0613314	0.0867097	0.155909	0.0869757	0.456987	0.605674	0.046785	0.0390366	0.138291	0.257657	0.032623	0.0125869	0.0606994	0.212137	0.0511805	0.0191436	0.350865	0	0.42044	0.294358	0.0339248	0.0265985	0.0153879	0.467246
0.0146	0.187392	0.44	0.370608	0.000243763	0.204839	0.418199	0.686372	0.197445	0.497857	0.03	0.207067	0.133839	0.531906	0.274892	0.783046	0.0194073	0.606307	0.74	0.045087	0.15	0.0683511	0.00793406	0.73	0.0547347	0.0167807	0.0613314	0.0867097	0.15593	0.0869766	0.456993	0.605649	0.046785	0.0390366	0.138291	0.257657	0.032623	0.0125869	0.0606994	0.212147	0.0511805	0.0191379	0.350865	0	0.42044	0.294358	0.0339248	0.0265985	0.0153879	0.467246
0.0147	0.187775	0.44	0.370225	0.000243305	0.204839	0.418237	0.686372	0.197445	0.498085	0.03	0.207005	0.133839	0.531856	0.274899	0.78301	0.0194035	0.60617	0.74	0.045087	0.15	0.0683511	0.00793406	0.73	0.0547347	0.0167807	0.0613314	0.0867097	0.155951	0.0869775	0.456999	0.605625	0.046785	0.0390366	0.138291	0.257657	0.032623	0.0125869	0.0606994	0.212157	0.0511805	0.0191322	0.350865	0	0.42044	0.294358	0.0339248	0.0265985	0.0153879	0.467246
0.0148	0.188157	0.44	0.369843	0.000242849	0.204839	0.418274	0.686372	0.197445	0.498312	0.03	0.206945	0.133839	0.531806	0.274906	0.782974	0.0193999	0.606032	0.74	0.045087	0.15	0.0683511	0.00793406	0.73	0.0547347	0.0167807	0.0613314	0.0867097	0.155972	0.0869784	0.457005	0.605601	0.046785	0.0390366	0.138291	0.257657	0.032623	0.0125869	0.0606994	0.212168	0.0511805	0.0191265	0.350865	0	0.42044	0.294358	0.0339248	0.0265985	0.0153879	0.467246
0.0149	0.188538	0.44	0.369462	0.000242396	0.204839	0.418312	0.686372	0.197445	0.49854	0.03	0.206884	0.133839	0.531756	0.274913	0.782936	0.0193966	0.605894	0.74	0.045087	0.15	0.0683511	0.00793406	0.73	0.0547347	0.0167807	0.0613314	0.0867097	0.155993	0.0869793	0.457011	0.605576	0.046785	0.0390366	0.138291	0.257657	0.032623	0.0125869	0.0606994	0.212178	0.0511805	0.0191208	0.350865	0	0.42044	0.294358	0.0339248	0.0265985	0.0153879	0.467246
0.015	0.188919	0.44	0.369081	0.000241946	0.204839	0.418349	0.686372	0.197445	0.498766	0.03	0.206825	0.133839	0.531706	0.27492	0.782898	0.0193935	0.605757	0.74	0.045087	0.15	0.0683511	0.00793406	0.73	0.0547347	0.0167807	0.0613314	0.0867097	0.156014	0.0869802	0.457018	0.605552	0.046785	0.0390366	0.138291	0.257657	0.032623	0.0125869	0.0606994	0.212188	0.0511805	0.0191151	0.350865	0	0.42044	0.294358	0.0339248	0.0265985	0.0153879	0.467246
0.0151	0.189299	0.44	0.368701	0.000241498	0.204839	0.418386	0.686372	0.197445	0.498993	0.03	0.206767	0.133839	0.531656	0.274927	0.78286	0.0193905	0.60562	0.74	0.045087	0.15	0.0683511	0.00793406	0.73	0.0547347	0.0167807	0.0613314	0.0867097	0.156034	0.0869811	0.457024	0.605528	0.046785	0.0390366	0.138291	0.257657	0.032623	0.0125869	0.0606994	0.212199	0.0511805	0.0191094	0.350865	0	0.42044	0.294358	0.0339248	0.0265985	0.0153879	0.467246
0.0152	0.189678	0.44	0.368322	0.000241052	0.204839	0.418422	0.686372	0.197445	0.499219	0.03	0.206709	0.133839	0.531606	0.274934	0.782821	0.0193878	0.605483	0.74	0.045087	0.15	0.0683511	0.00793406	0.73	0.0547347	0.0167807	0.0613314	0.0867097	0.156055	0.086982	0.45703	0.605503	0.046785	0.0390366	0.138291	0.257657	0.032623	0.0125869	0.0606994	0.212209	0.0511805	0.0191037	0.350865	0	0.42044	0.294358	0.0339248	0.0265985	0.0153879	0.467246
0.0153	0.190057	0.44	0.367943	0.000240608	0.204839	0.418459	0.686372	0.197445	0.499444	0.03	0.206653	0.133839	0.531556	0.274942	0.782781	0.0193852	0.605346	0.74	0.045087	0.15	0.0683511	0.00793406	0.73	0.0547347	0.0167807	0.0613314	0.0867097	0.156076	0.086983	0.457036	0.605479	0.046785	0.0390366	0.138291	0.257657	0.032623	0.0125869	0.0606994	0.21222	0.0511805	0.019098	0.350865	0	0.42044	0.294358	0.0339248	0.0265985	0.0153879	0.467246
0.0154	0.190436	0.44	0.367564	0.000240167	0.204839	0.418495	0.686372	0.197445	0.49967	0.03	0.206597	0.133839	0.531506	0.274949	0.782741	0.0193828	0.605209	0.74	0.045087	0.15	0.0683511	0.00793406	0.73	0.0547347	0.0167807	0.0613314	0.0867097	0.156096	0.0869839	0.457043	0.605455	0.046785	0.0390366	0.138291	0.257657	0.032623	0.0125869	0.0606994	0.21223	0.0511805	0.0190923	0.350865	0	0.42044	0.294358	0.0339248	0.0265985	0.0153879	0.467246
0.0155	0.190813	0.44	0.367187	0.000239728	0.204839	0.418531	0.686372	0.197445	0.499894	0.03	0.206542	0.133839	0.531456	0.274956	0.7827	0.0193806	0.605072	0.74	0.045087	0.15	0.0683511	0.00793406	0.73	0.0547347	0.0167807	0.0613314	0.0867097	0.156117	0.0869848	0.457049	0.605431	0.046785	0.0390366	0.138291	0.257657	0.032623	0.0125869	0.0606994	0.21224	0.0511805	0.0190866	0.350865	0	0.42044	0.294358	0.0339248	0.0265985	0.0153879	0.467246
0.0156	0.19119	0.44	0.36681	0.000239292	0.204839	0.418566	0.686372	0.197445	0.500119	0.03	0.206488	0.133839	0.531406	0.274963	0.782659	0.0193785	0.604936	0.74	0.045087	0.15	0.0683511	0.00793406	0.73	0.0547347	0.0167807	0.0613314	0.0867097	0.156137	0.0869858	0.457056	0.605406	0.046785	0.0390366	0.138291	0.257657	0.032623	0.0125869	0.0606994	0.212251	0.0511805	0.0190809	0.350865	0	0.42044	0.294358	0.0339248	0.0265985	0.0153879	0.467246
0.0157	0.191567	0.44	0.366433	0.000238857	0.204839	0.418602	0.686372	0.197445	0.500343	0.03	0.206434	0.133839	0.531356	0.27497	0.782617	0.0193766	0.6048	0.74	0.045087	0.15	0.0683511	0.00793406	0.73	0.0547347	0.0167807	0.0613314	0.0867097	0.156158	0.0869867	0.457062	0.605382	0.046785	0.0390366	0.138291	0.257657	0.032623	0.0125869	0.0606994	0.212261	0.0511805	0.0190752	0.350865	0	0.42044	0.294358	0.0339248	0.0265985	0.0153879	0.467246
0.0158	0.191943	0.44	0.366057	0.000238424	0.204839	0.418637	0.686372	0.197445	0.500567	0.03	0.206382	0.133839	0.531307	0.274977	0.782575	0.0193748	0.604663	0.74	0.045087	0.15	0.0683511	0.00793406	0.73	0.0547347	0.0167807	0.0613314	0.0867097	0.156178	0.0869877	0.457069	0.605358	0.046785	0.0390366	0.138291	0.257657	0.032623	0.0125869	0.0606994	0.212272	0.0511805	0.0190695	0.350865	0	0.42044	0.294358	0.0339248	0.0265985	0.0153879	0.467246
0.0159	0.192318	0.44	0.365682	0.000237994	0.204839	0.418673	0.686372	0.197445	0.50079	0.03	0.20633	0.133839	0.531257	0.274984	0.782532	0.0193731	0.604527	0.74	0.045087	0.15	0.0683511	0.00793406	0.73	0.0547347	0.0167807	0.0613314	0.0867097	0.156199	0.0869887	0.457075	0.605333	0.046785	0.0390366	0.138291	0.257657	0.032623	0.0125869	0.0606994	0.212282	0.0511805	0.0190638	0.350865	0	0.42044	0.294358	0.0339248	0.0265985	0.0153879	0.467246
0.016	0.192693	0.44	0.365307	0.000237565	0.204839	0.418708	0.686372	0.197445	0.501013	0.03	0.206278	0.133839	0.531207	0.274992	0.782489	0.0193716	0.604391	0.74	0.045087	0.15	0.0683511	0.00793406	0.73	0.0547347	0.0167807	0.0613314	0.0867097	0.156219	0.0869896	0.457082	0.605309	0.046785	0.0390366	0.138291	0.257657	0.032623	0.0125869	0.0606994	0.212293	0.0511805	0.0190581	0.350865	0	0.42044	0.294358	0.0339248	0.0265985	0.0153879	0.467246
0.0161	0.193067	0.44	0.364933	0.000237139	0.204839	0.418743	0.686372	0.197445	0.501235	0.03	0.206228	0.133839	0.531157	0.274999	0.782445	0.0193701	0.604255	0.74	0.045087	0.15	0.0683511	0.00793406	0.73	0.0547347	0.0167807	0.0613314	0.0867097	0.156239	0.0869906	0.457088	0.605285	0.046785	0.0390366	0.138291	0.257657	0.032623	0.0125869	0.0606994	0.212303	0.0511805	0.0190525	0.350865	0	0.42044	0.294358	0.0339248	0.0265985	0.0153879	0.467246
0.0162	0.193441	0.44	0.364559	0.000236714	0.204839	0.418777	0.686372	0.197445	0.501457	0.03	0.206178	0.133839	0.531107	0.275006	0.7824	0.0193688	0.60412	0.74	0.045087	0.15	0.0683511	0.00793406	0.73	0.0547347	0.0167807	0.0613314	0.0867097	0.156259	0.0869916	0.457095	0.60526	0.046785	0.0390366	0.138291	0.257657	0.032623	0.0125869	0.0606994	0.212314	0.0511805	0.0190468	0.350865	0	0.42044	0.294358	0.0339248	0.0265985	0.0153879	0.467246
0.0163	0.193814	0.44	0.364186	0.000236291	0.204839	0.418812	0.686372	0.197445	0.501679	0.03	0.206129	0.133839	0.531057	0.275013	0.782355	0.0193676	0.603984	0.74	0.045087	0.15	0.0683511	0.00793406	0.73	0.0547347	0.0167807	0.0613314	0.0867097	0.156279	0.0869926	0.457101	0.605236	0.046785	0.0390366	0.138291	0.257657	0.032623	0.0125869	0.0606994	0.212325	0.0511805	0.0190411	0.350865	0	0.42044	0.294358	0.0339248	0.0265985	0.0153879	0.467246
0.0164	0.194186	0.44	0.363814	0.00023587	0.204839	0.418846	0.686372	0.197445	0.5019	0.03	0.206081	0.133839	0.531007	0.27502	0.78231	0.0193665	0.603849	0.74	0.045087	0.15	0.0683511	0.00793406	0.73	0.0547347	0.0167807	0.0613314	0.0867097	0.156299	0.0869936	0.457108	0.605212	0.046785	0.0390366	0.138291	0.257657	0.032623	0.0125869	0.0606994	0.212335	0.0511805	0.0190354	0.350865	0	0.42044	0.294358	0.0339248	0.0265985	0.0153879	0.467246
0.0165	0.194558	0.44	0.363442	0.00023545	0.204839	0.418881	0.686372	0.197445	0.502121	0.03	0.206034	0.133839	0.530957	0.275027	0.782264	0.0193654	0.603713	0.74	0.045087	0.15	0.0683511	0.00793406	0.73	0.0547347	0.0167807	0.0613314	0.0867097	0.15632	0.0869946	0.457115	0.605187	0.046785	0.0390366	0.138291	0.257657	0.032623	0.0125869	0.0606994	0.212346	0.0511805	0.0190298	0.350865	0	0.42044	0.294358	0.0339248	0.0265985	0.0153879	0.467246
0.0166	0.19493	0.44	0.36307	0.000235033	0.204839	0.418915	0.686372	0.197445	0.502342	0.03	0.205987	0.133839	0.530907	0.275035	0.782218	0.0193645	0.603578	0.74	0.045087	0.15	0.0683511	0.00793406	0.73	0.0547347	0.0167807	0.0613314	0.0867097	0.156339	0.0869956	0.457122	0.605163	0.046785	0.0390366	0.138291	0.257657	0.032623	0.0125869	0.0606994	0.212357	0.0511805	0.0190241	0.350865	0	0.42044	0.294358	0.0339248	0.0265985	0.0153879	0.467246
0.0167	0.1953	0.44	0.3627	0.000234617	0.204839	0.418949	0.686372	0.197445	0.502562	0.03	0.205941	0.133839	0.530857	0.275042	0.782171	0.0193636	0.603443	0.74	0.045087	0.15	0.0683511	0.00793406	0.73	0.0547347	0.0167807	0.0613314	0.0867097	0.156359	0.0869966	0.457128	0.605139	0.046785	0.0390366	0.138291	0.257657	0.032623	0.0125869	0.0606994	0.212367	0.0511805	0.0190184	0.350865	0	0.42044	0.294358	0.0339248	0.0265985	0.0153879	0.467246
0.0168	0.19567	0.44	0.36233	0.000234203	0.204839	0.418983	0.686372	0.197445	0.502782	0.03	0.205895	0.133839	0.530807	0.275049	0.782124	0.0193628	0.603308	0.74	0.045087	0.15	0.0683511	0.00793406	0.73	0.0547347	0.0167807	0.0613314	0.0867097	0.156379	0.0869976	0.457135	0.605114	0.046785	0.0390366	0.138291	0.257657	0.032623	0.0125869	0.0606994	0.212378	0.0511805	0.0190128	0.350865	0	0.42044	0.294358	0.0339248	0.0265985	0.0153879	0.467246
0.0169	0.19604	0.44	0.36196	0.000233791	0.204839	0.419017	0.686372	0.197445	0.503002	0.03	0.20585	0.133839	0.530758	0.275056	0.782076	0.0193621	0.603174	0.74	0.045087	0.15	0.0683511	0.00793406	0.73	0.0547347	0.0167807	0.0613314	0.0867097	0.156399	0.0869986	0.457142	0.60509	0.046785	0.0390366	0.138291	0.257657	0.032623	0.0125869	0.0606994	0.212389	0.0511805	0.0190071	0.350865	0	0.42044	0.294358	0.0339248	0.0265985	0.0153879	0.467246
0.017	0.196409	0.44	0.361591	0.00023338	0.204839	0.41905	0.686372	0.197445	0.503221	0.03	0.205806	0.133839	0.530708	0.275063	0.782028	0.0193615	0.603039	0.74	0.045087	0.15	0.0683511	0.00793406	0.73	0.0547347	0.0167807	0.0613314	0.0867097	0.156419	0.0869996	0.457149	0.605066	0.046785	0.0390366	0.138291	0.257657	0.032623	0.0125869	0.0606994	0.212399	0.0511805	0.0190014	0.350865	0	0.42044	0.294358	0.0339248	0.0265985	0.0153879	0.467246
0.0171	0.196778	0.44	0.361222	0.000232971	0.204839	0.419084	0.686372	0.197445	0.50344	0.03	0.205763	0.133839	0.530658	0.275071	0.781979	0.0193609	0.602904	0.74	0.045087	0.15	0.0683511	0.00793406	0.73	0.0547347	0.0167807	0.0613314	0.0867097	0.156438	0.0870007	0.457156	0.605042	0.046785	0.0390366	0.138291	0.257657	0.032623	0.0125869	0.0606994	0.21241	0.0511805	0.0189958	0.350865	0	0.42044	0.294358	0.0339248	0.0265985	0.0153879	0.467246
0.0172	0.197145	0.44	0.360855	0.000232563	0.204839	0.419117	0.686372	0.197445	0.503658	0.03	0.20572	0.133839	0.530608	0.275078	0.78193	0.0193603	0.60277	0.74	0.045087	0.15	0.0683511	0.00793406	0.73	0.0547347	0.0167807	0.0613314	0.0867097	0.156458	0.0870017	0.457163	0.605017	0.046785	0.0390366	0.138291	0.257657	0.032623	0.0125869	0.0606994	0.212421	0.0511805	0.0189901	0.350865	0	0.42044	0.294358	0.0339248	0.0265985	0.0153879	0.467246
0.0173	0.197513	0.44	0.360487	0.000232157	0.204839	0.419151	0.686372	0.197445	0.503876	0.03	0.205678	0.133839	0.530558	0.275085	0.781881	0.0193599	0.602636	0.74	0.045087	0.15	0.0683511	0.00793406	0.73	0.0547347	0.0167807	0.0613314	0.0867097	0.156478	0.0870027	0.457169	0.604993	0.046785	0.0390366	0.138291	0.257657	0.032623	0.0125869	0.0606994	0.212431	0.0511805	0.0189845	0.350865	0	0.42044	0.294358	0.0339248	0.0265985	0.0153879	0.467246
0.0174	0.19788	0.44	0.36012	0.000231753	0.204839	0.419184	0.686372	0.197445	0.504094	0.03	0.205636	0.133839	0.530508	0.275092	0.781831	0.0193595	0.602502	0.74	0.045087	0.15	0.0683511	0.00793406	0.73	0.0547347	0.0167807	0.0613314	0.0867097	0.156497	0.0870038	0.457176	0.604969	0.046785	0.0390366	0.138291	0.257657	0.032623	0.0125869	0.0606994	0.212442	0.0511805	0.0189788	0.350865	0	0.42044	0.294358	0.0339248	0.0265985	0.0153879	0.467246
0.0175	0.198246	0.44	0.359754	0.00023135	0.204839	0.419217	0.686372	0.197445	0.504311	0.03	0.205595	0.133839	0.530458	0.275099	0.781781	0.0193591	0.602368	0.74	0.045087	0.15	0.0683511	0.00793406	0.73	0.0547347	0.0167807	0.0613314	0.0867097	0.156517	0.0870048	0.457183	0.604944	0.046785	0.0390366	0.138291	0.257657	0.032623	0.0125869	0.0606994	0.212453	0.0511805	0.0189732	0.350865	0	0.42044	0.294358	0.0339248	0.0265985	0.0153879	0.467246
0.0176	0.198611	0.44	0.359389	0.000230949	0.204839	0.41925	0.686372	0.197445	0.504528	0.03	0.205555	0.133839	0.530408	0.275107	0.78173	0.0193588	0.602234	0.74	0.045087	0.15	0.0683511	0.00793406	0.73	0.0547347	0.0167807	0.0613314	0.0867097	0.156536	0.0870059	0.45719	0.60492	0.046785	0.0390366	0.138291	0.257657	0.032623	0.0125869	0.0606994	0.212464	0.0511805	0.0189675	0.350865	0	0.42044	0.294358	0.0339248	0.0265985	0.0153879	0.467246
0.0177	0.198977	0.44	0.359023	0.00023055	0.204839	0.419283	0.686372	0.197445	0.504744	0.03	0.205515	0.133839	0.530359	0.275114	0.78168	0.0193586	0.6021	0.74	0.045087	0.15	0.0683511	0.00793406	0.73	0.0547347	0.0167807	0.0613314	0.0867097	0.156556	0.087007	0.457198	0.604896	0.046785	0.0390366	0.138291	0.257657	0.032623	0.0125869	0.0606994	0.212475	0.0511805	0.0189619	0.350865	0	0.42044	0.294358	0.0339248	0.0265985	0.0153879	0.467246
0.0178	0.199341	0.44	0.358659	0.000230151	0.204839	0.419316	0.686372	0.197445	0.504961	0.03	0.205476	0.133839	0.530309	0.275121	0.781628	0.0193583	0.601967	0.74	0.045087	0.15	0.0683511	0.00793406	0.73	0.0547347	0.0167807	0.0613314	0.0867097	0.156575	0.087008	0.457205	0.604872	0.046785	0.0390366	0.138291	0.257657	0.032623	0.0125869	0.0606994	0.212485	0.0511805	0.0189562	0.350865	0	0.42044	0.294358	0.0339248	0.0265985	0.0153879	0.467246
0.0179	0.199705	0.44	0.358295	0.000229755	0.204839	0.419349	0.686372	0.197445	0.505177	0.03	0.205438	0.133839	0.530259	0.275128	0.781577	0.0193582	0.601833	0.74	0.045087	0.15	0.0683511	0.00793406	0.73	0.0547347	0.0167807	0.0613314	0.0867097	0.156594	0.0870091	0.457212	0.604847	0.046785	0.0390366	0.138291	0.257657	0.032623	0.0125869	0.0606994	0.212496	0.0511805	0.0189506	0.350865	0	0.42044	0.294358	0.0339248	0.0265985	0.0153879	0.467246
0.018	0.200069	0.44	0.357931	0.00022936	0.204839	0.419382	0.686372	0.197445	0.505392	0.03	0.2054	0.133839	0.530209	0.275135	0.781524	0.019358	0.6017	0.74	0.045087	0.15	0.0683511	0.00793406	0.73	0.0547347	0.0167807	0.0613314	0.0867097	0.156613	0.0870102	0.457219	0.604823	0.046785	0.0390366	0.138291	0.257657	0.032623	0.0125869	0.0606994	0.212507	0.0511805	0.018945	0.350865	0	0.42044	0.294358	0.0339248	0.0265985	0.0153879	0.467246
0.0181	0.200431	0.44	0.357569	0.000228966	0.204839	0.419414	0.686372	0.197445	0.505607	0.03	0.205362	0.133839	0.530159	0.275143	0.781472	0.0193579	0.601567	0.74	0.045087	0.15	0.0683511	0.00793406	0.73	0.0547347	0.0167807	0.0613314	0.0867097	0.156633	0.0870113	0.457226	0.604799	0.046785	0.0390366	0.138291	0.257657	0.032623	0.0125869	0.0606994	0.212518	0.0511805	0.0189393	0.350865	0	0.42044	0.294358	0.0339248	0.0265985	0.0153879	0.467246
0.0182	0.200794	0.44	0.357206	0.000228573	0.204839	0.419447	0.686372	0.197445	0.505822	0.03	0.205325	0.133839	0.530109	0.27515	0.781419	0.0193579	0.601434	0.74	0.045087	0.15	0.0683511	0.00793406	0.73	0.0547347	0.0167807	0.0613314	0.0867097	0.156652	0.0870124	0.457233	0.604775	0.046785	0.0390366	0.138291	0.257657	0.032623	0.0125869	0.0606994	0.212529	0.0511805	0.0189337	0.350865	0	0.42044	0.294358	0.0339248	0.0265985	0.0153879	0.467246
0.0183	0.201156	0.44	0.356844	0.000228182	0.204839	0.419479	0.686372	0.197445	0.506036	0.03	0.205289	0.133839	0.530059	0.275157	0.781366	0.0193579	0.601301	0.74	0.045087	0.15	0.0683511	0.00793406	0.73	0.0547347	0.0167807	0.0613314	0.0867097	0.156671	0.0870135	0.45724	0.60475	0.046785	0.0390366	0.138291	0.257657	0.032623	0.0125869	0.0606994	0.21254	0.0511805	0.0189281	0.350865	0	0.42044	0.294358	0.0339248	0.0265985	0.0153879	0.467246
0.0184	0.201517	0.44	0.356483	0.000227793	0.204839	0.419512	0.686372	0.197445	0.50625	0.03	0.205253	0.133839	0.53001	0.275164	0.781313	0.0193579	0.601168	0.74	0.045087	0.15	0.0683511	0.00793406	0.73	0.0547347	0.0167807	0.0613314	0.0867097	0.15669	0.0870146	0.457248	0.604726	0.046785	0.0390366	0.138291	0.257657	0.032623	0.0125869	0.0606994	0.212551	0.0511805	0.0189224	0.350865	0	0.42044	0.294358	0.0339248	0.0265985	0.0153879	0.467246
0.0185	0.201878	0.44	0.356122	0.000227405	0.204839	0.419544	0.686372	0.197445	0.506464	0.03	0.205218	0.133839	0.52996	0.275172	0.781259	0.0193579	0.601036	0.74	0.045087	0.15	0.0683511	0.00793406	0.73	0.0547347	0.0167807	0.0613314	0.0867097	0.156709	0.0870157	0.457255	0.604702	0.046785	0.0390366	0.138291	0.257657	0.032623	0.0125869	0.0606994	0.212562	0.0511805	0.0189168	0.350865	0	0.42044	0.294358	0.0339248	0.0265985	0.0153879	0.467246
0.0186	0.202238	0.44	0.355762	0.000227018	0.204839	0.419576	0.686372	0.197445	0.506677	0.03	0.205184	0.133839	0.52991	0.275179	0.781205	0.0193579	0.600903	0.74	0.045087	0.15	0.0683511	0.00793406	0.73	0.0547347	0.0167807	0.0613314	0.0867097	0.156728	0.0870168	0.457262	0.604678	0.046785	0.0390366	0.138291	0.257657	0.032623	0.0125869	0.0606994	0.212573	0.0511805	0.0189112	0.350865	0	0.42044	0.294358	0.0339248	0.0265985	0.0153879	0.467246
0.0187	0.202597	0.44	0.355403	0.000226633	0.204839	0.419609	0.686372	0.197445	0.50689	0.03	0.20515	0.133839	0.52986	0.275186	0.78115	0.019358	0.600771	0.74	0.045087	0.15	0.0683511	0.00793406	0.73	0.0547347	0.0167807	0.0613314	0.0867097	0.156747	0.0870179	0.45727	0.604653	0.046785	0.0390366	0.138291	0.257657	0.032623	0.0125869	0.0606994	0.212584	0.0511805	0.0189056	0.350865	0	0.42044	0.294358	0.0339248	0.0265985	0.0153879	0.467246
0.0188	0.202956	0.44	0.355044	0.000226249	0.204839	0.419641	0.686372	0.197445	0.507103	0.03	0.205116	0.133839	0.52981	0.275193	0.781096	0.0193582	0.600638	0.74	0.045087	0.15	0.0683511	0.00793406	0.73	0.0547347	0.0167807	0.0613314	0.0867097	0.156765	0.087019	0.457277	0.604629	0.046785	0.0390366	0.138291	0.257657	0.032623	0.0125869	0.0606994	0.212595	0.0511805	0.0189	0.350865	0	0.42044	0.294358	0.0339248	0.0265985	0.0153879	0.467246
0.0189	0.203315	0.44	0.354685	0.000225866	0.204839	0.419673	0.686372	0.197445	0.507315	0.03	0.205083	0.133839	0.52976	0.2752	0.781041	0.0193583	0.600506	0.74	0.045087	0.15	0.0683511	0.00793406	0.73	0.0547347	0.0167807	0.0613314	0.0867097	0.156784	0.0870201	0.457284	0.604605	0.046785	0.0390366	0.138291	0.257657	0.032623	0.0125869	0.0606994	0.212606	0.0511805	0.0188943	0.350865	0	0.42044	0.294358	0.0339248	0.0265985	0.0153879	0.467246
0.019	0.203673	0.44	0.354327	0.000225485	0.204839	0.419705	0.686372	0.197445	0.507527	0.03	0.205051	0.133839	0.529711	0.275208	0.780985	0.0193585	0.600374	0.74	0.045087	0.15	0.0683511	0.00793406	0.73	0.0547347	0.0167807	0.0613314	0.0867097	0.156803	0.0870213	0.457292	0.604581	0.046785	0.0390366	0.138291	0.257657	0.032623	0.0125869	0.0606994	0.212617	0.0511805	0.0188887	0.350865	0	0.42044	0.294358	0.0339248	0.0265985	0.0153879	0.467246
0.0191	0.20403	0.44	0.35397	0.000225105	0.204839	0.419737	0.686372	0.197445	0.507739	0.03	0.205019	0.133839	0.529661	0.275215	0.78093	0.0193586	0.600242	0.74	0.045087	0.15	0.0683511	0.00793406	0.73	0.0547347	0.0167807	0.0613314	0.0867097	0.156822	0.0870224	0.457299	0.604556	0.046785	0.0390366	0.138291	0.257657	0.032623	0.0125869	0.0606994	0.212628	0.0511805	0.0188831	0.350865	0	0.42044	0.294358	0.0339248	0.0265985	0.0153879	0.467246
0.0192	0.204387	0.44	0.353613	0.000224726	0.204839	0.419769	0.686372	0.197445	0.50795	0.03	0.204987	0.133839	0.529611	0.275222	0.780874	0.0193588	0.600111	0.74	0.045087	0.15	0.0683511	0.00793406	0.73	0.0547347	0.0167807	0.0613314	0.0867097	0.15684	0.0870236	0.457307	0.604532	0.046785	0.0390366	0.138291	0.257657	0.032623	0.0125869	0.0606994	0.212639	0.0511805	0.0188775	0.350865	0	0.42044	0.294358	0.0339248	0.0265985	0.0153879	0.467246
0.0193	0.204744	0.44	0.353256	0.000224349	0.204839	0.4198	0.686372	0.197445	0.508161	0.03	0.204956	0.133839	0.529561	0.275229	0.780818	0.0193591	0.599979	0.74	0.045087	0.15	0.0683511	0.00793406	0.73	0.0547347	0.0167807	0.0613314	0.0867097	0.156859	0.0870247	0.457314	0.604508	0.046785	0.0390366	0.138291	0.257657	0.032623	0.0125869	0.0606994	0.21265	0.0511805	0.0188719	0.350865	0	0.42044	0.294358	0.0339248	0.0265985	0.0153879	0.467246
0.0194	0.205099	0.44	0.352901	0.000223973	0.204839	0.419832	0.686372	0.197445	0.508372	0.03	0.204925	0.133839	0.529511	0.275237	0.780761	0.0193593	0.599848	0.74	0.045087	0.15	0.0683511	0.00793406	0.73	0.0547347	0.0167807	0.0613314	0.0867097	0.156877	0.0870259	0.457322	0.604484	0.046785	0.0390366	0.138291	0.257657	0.032623	0.0125869	0.0606994	0.212661	0.0511805	0.0188663	0.350865	0	0.42044	0.294358	0.0339248	0.0265985	0.0153879	0.467246
0.0195	0.205455	0.44	0.352545	0.000223598	0.204839	0.419864	0.686372	0.197445	0.508582	0.03	0.204895	0.133839	0.529462	0.275244	0.780704	0.0193596	0.599716	0.74	0.045087	0.15	0.0683511	0.00793406	0.73	0.0547347	0.0167807	0.0613314	0.0867097	0.156896	0.087027	0.457329	0.60446	0.046785	0.0390366	0.138291	0.257657	0.032623	0.0125869	0.0606994	0.212672	0.0511805	0.0188607	0.350865	0	0.42044	0.294358	0.0339248	0.0265985	0.0153879	0.467246
0.0196	0.205809	0.44	0.352191	0.000223225	0.204839	0.419896	0.686372	0.197445	0.508792	0.03	0.204866	0.133839	0.529412	0.275251	0.780647	0.0193598	0.599585	0.74	0.045087	0.15	0.0683511	0.00793406	0.73	0.0547347	0.0167807	0.0613314	0.0867097	0.156914	0.0870282	0.457337	0.604435	0.046785	0.0390366	0.138291	0.257657	0.032623	0.0125869	0.0606994	0.212683	0.0511805	0.0188551	0.350865	0	0.42044	0.294358	0.0339248	0.0265985	0.0153879	0.467246
0.0197	0.206164	0.44	0.351836	0.000222853	0.204839	0.419927	0.686372	0.197445	0.509001	0.03	0.204837	0.133839	0.529362	0.275258	0.78059	0.0193601	0.599454	0.74	0.045087	0.15	0.0683511	0.00793406	0.73	0.0547347	0.0167807	0.0613314	0.0867097	0.156933	0.0870293	0.457344	0.604411	0.046785	0.0390366	0.138291	0.257657	0.032623	0.0125869	0.0606994	0.212694	0.0511805	0.0188495	0.350865	0	0.42044	0.294358	0.0339248	0.0265985	0.0153879	0.467246
0.0198	0.206517	0.44	0.351483	0.000222482	0.204839	0.419959	0.686372	0.197445	0.509211	0.03	0.204808	0.133839	0.529312	0.275266	0.780533	0.0193604	0.599323	0.74	0.045087	0.15	0.0683511	0.00793406	0.73	0.0547347	0.0167807	0.0613314	0.0867097	0.156951	0.0870305	0.457352	0.604387	0.046785	0.0390366	0.138291	0.257657	0.032623	0.0125869	0.0606994	0.212706	0.0511805	0.0188439	0.350865	0	0.42044	0.294358	0.0339248	0.0265985	0.0153879	0.467246
0.0199	0.206871	0.44	0.351129	0.000222112	0.204839	0.41999	0.686372	0.197445	0.509419	0.03	0.20478	0.133839	0.529262	0.275273	0.780475	0.0193608	0.599192	0.74	0.045087	0.15	0.0683511	0.00793406	0.73	0.0547347	0.0167807	0.0613314	0.0867097	0.156969	0.0870317	0.45736	0.604363	0.046785	0.0390366	0.138291	0.257657	0.032623	0.0125869	0.0606994	0.212717	0.0511805	0.0188383	0.350865	0	0.42044	0.294358	0.0339248	0.0265985	0.0153879	0.467246
0.02	0.207223	0.44	0.350777	0.000221744	0.204839	0.420022	0.686372	0.197445	0.509628	0.03	0.204752	0.133839	0.529213	0.27528	0.780417	0.0193611	0.599061	0.74	0.045087	0.15	0.0683511	0.00793406	0.73	0.0547347	0.0167807	0.0613314	0.0867097	0.156987	0.0870329	0.457367	0.604339	0.046785	0.0390366	0.138291	0.257657	0.032623	0.0125869	0.0606994	0.212728	0.0511805	0.0188327	0.350865	0	0.42044	0.294358	0.0339248	0.0265985	0.0153879	0.467246
0.0201	0.207575	0.44	0.350425	0.000221377	0.204839	0.420053	0.686372	0.197445	0.509836	0.03	0.204725	0.133839	0.529163	0.275287	0.780359	0.0193614	0.598931	0.74	0.045087	0.15	0.0683511	0.00793406	0.73	0.0547347	0.0167807	0.0613314	0.0867097	0.157006	0.0870341	0.457375	0.604314	0.046785	0.0390366	0.138291	0.257657	0.032623	0.0125869	0.0606994	0.212739	0.0511805	0.0188271	0.350865	0	0.42044	0.294358	0.0339248	0.0265985	0.0153879	0.467246
0.0202	0.207927	0.44	0.350073	0.000221011	0.204839	0.420084	0.686372	0.197445	0.510044	0.03	0.204698	0.133839	0.529113	0.275295	0.7803	0.0193618	0.5988	0.74	0.045087	0.15	0.0683511	0.00793406	0.73	0.0547347	0.0167807	0.0613314	0.0867097	0.157024	0.0870353	0.457383	0.60429	0.046785	0.0390366	0.138291	0.257657	0.032623	0.0125869	0.0606994	0.21275	0.0511805	0.0188215	0.350865	0	0.42044	0.294358	0.0339248	0.0265985	0.0153879	0.467246
0.0203	0.208278	0.44	0.349722	0.000220646	0.204839	0.420115	0.686372	0.197445	0.510252	0.03	0.204671	0.133839	0.529063	0.275302	0.780241	0.0193622	0.59867	0.74	0.045087	0.15	0.0683511	0.00793406	0.73	0.0547347	0.0167807	0.0613314	0.0867097	0.157042	0.0870365	0.45739	0.604266	0.046785	0.0390366	0.138291	0.257657	0.032623	0.0125869	0.0606994	0.212762	0.0511805	0.0188159	0.350865	0	0.42044	0.294358	0.0339248	0.0265985	0.0153879	0.467246
0.0204	0.208629	0.44	0.349371	0.000220283	0.204839	0.420147	0.686372	0.197445	0.510459	0.03	0.204645	0.133839	0.529013	0.275309	0.780182	0.0193626	0.59854	0.74	0.045087	0.15	0.0683511	0.00793406	0.73	0.0547347	0.0167807	0.0613314	0.0867097	0.15706	0.0870377	0.457398	0.604242	0.046785	0.0390366	0.138291	0.257657	0.032623	0.0125869	0.0606994	0.212773	0.0511805	0.0188104	0.350865	0	0.42044	0.294358	0.0339248	0.0265985	0.0153879	0.467246
0.0205	0.208979	0.44	0.349021	0.00021992	0.204839	0.420178	0.686372	0.197445	0.510666	0.03	0.20462	0.133839	0.528964	0.275317	0.780123	0.0193629	0.59841	0.74	0.045087	0.15	0.0683511	0.00793406	0.73	0.0547347	0.0167807	0.0613314	0.0867097	0.157078	0.0870389	0.457406	0.604218	0.046785	0.0390366	0.138291	0.257657	0.032623	0.0125869	0.0606994	0.212784	0.0511805	0.0188048	0.350865	0	0.42044	0.294358	0.0339248	0.0265985	0.0153879	0.467246
0.0206	0.209328	0.44	0.348672	0.000219559	0.204839	0.420209	0.686372	0.197445	0.510872	0.03	0.204595	0.133839	0.528914	0.275324	0.780064	0.0193633	0.59828	0.74	0.045087	0.15	0.0683511	0.00793406	0.73	0.0547347	0.0167807	0.0613314	0.0867097	0.157096	0.0870401	0.457414	0.604193	0.046785	0.0390366	0.138291	0.257657	0.032623	0.0125869	0.0606994	0.212795	0.0511805	0.0187992	0.350865	0	0.42044	0.294358	0.0339248	0.0265985	0.0153879	0.467246
0.0207	0.209677	0.44	0.348323	0.000219199	0.204839	0.42024	0.686372	0.197445	0.511078	0.03	0.20457	0.133839	0.528864	0.275331	0.780004	0.0193638	0.59815	0.74	0.045087	0.15	0.0683511	0.00793406	0.73	0.0547347	0.0167807	0.0613314	0.0867097	0.157114	0.0870413	0.457422	0.604169	0.046785	0.0390366	0.138291	0.257657	0.032623	0.0125869	0.0606994	0.212807	0.0511805	0.0187936	0.350865	0	0.42044	0.294358	0.0339248	0.0265985	0.0153879	0.467246
0.0208	0.210026	0.44	0.347974	0.000218841	0.204839	0.420271	0.686372	0.197445	0.511284	0.03	0.204545	0.133839	0.528814	0.275338	0.779944	0.0193642	0.59802	0.74	0.045087	0.15	0.0683511	0.00793406	0.73	0.0547347	0.0167807	0.0613314	0.0867097	0.157132	0.0870425	0.457429	0.604145	0.046785	0.0390366	0.138291	0.257657	0.032623	0.0125869	0.0606994	0.212818	0.0511805	0.0187881	0.350865	0	0.42044	0.294358	0.0339248	0.0265985	0.0153879	0.467246
0.0209	0.210374	0.44	0.347626	0.000218483	0.204839	0.420302	0.686372	0.197445	0.51149	0.03	0.204521	0.133839	0.528765	0.275346	0.779884	0.0193646	0.597891	0.74	0.045087	0.15	0.0683511	0.00793406	0.73	0.0547347	0.0167807	0.0613314	0.0867097	0.157149	0.0870437	0.457437	0.604121	0.046785	0.0390366	0.138291	0.257657	0.032623	0.0125869	0.0606994	0.212829	0.0511805	0.0187825	0.350865	0	0.42044	0.294358	0.0339248	0.0265985	0.0153879	0.467246
0.021	0.210721	0.44	0.347279	0.000218127	0.204839	0.420333	0.686372	0.197445	0.511695	0.03	0.204498	0.133839	0.528715	0.275353	0.779824	0.019365	0.597762	0.74	0.045087	0.15	0.0683511	0.00793406	0.73	0.0547347	0.0167807	0.0613314	0.0867097	0.157167	0.087045	0.457445	0.604097	0.046785	0.0390366	0.138291	0.257657	0.032623	0.0125869	0.0606994	0.212841	0.0511805	0.0187769	0.350865	0	0.42044	0.294358	0.0339248	0.0265985	0.0153879	0.467246
0.0211	0.211068	0.44	0.346932	0.000217772	0.204839	0.420364	0.686372	0.197445	0.5119	0.03	0.204475	0.133839	0.528665	0.27536	0.779764	0.0193655	0.597632	0.74	0.045087	0.15	0.0683511	0.00793406	0.73	0.0547347	0.0167807	0.0613314	0.0867097	0.157185	0.0870462	0.457453	0.604073	0.046785	0.0390366	0.138291	0.257657	0.032623	0.0125869	0.0606994	0.212852	0.0511805	0.0187714	0.350865	0	0.42044	0.294358	0.0339248	0.0265985	0.0153879	0.467246
0.0212	0.211415	0.44	0.346585	0.000217418	0.204839	0.420395	0.686372	0.197445	0.512104	0.03	0.204452	0.133839	0.528615	0.275368	0.779703	0.0193659	0.597503	0.74	0.045087	0.15	0.0683511	0.00793406	0.73	0.0547347	0.0167807	0.0613314	0.0867097	0.157202	0.0870474	0.457461	0.604049	0.046785	0.0390366	0.138291	0.257657	0.032623	0.0125869	0.0606994	0.212863	0.0511805	0.0187658	0.350865	0	0.42044	0.294358	0.0339248	0.0265985	0.0153879	0.467246
0.0213	0.211761	0.44	0.346239	0.000217066	0.204839	0.420425	0.686372	0.197445	0.512309	0.03	0.20443	0.133839	0.528566	0.275375	0.779643	0.0193664	0.597374	0.74	0.045087	0.15	0.0683511	0.00793406	0.73	0.0547347	0.0167807	0.0613314	0.0867097	0.15722	0.0870487	0.457469	0.604024	0.046785	0.0390366	0.138291	0.257657	0.032623	0.0125869	0.0606994	0.212875	0.0511805	0.0187602	0.350865	0	0.42044	0.294358	0.0339248	0.0265985	0.0153879	0.467246
0.0214	0.212106	0.44	0.345894	0.000216714	0.204839	0.420456	0.686372	0.197445	0.512512	0.03	0.204407	0.133839	0.528516	0.275382	0.779582	0.0193669	0.597245	0.74	0.045087	0.15	0.0683511	0.00793406	0.73	0.0547347	0.0167807	0.0613314	0.0867097	0.157238	0.0870499	0.457477	0.604	0.046785	0.0390366	0.138291	0.257657	0.032623	0.0125869	0.0606994	0.212886	0.0511805	0.0187547	0.350865	0	0.42044	0.294358	0.0339248	0.0265985	0.0153879	0.467246
0.0215	0.212451	0.44	0.345549	0.000216364	0.204839	0.420487	0.686372	0.197445	0.512716	0.03	0.204386	0.133839	0.528466	0.275389	0.77952	0.0193673	0.597116	0.74	0.045087	0.15	0.0683511	0.00793406	0.73	0.0547347	0.0167807	0.0613314	0.0867097	0.157255	0.0870512	0.457485	0.603976	0.046785	0.0390366	0.138291	0.257657	0.032623	0.0125869	0.0606994	0.212897	0.0511805	0.0187491	0.350865	0	0.42044	0.294358	0.0339248	0.0265985	0.0153879	0.467246
0.0216	0.212795	0.44	0.345205	0.000216014	0.204839	0.420517	0.686372	0.197445	0.512919	0.03	0.204364	0.133839	0.528416	0.275397	0.779459	0.0193678	0.596988	0.74	0.045087	0.15	0.0683511	0.00793406	0.73	0.0547347	0.0167807	0.0613314	0.0867097	0.157273	0.0870524	0.457493	0.603952	0.046785	0.0390366	0.138291	0.257657	0.032623	0.0125869	0.0606994	0.212909	0.0511805	0.0187436	0.350865	0	0.42044	0.294358	0.0339248	0.0265985	0.0153879	0.467246
0.0217	0.213139	0.44	0.344861	0.000215666	0.204839	0.420548	0.686372	0.197445	0.513122	0.03	0.204343	0.133839	0.528367	0.275404	0.779398	0.0193683	0.596859	0.74	0.045087	0.15	0.0683511	0.00793406	0.73	0.0547347	0.0167807	0.0613314	0.0867097	0.15729	0.0870537	0.457501	0.603928	0.046785	0.0390366	0.138291	0.257657	0.032623	0.0125869	0.0606994	0.21292	0.0511805	0.018738	0.350865	0	0.42044	0.294358	0.0339248	0.0265985	0.0153879	0.467246
0.0218	0.213483	0.44	0.344517	0.000215319	0.204839	0.420578	0.686372	0.197445	0.513325	0.03	0.204323	0.133839	0.528317	0.275411	0.779336	0.0193688	0.596731	0.74	0.045087	0.15	0.0683511	0.00793406	0.73	0.0547347	0.0167807	0.0613314	0.0867097	0.157307	0.087055	0.457509	0.603904	0.046785	0.0390366	0.138291	0.257657	0.032623	0.0125869	0.0606994	0.212932	0.0511805	0.0187324	0.350865	0	0.42044	0.294358	0.0339248	0.0265985	0.0153879	0.467246
0.0219	0.213826	0.44	0.344174	0.000214973	0.204839	0.420609	0.686372	0.197445	0.513527	0.03	0.204303	0.133839	0.528267	0.275419	0.779274	0.0193693	0.596602	0.74	0.045087	0.15	0.0683511	0.00793406	0.73	0.0547347	0.0167807	0.0613314	0.0867097	0.157325	0.0870562	0.457518	0.60388	0.046785	0.0390366	0.138291	0.257657	0.032623	0.0125869	0.0606994	0.212943	0.0511805	0.0187269	0.350865	0	0.42044	0.294358	0.0339248	0.0265985	0.0153879	0.467246
0.022	0.214168	0.44	0.343832	0.000214629	0.204839	0.420639	0.686372	0.197445	0.513729	0.03	0.204283	0.133839	0.528217	0.275426	0.779212	0.0193698	0.596474	0.74	0.045087	0.15	0.0683511	0.00793406	0.73	0.0547347	0.0167807	0.0613314	0.0867097	0.157342	0.0870575	0.457526	0.603856	0.046785	0.0390366	0.138291	0.257657	0.032623	0.0125869	0.0606994	0.212955	0.0511805	0.0187214	0.350865	0	0.42044	0.294358	0.0339248	0.0265985	0.0153879	0.467246
0.0221	0.21451	0.44	0.34349	0.000214285	0.204839	0.42067	0.686372	0.197445	0.513931	0.03	0.204263	0.133839	0.528168	0.275433	0.77915	0.0193703	0.596346	0.74	0.045087	0.15	0.0683511	0.00793406	0.73	0.0547347	0.0167807	0.0613314	0.0867097	0.157359	0.0870588	0.457534	0.603832	0.046785	0.0390366	0.138291	0.257657	0.032623	0.0125869	0.0606994	0.212966	0.0511805	0.0187158	0.350865	0	0.42044	0.294358	0.0339248	0.0265985	0.0153879	0.467246
0.0222	0.214851	0.44	0.343149	0.000213943	0.204839	0.4207	0.686372	0.197445	0.514132	0.03	0.204244	0.133839	0.528118	0.275441	0.779088	0.0193708	0.596218	0.74	0.045087	0.15	0.0683511	0.00793406	0.73	0.0547347	0.0167807	0.0613314	0.0867097	0.157377	0.0870601	0.457542	0.603807	0.046785	0.0390366	0.138291	0.257657	0.032623	0.0125869	0.0606994	0.212978	0.0511805	0.0187103	0.350865	0	0.42044	0.294358	0.0339248	0.0265985	0.0153879	0.467246
0.0223	0.215192	0.44	0.342808	0.000213601	0.204839	0.42073	0.686372	0.197445	0.514333	0.03	0.204225	0.133839	0.528068	0.275448	0.779026	0.0193713	0.59609	0.74	0.045087	0.15	0.0683511	0.00793406	0.73	0.0547347	0.0167807	0.0613314	0.0867097	0.157394	0.0870614	0.45755	0.603783	0.046785	0.0390366	0.138291	0.257657	0.032623	0.0125869	0.0606994	0.212989	0.0511805	0.0187047	0.350865	0	0.42044	0.294358	0.0339248	0.0265985	0.0153879	0.467246
0.0224	0.215533	0.44	0.342467	0.000213261	0.204839	0.420761	0.686372	0.197445	0.514534	0.03	0.204206	0.133839	0.528019	0.275455	0.778963	0.0193718	0.595963	0.74	0.045087	0.15	0.0683511	0.00793406	0.73	0.0547347	0.0167807	0.0613314	0.0867097	0.157411	0.0870627	0.457559	0.603759	0.046785	0.0390366	0.138291	0.257657	0.032623	0.0125869	0.0606994	0.213001	0.0511805	0.0186992	0.350865	0	0.42044	0.294358	0.0339248	0.0265985	0.0153879	0.467246
0.0225	0.215873	0.44	0.342127	0.000212922	0.204839	0.420791	0.686372	0.197445	0.514734	0.03	0.204188	0.133839	0.527969	0.275463	0.778901	0.0193723	0.595835	0.74	0.045087	0.15	0.0683511	0.00793406	0.73	0.0547347	0.0167807	0.0613314	0.0867097	0.157428	0.087064	0.457567	0.603735	0.046785	0.0390366	0.138291	0.257657	0.032623	0.0125869	0.0606994	0.213012	0.0511805	0.0186937	0.350865	0	0.42044	0.294358	0.0339248	0.0265985	0.0153879	0.467246
0.0226	0.216212	0.44	0.341788	0.000212584	0.204839	0.420821	0.686372	0.197445	0.514934	0.03	0.20417	0.133839	0.527919	0.27547	0.778838	0.0193728	0.595708	0.74	0.045087	0.15	0.0683511	0.00793406	0.73	0.0547347	0.0167807	0.0613314	0.0867097	0.157445	0.0870653	0.457575	0.603711	0.046785	0.0390366	0.138291	0.257657	0.032623	0.0125869	0.0606994	0.213024	0.0511805	0.0186881	0.350865	0	0.42044	0.294358	0.0339248	0.0265985	0.0153879	0.467246
0.0227	0.216551	0.44	0.341449	0.000212247	0.204839	0.420851	0.686372	0.197445	0.515134	0.03	0.204153	0.133839	0.527869	0.275477	0.778775	0.0193733	0.59558	0.74	0.045087	0.15	0.0683511	0.00793406	0.73	0.0547347	0.0167807	0.0613314	0.0867097	0.157462	0.0870666	0.457583	0.603687	0.046785	0.0390366	0.138291	0.257657	0.032623	0.0125869	0.0606994	0.213036	0.0511805	0.0186826	0.350865	0	0.42044	0.294358	0.0339248	0.0265985	0.0153879	0.467246
0.0228	0.21689	0.44	0.34111	0.000211911	0.204839	0.420881	0.686372	0.197445	0.515333	0.03	0.204135	0.133839	0.52782	0.275485	0.778712	0.0193739	0.595453	0.74	0.045087	0.15	0.0683511	0.00793406	0.73	0.0547347	0.0167807	0.0613314	0.0867097	0.157479	0.0870679	0.457592	0.603663	0.046785	0.0390366	0.138291	0.257657	0.032623	0.0125869	0.0606994	0.213047	0.0511805	0.0186771	0.350865	0	0.42044	0.294358	0.0339248	0.0265985	0.0153879	0.467246
0.0229	0.217227	0.44	0.340773	0.000211577	0.204839	0.420911	0.686372	0.197445	0.515532	0.03	0.204118	0.133839	0.52777	0.275492	0.778649	0.0193744	0.595326	0.74	0.045087	0.15	0.0683511	0.00793406	0.73	0.0547347	0.0167807	0.0613314	0.0867097	0.157496	0.0870692	0.4576	0.603639	0.046785	0.0390366	0.138291	0.257657	0.032623	0.0125869	0.0606994	0.213059	0.0511805	0.0186715	0.350865	0	0.42044	0.294358	0.0339248	0.0265985	0.0153879	0.467246
0.023	0.217565	0.44	0.340435	0.000211243	0.204839	0.420942	0.686372	0.197445	0.515731	0.03	0.204102	0.133839	0.52772	0.275499	0.778585	0.0193749	0.595199	0.74	0.045087	0.15	0.0683511	0.00793406	0.73	0.0547347	0.0167807	0.0613314	0.0867097	0.157513	0.0870705	0.457608	0.603615	0.046785	0.0390366	0.138291	0.257657	0.032623	0.0125869	0.0606994	0.21307	0.0511805	0.018666	0.350865	0	0.42044	0.294358	0.0339248	0.0265985	0.0153879	0.467246
0.0231	0.217902	0.44	0.340098	0.00021091	0.204839	0.420972	0.686372	0.197445	0.51593	0.03	0.204085	0.133839	0.527671	0.275507	0.778522	0.0193755	0.595072	0.74	0.045087	0.15	0.0683511	0.00793406	0.73	0.0547347	0.0167807	0.0613314	0.0867097	0.157529	0.0870718	0.457617	0.603591	0.046785	0.0390366	0.138291	0.257657	0.032623	0.0125869	0.0606994	0.213082	0.0511805	0.0186605	0.350865	0	0.42044	0.294358	0.0339248	0.0265985	0.0153879	0.467246
0.0232	0.218238	0.44	0.339762	0.000210579	0.204839	0.421001	0.686372	0.197445	0.516128	0.03	0.204069	0.133839	0.527621	0.275514	0.778458	0.019376	0.594946	0.74	0.045087	0.15	0.0683511	0.00793406	0.73	0.0547347	0.0167807	0.0613314	0.0867097	0.157546	0.0870731	0.457625	0.603567	0.046785	0.0390366	0.138291	0.257657	0.032623	0.0125869	0.0606994	0.213094	0.0511805	0.018655	0.350865	0	0.42044	0.294358	0.0339248	0.0265985	0.0153879	0.467246
0.0233	0.218574	0.44	0.339426	0.000210248	0.204839	0.421031	0.686372	0.197445	0.516326	0.03	0.204053	0.133839	0.527571	0.275521	0.778395	0.0193766	0.594819	0.74	0.045087	0.15	0.0683511	0.00793406	0.73	0.0547347	0.0167807	0.0613314	0.0867097	0.157563	0.0870745	0.457634	0.603543	0.046785	0.0390366	0.138291	0.257657	0.032623	0.0125869	0.0606994	0.213105	0.0511805	0.0186494	0.350865	0	0.42044	0.294358	0.0339248	0.0265985	0.0153879	0.467246
0.0234	0.21891	0.44	0.33909	0.000209919	0.204839	0.421061	0.686372	0.197445	0.516523	0.03	0.204038	0.133839	0.527522	0.275529	0.778331	0.0193771	0.594693	0.74	0.045087	0.15	0.0683511	0.00793406	0.73	0.0547347	0.0167807	0.0613314	0.0867097	0.15758	0.0870758	0.457642	0.603519	0.046785	0.0390366	0.138291	0.257657	0.032623	0.0125869	0.0606994	0.213117	0.0511805	0.0186439	0.350865	0	0.42044	0.294358	0.0339248	0.0265985	0.0153879	0.467246
0.0235	0.219245	0.44	0.338755	0.000209591	0.204839	0.421091	0.686372	0.197445	0.51672	0.03	0.204023	0.133839	0.527472	0.275536	0.778267	0.0193777	0.594566	0.74	0.045087	0.15	0.0683511	0.00793406	0.73	0.0547347	0.0167807	0.0613314	0.0867097	0.157596	0.0870772	0.457651	0.603495	0.046785	0.0390366	0.138291	0.257657	0.032623	0.0125869	0.0606994	0.213129	0.0511805	0.0186384	0.350865	0	0.42044	0.294358	0.0339248	0.0265985	0.0153879	0.467246
0.0236	0.21958	0.44	0.33842	0.000209263	0.204839	0.421121	0.686372	0.197445	0.516917	0.03	0.204008	0.133839	0.527422	0.275543	0.778203	0.0193782	0.59444	0.74	0.045087	0.15	0.0683511	0.00793406	0.73	0.0547347	0.0167807	0.0613314	0.0867097	0.157613	0.0870785	0.457659	0.603471	0.046785	0.0390366	0.138291	0.257657	0.032623	0.0125869	0.0606994	0.213141	0.0511805	0.0186329	0.350865	0	0.42044	0.294358	0.0339248	0.0265985	0.0153879	0.467246
0.0237	0.219914	0.44	0.338086	0.000208937	0.204839	0.421151	0.686372	0.197445	0.517114	0.03	0.203993	0.133839	0.527373	0.275551	0.778139	0.0193788	0.594314	0.74	0.045087	0.15	0.0683511	0.00793406	0.73	0.0547347	0.0167807	0.0613314	0.0867097	0.157629	0.0870798	0.457668	0.603447	0.046785	0.0390366	0.138291	0.257657	0.032623	0.0125869	0.0606994	0.213152	0.0511805	0.0186274	0.350865	0	0.42044	0.294358	0.0339248	0.0265985	0.0153879	0.467246
0.0238	0.220247	0.44	0.337753	0.000208612	0.204839	0.42118	0.686372	0.197445	0.51731	0.03	0.203979	0.133839	0.527323	0.275558	0.778075	0.0193793	0.594188	0.74	0.045087	0.15	0.0683511	0.00793406	0.73	0.0547347	0.0167807	0.0613314	0.0867097	0.157646	0.0870812	0.457676	0.603423	0.046785	0.0390366	0.138291	0.257657	0.032623	0.0125869	0.0606994	0.213164	0.0511805	0.0186219	0.350865	0	0.42044	0.294358	0.0339248	0.0265985	0.0153879	0.467246
0.0239	0.22058	0.44	0.33742	0.000208288	0.204839	0.42121	0.686372	0.197445	0.517506	0.03	0.203964	0.133839	0.527273	0.275565	0.778011	0.0193799	0.594062	0.74	0.045087	0.15	0.0683511	0.00793406	0.73	0.0547347	0.0167807	0.0613314	0.0867097	0.157662	0.0870825	0.457685	0.603399	0.046785	0.0390366	0.138291	0.257657	0.032623	0.0125869	0.0606994	0.213176	0.0511805	0.0186164	0.350865	0	0.42044	0.294358	0.0339248	0.0265985	0.0153879	0.467246
0.024	0.220913	0.44	0.337087	0.000207965	0.204839	0.42124	0.686372	0.197445	0.517702	0.03	0.20395	0.133839	0.527224	0.275573	0.777947	0.0193804	0.593937	0.74	0.045087	0.15	0.0683511	0.00793406	0.73	0.0547347	0.0167807	0.0613314	0.0867097	0.157679	0.0870839	0.457693	0.603375	0.046785	0.0390366	0.138291	0.257657	0.032623	0.0125869	0.0606994	0.213188	0.0511805	0.0186109	0.350865	0	0.42044	0.294358	0.0339248	0.0265985	0.0153879	0.467246
0.0241	0.221245	0.44	0.336755	0.000207642	0.204839	0.421269	0.686372	0.197445	0.517897	0.03	0.203937	0.133839	0.527174	0.27558	0.777882	0.019381	0.593811	0.74	0.045087	0.15	0.0683511	0.00793406	0.73	0.0547347	0.0167807	0.0613314	0.0867097	0.157695	0.0870853	0.457702	0.603351	0.046785	0.0390366	0.138291	0.257657	0.032623	0.0125869	0.0606994	0.213199	0.0511805	0.0186054	0.350865	0	0.42044	0.294358	0.0339248	0.0265985	0.0153879	0.467246
0.0242	0.221577	0.44	0.336423	0.000207321	0.204839	0.421299	0.686372	0.197445	0.518092	0.03	0.203923	0.133839	0.527124	0.275588	0.777818	0.0193816	0.593686	0.74	0.045087	0.15	0.0683511	0.00793406	0.73	0.0547347	0.0167807	0.0613314	0.0867097	0.157711	0.0870866	0.45771	0.603327	0.046785	0.0390366	0.138291	0.257657	0.032623	0.0125869	0.0606994	0.213211	0.0511805	0.0185999	0.350865	0	0.42044	0.294358	0.0339248	0.0265985	0.0153879	0.467246
0.0243	0.221908	0.44	0.336092	0.000207001	0.204839	0.421328	0.686372	0.197445	0.518287	0.03	0.20391	0.133839	0.527075	0.275595	0.777753	0.0193821	0.59356	0.74	0.045087	0.15	0.0683511	0.00793406	0.73	0.0547347	0.0167807	0.0613314	0.0867097	0.157728	0.087088	0.457719	0.603303	0.046785	0.0390366	0.138291	0.257657	0.032623	0.0125869	0.0606994	0.213223	0.0511805	0.0185944	0.350865	0	0.42044	0.294358	0.0339248	0.0265985	0.0153879	0.467246
0.0244	0.222239	0.44	0.335761	0.000206682	0.204839	0.421358	0.686372	0.197445	0.518482	0.03	0.203898	0.133839	0.527025	0.275602	0.777689	0.0193827	0.593435	0.74	0.045087	0.15	0.0683511	0.00793406	0.73	0.0547347	0.0167807	0.0613314	0.0867097	0.157744	0.0870894	0.457728	0.603279	0.046785	0.0390366	0.138291	0.257657	0.032623	0.0125869	0.0606994	0.213235	0.0511805	0.0185889	0.350865	0	0.42044	0.294358	0.0339248	0.0265985	0.0153879	0.467246
0.0245	0.222569	0.44	0.335431	0.000206364	0.204839	0.421387	0.686372	0.197445	0.518676	0.03	0.203885	0.133839	0.526975	0.27561	0.777624	0.0193833	0.59331	0.74	0.045087	0.15	0.0683511	0.00793406	0.73	0.0547347	0.0167807	0.0613314	0.0867097	0.15776	0.0870907	0.457736	0.603255	0.046785	0.0390366	0.138291	0.257657	0.032623	0.0125869	0.0606994	0.213247	0.0511805	0.0185834	0.350865	0	0.42044	0.294358	0.0339248	0.0265985	0.0153879	0.467246
0.0246	0.222899	0.44	0.335101	0.000206047	0.204839	0.421417	0.686372	0.197445	0.51887	0.03	0.203873	0.133839	0.526926	0.275617	0.777559	0.0193838	0.593185	0.74	0.045087	0.15	0.0683511	0.00793406	0.73	0.0547347	0.0167807	0.0613314	0.0867097	0.157776	0.0870921	0.457745	0.603231	0.046785	0.0390366	0.138291	0.257657	0.032623	0.0125869	0.0606994	0.213258	0.0511805	0.0185779	0.350865	0	0.42044	0.294358	0.0339248	0.0265985	0.0153879	0.467246
0.0247	0.223228	0.44	0.334772	0.000205731	0.204839	0.421446	0.686372	0.197445	0.519063	0.03	0.20386	0.133839	0.526876	0.275624	0.777494	0.0193844	0.59306	0.74	0.045087	0.15	0.0683511	0.00793406	0.73	0.0547347	0.0167807	0.0613314	0.0867097	0.157792	0.0870935	0.457754	0.603207	0.046785	0.0390366	0.138291	0.257657	0.032623	0.0125869	0.0606994	0.21327	0.0511805	0.0185724	0.350865	0	0.42044	0.294358	0.0339248	0.0265985	0.0153879	0.467246
0.0248	0.223557	0.44	0.334443	0.000205416	0.204839	0.421475	0.686372	0.197445	0.519257	0.03	0.203849	0.133839	0.526826	0.275632	0.77743	0.019385	0.592935	0.74	0.045087	0.15	0.0683511	0.00793406	0.73	0.0547347	0.0167807	0.0613314	0.0867097	0.157808	0.0870949	0.457763	0.603183	0.046785	0.0390366	0.138291	0.257657	0.032623	0.0125869	0.0606994	0.213282	0.0511805	0.0185669	0.350865	0	0.42044	0.294358	0.0339248	0.0265985	0.0153879	0.467246
0.0249	0.223885	0.44	0.334115	0.000205102	0.204839	0.421505	0.686372	0.197445	0.51945	0.03	0.203837	0.133839	0.526777	0.275639	0.777365	0.0193855	0.592811	0.74	0.045087	0.15	0.0683511	0.00793406	0.73	0.0547347	0.0167807	0.0613314	0.0867097	0.157824	0.0870963	0.457771	0.603159	0.046785	0.0390366	0.138291	0.257657	0.032623	0.0125869	0.0606994	0.213294	0.0511805	0.0185615	0.350865	0	0.42044	0.294358	0.0339248	0.0265985	0.0153879	0.467246
0.025	0.224213	0.44	0.333787	0.000204789	0.204839	0.421534	0.686372	0.197445	0.519642	0.03	0.203825	0.133839	0.526727	0.275647	0.7773	0.0193861	0.592686	0.74	0.045087	0.15	0.0683511	0.00793406	0.73	0.0547347	0.0167807	0.0613314	0.0867097	0.15784	0.0870977	0.45778	0.603135	0.046785	0.0390366	0.138291	0.257657	0.032623	0.0125869	0.0606994	0.213306	0.0511805	0.018556	0.350865	0	0.42044	0.294358	0.0339248	0.0265985	0.0153879	0.467246
0.0251	0.224541	0.44	0.333459	0.000204477	0.204839	0.421563	0.686372	0.197445	0.519835	0.03	0.203814	0.133839	0.526678	0.275654	0.777235	0.0193867	0.592562	0.74	0.045087	0.15	0.0683511	0.00793406	0.73	0.0547347	0.0167807	0.0613314	0.0867097	0.157856	0.0870991	0.457789	0.603111	0.046785	0.0390366	0.138291	0.257657	0.032623	0.0125869	0.0606994	0.213318	0.0511805	0.0185505	0.350865	0	0.42044	0.294358	0.0339248	0.0265985	0.0153879	0.467246
0.0252	0.224868	0.44	0.333132	0.000204166	0.204839	0.421592	0.686372	0.197445	0.520027	0.03	0.203803	0.133839	0.526628	0.275661	0.777169	0.0193873	0.592437	0.74	0.045087	0.15	0.0683511	0.00793406	0.73	0.0547347	0.0167807	0.0613314	0.0867097	0.157872	0.0871005	0.457798	0.603087	0.046785	0.0390366	0.138291	0.257657	0.032623	0.0125869	0.0606994	0.21333	0.0511805	0.018545	0.350865	0	0.42044	0.294358	0.0339248	0.0265985	0.0153879	0.467246
0.0253	0.225194	0.44	0.332806	0.000203856	0.204839	0.421621	0.686372	0.197445	0.520219	0.03	0.203793	0.133839	0.526578	0.275669	0.777104	0.0193879	0.592313	0.74	0.045087	0.15	0.0683511	0.00793406	0.73	0.0547347	0.0167807	0.0613314	0.0867097	0.157888	0.0871019	0.457806	0.603063	0.046785	0.0390366	0.138291	0.257657	0.032623	0.0125869	0.0606994	0.213342	0.0511805	0.0185396	0.350865	0	0.42044	0.294358	0.0339248	0.0265985	0.0153879	0.467246
0.0254	0.22552	0.44	0.33248	0.000203547	0.204839	0.421651	0.686372	0.197445	0.52041	0.03	0.203782	0.133839	0.526529	0.275676	0.777039	0.0193884	0.592189	0.74	0.045087	0.15	0.0683511	0.00793406	0.73	0.0547347	0.0167807	0.0613314	0.0867097	0.157904	0.0871033	0.457815	0.60304	0.046785	0.0390366	0.138291	0.257657	0.032623	0.0125869	0.0606994	0.213354	0.0511805	0.0185341	0.350865	0	0.42044	0.294358	0.0339248	0.0265985	0.0153879	0.467246
0.0255	0.225846	0.44	0.332154	0.000203239	0.204839	0.42168	0.686372	0.197445	0.520602	0.03	0.203772	0.133839	0.526479	0.275684	0.776974	0.019389	0.592065	0.74	0.045087	0.15	0.0683511	0.00793406	0.73	0.0547347	0.0167807	0.0613314	0.0867097	0.15792	0.0871047	0.457824	0.603016	0.046785	0.0390366	0.138291	0.257657	0.032623	0.0125869	0.0606994	0.213366	0.0511805	0.0185286	0.350865	0	0.42044	0.294358	0.0339248	0.0265985	0.0153879	0.467246
0.0256	0.226171	0.44	0.331829	0.000202932	0.204839	0.421709	0.686372	0.197445	0.520792	0.03	0.203762	0.133839	0.526429	0.275691	0.776909	0.0193896	0.591942	0.74	0.045087	0.15	0.0683511	0.00793406	0.73	0.0547347	0.0167807	0.0613314	0.0867097	0.157936	0.0871061	0.457833	0.602992	0.046785	0.0390366	0.138291	0.257657	0.032623	0.0125869	0.0606994	0.213378	0.0511805	0.0185231	0.350865	0	0.42044	0.294358	0.0339248	0.0265985	0.0153879	0.467246
0.0257	0.226495	0.44	0.331505	0.000202626	0.204839	0.421738	0.686372	0.197445	0.520983	0.03	0.203752	0.133839	0.52638	0.275698	0.776843	0.0193902	0.591818	0.74	0.045087	0.15	0.0683511	0.00793406	0.73	0.0547347	0.0167807	0.0613314	0.0867097	0.157951	0.0871076	0.457842	0.602968	0.046785	0.0390366	0.138291	0.257657	0.032623	0.0125869	0.0606994	0.21339	0.0511805	0.0185177	0.350865	0	0.42044	0.294358	0.0339248	0.0265985	0.0153879	0.467246
0.0258	0.22682	0.44	0.33118	0.000202321	0.204839	0.421767	0.686372	0.197445	0.521173	0.03	0.203742	0.133839	0.52633	0.275706	0.776778	0.0193908	0.591694	0.74	0.045087	0.15	0.0683511	0.00793406	0.73	0.0547347	0.0167807	0.0613314	0.0867097	0.157967	0.087109	0.457851	0.602944	0.046785	0.0390366	0.138291	0.257657	0.032623	0.0125869	0.0606994	0.213402	0.0511805	0.0185122	0.350865	0	0.42044	0.294358	0.0339248	0.0265985	0.0153879	0.467246
0.0259	0.227143	0.44	0.330857	0.000202017	0.204839	0.421796	0.686372	0.197445	0.521364	0.03	0.203733	0.133839	0.526281	0.275713	0.776712	0.0193914	0.591571	0.74	0.045087	0.15	0.0683511	0.00793406	0.73	0.0547347	0.0167807	0.0613314	0.0867097	0.157983	0.0871104	0.45786	0.60292	0.046785	0.0390366	0.138291	0.257657	0.032623	0.0125869	0.0606994	0.213414	0.0511805	0.0185068	0.350865	0	0.42044	0.294358	0.0339248	0.0265985	0.0153879	0.467246
0.026	0.227467	0.44	0.330533	0.000201713	0.204839	0.421824	0.686372	0.197445	0.521553	0.03	0.203723	0.133839	0.526231	0.275721	0.776647	0.019392	0.591448	0.74	0.045087	0.15	0.0683511	0.00793406	0.73	0.0547347	0.0167807	0.0613314	0.0867097	0.157998	0.0871118	0.457869	0.602896	0.046785	0.0390366	0.138291	0.257657	0.032623	0.0125869	0.0606994	0.213426	0.0511805	0.0185013	0.350865	0	0.42044	0.294358	0.0339248	0.0265985	0.0153879	0.467246
0.0261	0.227789	0.44	0.330211	0.000201411	0.204839	0.421853	0.686372	0.197445	0.521743	0.03	0.203714	0.133839	0.526181	0.275728	0.776581	0.0193926	0.591324	0.74	0.045087	0.15	0.0683511	0.00793406	0.73	0.0547347	0.0167807	0.0613314	0.0867097	0.158014	0.0871133	0.457878	0.602872	0.046785	0.0390366	0.138291	0.257657	0.032623	0.0125869	0.0606994	0.213438	0.0511805	0.0184958	0.350865	0	0.42044	0.294358	0.0339248	0.0265985	0.0153879	0.467246
0.0262	0.228112	0.44	0.329888	0.00020111	0.204839	0.421882	0.686372	0.197445	0.521932	0.03	0.203705	0.133839	0.526132	0.275735	0.776516	0.0193931	0.591201	0.74	0.045087	0.15	0.0683511	0.00793406	0.73	0.0547347	0.0167807	0.0613314	0.0867097	0.158029	0.0871147	0.457887	0.602849	0.046785	0.0390366	0.138291	0.257657	0.032623	0.0125869	0.0606994	0.21345	0.0511805	0.0184904	0.350865	0	0.42044	0.294358	0.0339248	0.0265985	0.0153879	0.467246
0.0263	0.228434	0.44	0.329566	0.000200809	0.204839	0.421911	0.686372	0.197445	0.522121	0.03	0.203697	0.133839	0.526082	0.275743	0.77645	0.0193937	0.591078	0.74	0.045087	0.15	0.0683511	0.00793406	0.73	0.0547347	0.0167807	0.0613314	0.0867097	0.158045	0.0871162	0.457896	0.602825	0.046785	0.0390366	0.138291	0.257657	0.032623	0.0125869	0.0606994	0.213462	0.0511805	0.0184849	0.350865	0	0.42044	0.294358	0.0339248	0.0265985	0.0153879	0.467246
0.0264	0.228755	0.44	0.329245	0.00020051	0.204839	0.42194	0.686372	0.197445	0.52231	0.03	0.203688	0.133839	0.526033	0.27575	0.776385	0.0193943	0.590955	0.74	0.045087	0.15	0.0683511	0.00793406	0.73	0.0547347	0.0167807	0.0613314	0.0867097	0.15806	0.0871176	0.457905	0.602801	0.046785	0.0390366	0.138291	0.257657	0.032623	0.0125869	0.0606994	0.213474	0.0511805	0.0184795	0.350865	0	0.42044	0.294358	0.0339248	0.0265985	0.0153879	0.467246
0.0265	0.229076	0.44	0.328924	0.000200211	0.204839	0.421968	0.686372	0.197445	0.522498	0.03	0.20368	0.133839	0.525983	0.275758	0.776319	0.0193949	0.590833	0.74	0.045087	0.15	0.0683511	0.00793406	0.73	0.0547347	0.0167807	0.0613314	0.0867097	0.158076	0.0871191	0.457914	0.602777	0.046785	0.0390366	0.138291	0.257657	0.032623	0.0125869	0.0606994	0.213487	0.0511805	0.018474	0.350865	0	0.42044	0.294358	0.0339248	0.0265985	0.0153879	0.467246
0.0266	0.229397	0.44	0.328603	0.000199914	0.204839	0.421997	0.686372	0.197445	0.522686	0.03	0.203672	0.133839	0.525934	0.275765	0.776253	0.0193955	0.59071	0.74	0.045087	0.15	0.0683511	0.00793406	0.73	0.0547347	0.0167807	0.0613314	0.0867097	0.158091	0.0871205	0.457923	0.602753	0.046785	0.0390366	0.138291	0.257657	0.032623	0.0125869	0.0606994	0.213499	0.0511805	0.0184686	0.350865	0	0.42044	0.294358	0.0339248	0.0265985	0.0153879	0.467246
0.0267	0.229717	0.44	0.328283	0.000199617	0.204839	0.422026	0.686372	0.197445	0.522874	0.03	0.203664	0.133839	0.525884	0.275772	0.776188	0.0193961	0.590588	0.74	0.045087	0.15	0.0683511	0.00793406	0.73	0.0547347	0.0167807	0.0613314	0.0867097	0.158106	0.087122	0.457932	0.602729	0.046785	0.0390366	0.138291	0.257657	0.032623	0.0125869	0.0606994	0.213511	0.0511805	0.0184631	0.350865	0	0.42044	0.294358	0.0339248	0.0265985	0.0153879	0.467246
0.0268	0.230036	0.44	0.327964	0.000199321	0.204839	0.422054	0.686372	0.197445	0.523061	0.03	0.203656	0.133839	0.525834	0.27578	0.776122	0.0193967	0.590465	0.74	0.045087	0.15	0.0683511	0.00793406	0.73	0.0547347	0.0167807	0.0613314	0.0867097	0.158121	0.0871234	0.457941	0.602706	0.046785	0.0390366	0.138291	0.257657	0.032623	0.0125869	0.0606994	0.213523	0.0511805	0.0184577	0.350865	0	0.42044	0.294358	0.0339248	0.0265985	0.0153879	0.467246
0.0269	0.230356	0.44	0.327644	0.000199027	0.204839	0.422083	0.686372	0.197445	0.523248	0.03	0.203649	0.133839	0.525785	0.275787	0.776056	0.0193973	0.590343	0.74	0.045087	0.15	0.0683511	0.00793406	0.73	0.0547347	0.0167807	0.0613314	0.0867097	0.158137	0.0871249	0.45795	0.602682	0.046785	0.0390366	0.138291	0.257657	0.032623	0.0125869	0.0606994	0.213535	0.0511805	0.0184523	0.350865	0	0.42044	0.294358	0.0339248	0.0265985	0.0153879	0.467246
0.027	0.230674	0.44	0.327326	0.000198733	0.204839	0.422112	0.686372	0.197445	0.523435	0.03	0.203641	0.133839	0.525735	0.275795	0.775991	0.0193979	0.590221	0.74	0.045087	0.15	0.0683511	0.00793406	0.73	0.0547347	0.0167807	0.0613314	0.0867097	0.158152	0.0871263	0.457959	0.602658	0.046785	0.0390366	0.138291	0.257657	0.032623	0.0125869	0.0606994	0.213547	0.0511805	0.0184468	0.350865	0	0.42044	0.294358	0.0339248	0.0265985	0.0153879	0.467246
0.0271	0.230993	0.44	0.327007	0.00019844	0.204839	0.42214	0.686372	0.197445	0.523622	0.03	0.203634	0.133839	0.525686	0.275802	0.775925	0.0193985	0.590099	0.74	0.045087	0.15	0.0683511	0.00793406	0.73	0.0547347	0.0167807	0.0613314	0.0867097	0.158167	0.0871278	0.457968	0.602634	0.046785	0.0390366	0.138291	0.257657	0.032623	0.0125869	0.0606994	0.21356	0.0511805	0.0184414	0.350865	0	0.42044	0.294358	0.0339248	0.0265985	0.0153879	0.467246
0.0272	0.231311	0.44	0.326689	0.000198148	0.204839	0.422169	0.686372	0.197445	0.523808	0.03	0.203627	0.133839	0.525636	0.27581	0.775859	0.0193991	0.589977	0.74	0.045087	0.15	0.0683511	0.00793406	0.73	0.0547347	0.0167807	0.0613314	0.0867097	0.158182	0.0871293	0.457977	0.60261	0.046785	0.0390366	0.138291	0.257657	0.032623	0.0125869	0.0606994	0.213572	0.0511805	0.018436	0.350865	0	0.42044	0.294358	0.0339248	0.0265985	0.0153879	0.467246
0.0273	0.231628	0.44	0.326372	0.000197857	0.204839	0.422197	0.686372	0.197445	0.523994	0.03	0.20362	0.133839	0.525587	0.275817	0.775793	0.0193997	0.589855	0.74	0.045087	0.15	0.0683511	0.00793406	0.73	0.0547347	0.0167807	0.0613314	0.0867097	0.158197	0.0871308	0.457987	0.602587	0.046785	0.0390366	0.138291	0.257657	0.032623	0.0125869	0.0606994	0.213584	0.0511805	0.0184305	0.350865	0	0.42044	0.294358	0.0339248	0.0265985	0.0153879	0.467246
0.0274	0.231945	0.44	0.326055	0.000197566	0.204839	0.422225	0.686372	0.197445	0.52418	0.03	0.203614	0.133839	0.525537	0.275825	0.775728	0.0194003	0.589733	0.74	0.045087	0.15	0.0683511	0.00793406	0.73	0.0547347	0.0167807	0.0613314	0.0867097	0.158212	0.0871322	0.457996	0.602563	0.046785	0.0390366	0.138291	0.257657	0.032623	0.0125869	0.0606994	0.213596	0.0511805	0.0184251	0.350865	0	0.42044	0.294358	0.0339248	0.0265985	0.0153879	0.467246
0.0275	0.232261	0.44	0.325739	0.000197277	0.204839	0.422254	0.686372	0.197445	0.524365	0.03	0.203607	0.133839	0.525487	0.275832	0.775662	0.0194009	0.589612	0.74	0.045087	0.15	0.0683511	0.00793406	0.73	0.0547347	0.0167807	0.0613314	0.0867097	0.158227	0.0871337	0.458005	0.602539	0.046785	0.0390366	0.138291	0.257657	0.032623	0.0125869	0.0606994	0.213608	0.0511805	0.0184197	0.350865	0	0.42044	0.294358	0.0339248	0.0265985	0.0153879	0.467246
0.0276	0.232578	0.44	0.325422	0.000196989	0.204839	0.422282	0.686372	0.197445	0.524551	0.03	0.203601	0.133839	0.525438	0.275839	0.775596	0.0194015	0.58949	0.74	0.045087	0.15	0.0683511	0.00793406	0.73	0.0547347	0.0167807	0.0613314	0.0867097	0.158242	0.0871352	0.458014	0.602515	0.046785	0.0390366	0.138291	0.257657	0.032623	0.0125869	0.0606994	0.213621	0.0511805	0.0184142	0.350865	0	0.42044	0.294358	0.0339248	0.0265985	0.0153879	0.467246
0.0277	0.232893	0.44	0.325107	0.000196701	0.204839	0.42231	0.686372	0.197445	0.524736	0.03	0.203595	0.133839	0.525388	0.275847	0.77553	0.0194021	0.589369	0.74	0.045087	0.15	0.0683511	0.00793406	0.73	0.0547347	0.0167807	0.0613314	0.0867097	0.158257	0.0871367	0.458023	0.602492	0.046785	0.0390366	0.138291	0.257657	0.032623	0.0125869	0.0606994	0.213633	0.0511805	0.0184088	0.350865	0	0.42044	0.294358	0.0339248	0.0265985	0.0153879	0.467246
0.0278	0.233208	0.44	0.324792	0.000196414	0.204839	0.422339	0.686372	0.197445	0.52492	0.03	0.203588	0.133839	0.525339	0.275854	0.775465	0.0194027	0.589248	0.74	0.045087	0.15	0.0683511	0.00793406	0.73	0.0547347	0.0167807	0.0613314	0.0867097	0.158272	0.0871382	0.458033	0.602468	0.046785	0.0390366	0.138291	0.257657	0.032623	0.0125869	0.0606994	0.213645	0.0511805	0.0184034	0.350865	0	0.42044	0.294358	0.0339248	0.0265985	0.0153879	0.467246
0.0279	0.233523	0.44	0.324477	0.000196129	0.204839	0.422367	0.686372	0.197445	0.525105	0.03	0.203583	0.133839	0.525289	0.275862	0.775399	0.0194034	0.589127	0.74	0.045087	0.15	0.0683511	0.00793406	0.73	0.0547347	0.0167807	0.0613314	0.0867097	0.158287	0.0871397	0.458042	0.602444	0.046785	0.0390366	0.138291	0.257657	0.032623	0.0125869	0.0606994	0.213658	0.0511805	0.018398	0.350865	0	0.42044	0.294358	0.0339248	0.0265985	0.0153879	0.467246
0.028	0.233837	0.44	0.324163	0.000195844	0.204839	0.422395	0.686372	0.197445	0.525289	0.03	0.203577	0.133839	0.52524	0.275869	0.775333	0.019404	0.589006	0.74	0.045087	0.15	0.0683511	0.00793406	0.73	0.0547347	0.0167807	0.0613314	0.0867097	0.158302	0.0871412	0.458051	0.60242	0.046785	0.0390366	0.138291	0.257657	0.032623	0.0125869	0.0606994	0.21367	0.0511805	0.0183926	0.350865	0	0.42044	0.294358	0.0339248	0.0265985	0.0153879	0.467246
0.0281	0.234151	0.44	0.323849	0.00019556	0.204839	0.422423	0.686372	0.197445	0.525473	0.03	0.203571	0.133839	0.52519	0.275877	0.775267	0.0194046	0.588885	0.74	0.045087	0.15	0.0683511	0.00793406	0.73	0.0547347	0.0167807	0.0613314	0.0867097	0.158317	0.0871427	0.45806	0.602397	0.046785	0.0390366	0.138291	0.257657	0.032623	0.0125869	0.0606994	0.213682	0.0511805	0.0183872	0.350865	0	0.42044	0.294358	0.0339248	0.0265985	0.0153879	0.467246
0.0282	0.234465	0.44	0.323535	0.000195276	0.204839	0.422452	0.686372	0.197445	0.525656	0.03	0.203566	0.133839	0.525141	0.275884	0.775202	0.0194052	0.588764	0.74	0.045087	0.15	0.0683511	0.00793406	0.73	0.0547347	0.0167807	0.0613314	0.0867097	0.158331	0.0871442	0.45807	0.602373	0.046785	0.0390366	0.138291	0.257657	0.032623	0.0125869	0.0606994	0.213695	0.0511805	0.0183817	0.350865	0	0.42044	0.294358	0.0339248	0.0265985	0.0153879	0.467246
0.0283	0.234778	0.44	0.323222	0.000194994	0.204839	0.42248	0.686372	0.197445	0.525839	0.03	0.203561	0.133839	0.525091	0.275892	0.775136	0.0194058	0.588643	0.74	0.045087	0.15	0.0683511	0.00793406	0.73	0.0547347	0.0167807	0.0613314	0.0867097	0.158346	0.0871457	0.458079	0.602349	0.046785	0.0390366	0.138291	0.257657	0.032623	0.0125869	0.0606994	0.213707	0.0511805	0.0183763	0.350865	0	0.42044	0.294358	0.0339248	0.0265985	0.0153879	0.467246
0.0284	0.23509	0.44	0.32291	0.000194713	0.204839	0.422508	0.686372	0.197445	0.526022	0.03	0.203555	0.133839	0.525042	0.275899	0.77507	0.0194064	0.588523	0.74	0.045087	0.15	0.0683511	0.00793406	0.73	0.0547347	0.0167807	0.0613314	0.0867097	0.158361	0.0871472	0.458088	0.602326	0.046785	0.0390366	0.138291	0.257657	0.032623	0.0125869	0.0606994	0.213719	0.0511805	0.0183709	0.350865	0	0.42044	0.294358	0.0339248	0.0265985	0.0153879	0.467246
0.0285	0.235402	0.44	0.322598	0.000194432	0.204839	0.422536	0.686372	0.197445	0.526205	0.03	0.20355	0.133839	0.524992	0.275907	0.775004	0.019407	0.588402	0.74	0.045087	0.15	0.0683511	0.00793406	0.73	0.0547347	0.0167807	0.0613314	0.0867097	0.158375	0.0871487	0.458098	0.602302	0.046785	0.0390366	0.138291	0.257657	0.032623	0.0125869	0.0606994	0.213732	0.0511805	0.0183655	0.350865	0	0.42044	0.294358	0.0339248	0.0265985	0.0153879	0.467246
0.0286	0.235714	0.44	0.322286	0.000194153	0.204839	0.422564	0.686372	0.197445	0.526388	0.03	0.203546	0.133839	0.524943	0.275914	0.774939	0.0194076	0.588282	0.74	0.045087	0.15	0.0683511	0.00793406	0.73	0.0547347	0.0167807	0.0613314	0.0867097	0.15839	0.0871502	0.458107	0.602278	0.046785	0.0390366	0.138291	0.257657	0.032623	0.0125869	0.0606994	0.213744	0.0511805	0.0183601	0.350865	0	0.42044	0.294358	0.0339248	0.0265985	0.0153879	0.467246
0.0287	0.236025	0.44	0.321975	0.000193874	0.204839	0.422592	0.686372	0.197445	0.52657	0.03	0.203541	0.133839	0.524893	0.275921	0.774873	0.0194082	0.588162	0.74	0.045087	0.15	0.0683511	0.00793406	0.73	0.0547347	0.0167807	0.0613314	0.0867097	0.158404	0.0871517	0.458117	0.602255	0.046785	0.0390366	0.138291	0.257657	0.032623	0.0125869	0.0606994	0.213757	0.0511805	0.0183547	0.350865	0	0.42044	0.294358	0.0339248	0.0265985	0.0153879	0.467246
0.0288	0.236336	0.44	0.321664	0.000193596	0.204839	0.42262	0.686372	0.197445	0.526752	0.03	0.203536	0.133839	0.524844	0.275929	0.774807	0.0194089	0.588042	0.74	0.045087	0.15	0.0683511	0.00793406	0.73	0.0547347	0.0167807	0.0613314	0.0867097	0.158419	0.0871532	0.458126	0.602231	0.046785	0.0390366	0.138291	0.257657	0.032623	0.0125869	0.0606994	0.213769	0.0511805	0.0183493	0.350865	0	0.42044	0.294358	0.0339248	0.0265985	0.0153879	0.467246
0.0289	0.236647	0.44	0.321353	0.000193319	0.204839	0.422648	0.686372	0.197445	0.526933	0.03	0.203532	0.133839	0.524794	0.275936	0.774742	0.0194095	0.587922	0.74	0.045087	0.15	0.0683511	0.00793406	0.73	0.0547347	0.0167807	0.0613314	0.0867097	0.158433	0.0871548	0.458135	0.602207	0.046785	0.0390366	0.138291	0.257657	0.032623	0.0125869	0.0606994	0.213781	0.0511805	0.0183439	0.350865	0	0.42044	0.294358	0.0339248	0.0265985	0.0153879	0.467246
0.029	0.236957	0.44	0.321043	0.000193043	0.204839	0.422676	0.686372	0.197445	0.527115	0.03	0.203528	0.133839	0.524745	0.275944	0.774676	0.0194101	0.587802	0.74	0.045087	0.15	0.0683511	0.00793406	0.73	0.0547347	0.0167807	0.0613314	0.0867097	0.158448	0.0871563	0.458145	0.602184	0.046785	0.0390366	0.138291	0.257657	0.032623	0.0125869	0.0606994	0.213794	0.0511805	0.0183385	0.350865	0	0.42044	0.294358	0.0339248	0.0265985	0.0153879	0.467246
0.0291	0.237266	0.44	0.320734	0.000192767	0.204839	0.422703	0.686372	0.197445	0.527296	0.03	0.203524	0.133839	0.524695	0.275951	0.77461	0.0194107	0.587682	0.74	0.045087	0.15	0.0683511	0.00793406	0.73	0.0547347	0.0167807	0.0613314	0.0867097	0.158462	0.0871578	0.458154	0.60216	0.046785	0.0390366	0.138291	0.257657	0.032623	0.0125869	0.0606994	0.213806	0.0511805	0.0183331	0.350865	0	0.42044	0.294358	0.0339248	0.0265985	0.0153879	0.467246
0.0292	0.237575	0.44	0.320425	0.000192493	0.204839	0.422731	0.686372	0.197445	0.527476	0.03	0.203519	0.133839	0.524646	0.275959	0.774545	0.0194113	0.587562	0.74	0.045087	0.15	0.0683511	0.00793406	0.73	0.0547347	0.0167807	0.0613314	0.0867097	0.158477	0.0871594	0.458164	0.602136	0.046785	0.0390366	0.138291	0.257657	0.032623	0.0125869	0.0606994	0.213819	0.0511805	0.0183278	0.350865	0	0.42044	0.294358	0.0339248	0.0265985	0.0153879	0.467246
0.0293	0.237884	0.44	0.320116	0.000192219	0.204839	0.422759	0.686372	0.197445	0.527657	0.03	0.203516	0.133839	0.524596	0.275966	0.774479	0.0194119	0.587443	0.74	0.045087	0.15	0.0683511	0.00793406	0.73	0.0547347	0.0167807	0.0613314	0.0867097	0.158491	0.0871609	0.458173	0.602113	0.046785	0.0390366	0.138291	0.257657	0.032623	0.0125869	0.0606994	0.213831	0.0511805	0.0183224	0.350865	0	0.42044	0.294358	0.0339248	0.0265985	0.0153879	0.467246
0.0294	0.238192	0.44	0.319808	0.000191946	0.204839	0.422787	0.686372	0.197445	0.527837	0.03	0.203512	0.133839	0.524547	0.275974	0.774414	0.0194126	0.587323	0.74	0.045087	0.15	0.0683511	0.00793406	0.73	0.0547347	0.0167807	0.0613314	0.0867097	0.158505	0.0871624	0.458183	0.602089	0.046785	0.0390366	0.138291	0.257657	0.032623	0.0125869	0.0606994	0.213844	0.0511805	0.018317	0.350865	0	0.42044	0.294358	0.0339248	0.0265985	0.0153879	0.467246
0.0295	0.2385	0.44	0.3195	0.000191674	0.204839	0.422815	0.686372	0.197445	0.528017	0.03	0.203508	0.133839	0.524497	0.275981	0.774348	0.0194132	0.587204	0.74	0.045087	0.15	0.0683511	0.00793406	0.73	0.0547347	0.0167807	0.0613314	0.0867097	0.15852	0.087164	0.458192	0.602066	0.046785	0.0390366	0.138291	0.257657	0.032623	0.0125869	0.0606994	0.213856	0.0511805	0.0183116	0.350865	0	0.42044	0.294358	0.0339248	0.0265985	0.0153879	0.467246
0.0296	0.238807	0.44	0.319193	0.000191403	0.204839	0.422842	0.686372	0.197445	0.528197	0.03	0.203505	0.133839	0.524448	0.275989	0.774283	0.0194138	0.587085	0.74	0.045087	0.15	0.0683511	0.00793406	0.73	0.0547347	0.0167807	0.0613314	0.0867097	0.158534	0.0871655	0.458202	0.602042	0.046785	0.0390366	0.138291	0.257657	0.032623	0.0125869	0.0606994	0.213869	0.0511805	0.0183062	0.350865	0	0.42044	0.294358	0.0339248	0.0265985	0.0153879	0.467246
0.0297	0.239114	0.44	0.318886	0.000191132	0.204839	0.42287	0.686372	0.197445	0.528377	0.03	0.203501	0.133839	0.524398	0.275996	0.774217	0.0194144	0.586966	0.74	0.045087	0.15	0.0683511	0.00793406	0.73	0.0547347	0.0167807	0.0613314	0.0867097	0.158548	0.0871671	0.458211	0.602018	0.046785	0.0390366	0.138291	0.257657	0.032623	0.0125869	0.0606994	0.213881	0.0511805	0.0183008	0.350865	0	0.42044	0.294358	0.0339248	0.0265985	0.0153879	0.467246
0.0298	0.239421	0.44	0.318579	0.000190863	0.204839	0.422898	0.686372	0.197445	0.528556	0.03	0.203498	0.133839	0.524349	0.276004	0.774152	0.019415	0.586847	0.74	0.045087	0.15	0.0683511	0.00793406	0.73	0.0547347	0.0167807	0.0613314	0.0867097	0.158562	0.0871686	0.458221	0.601995	0.046785	0.0390366	0.138291	0.257657	0.032623	0.0125869	0.0606994	0.213894	0.0511805	0.0182955	0.350865	0	0.42044	0.294358	0.0339248	0.0265985	0.0153879	0.467246
0.0299	0.239727	0.44	0.318273	0.000190594	0.204839	0.422925	0.686372	0.197445	0.528735	0.03	0.203495	0.133839	0.524299	0.276011	0.774086	0.0194157	0.586728	0.74	0.045087	0.15	0.0683511	0.00793406	0.73	0.0547347	0.0167807	0.0613314	0.0867097	0.158576	0.0871702	0.45823	0.601971	0.046785	0.0390366	0.138291	0.257657	0.032623	0.0125869	0.0606994	0.213907	0.0511805	0.0182901	0.350865	0	0.42044	0.294358	0.0339248	0.0265985	0.0153879	0.467246
0.03	0.240033	0.44	0.317967	0.000190326	0.204839	0.422953	0.686372	0.197445	0.528913	0.03	0.203492	0.133839	0.52425	0.276019	0.774021	0.0194163	0.586609	0.74	0.045087	0.15	0.0683511	0.00793406	0.73	0.0547347	0.0167807	0.0613314	0.0867097	0.15859	0.0871717	0.45824	0.601948	0.046785	0.0390366	0.138291	0.257657	0.032623	0.0125869	0.0606994	0.213919	0.0511805	0.0182847	0.350865	0	0.42044	0.294358	0.0339248	0.0265985	0.0153879	0.467246
0.0301	0.240338	0.44	0.317662	0.000190059	0.204839	0.42298	0.686372	0.197445	0.529092	0.03	0.203489	0.133839	0.5242	0.276026	0.773955	0.0194169	0.586491	0.74	0.045087	0.15	0.0683511	0.00793406	0.73	0.0547347	0.0167807	0.0613314	0.0867097	0.158605	0.0871733	0.458249	0.601924	0.046785	0.0390366	0.138291	0.257657	0.032623	0.0125869	0.0606994	0.213932	0.0511805	0.0182793	0.350865	0	0.42044	0.294358	0.0339248	0.0265985	0.0153879	0.467246
0.0302	0.240643	0.44	0.317357	0.000189793	0.204839	0.423008	0.686372	0.197445	0.52927	0.03	0.203486	0.133839	0.524151	0.276034	0.77389	0.0194175	0.586372	0.74	0.045087	0.15	0.0683511	0.00793406	0.73	0.0547347	0.0167807	0.0613314	0.0867097	0.158619	0.0871748	0.458259	0.601901	0.046785	0.0390366	0.138291	0.257657	0.032623	0.0125869	0.0606994	0.213944	0.0511805	0.018274	0.350865	0	0.42044	0.294358	0.0339248	0.0265985	0.0153879	0.467246
0.0303	0.240947	0.44	0.317053	0.000189527	0.204839	0.423035	0.686372	0.197445	0.529448	0.03	0.203483	0.133839	0.524101	0.276041	0.773825	0.0194182	0.586254	0.74	0.045087	0.15	0.0683511	0.00793406	0.73	0.0547347	0.0167807	0.0613314	0.0867097	0.158633	0.0871764	0.458269	0.601877	0.046785	0.0390366	0.138291	0.257657	0.032623	0.0125869	0.0606994	0.213957	0.0511805	0.0182686	0.350865	0	0.42044	0.294358	0.0339248	0.0265985	0.0153879	0.467246
0.0304	0.241251	0.44	0.316749	0.000189262	0.204839	0.423063	0.686372	0.197445	0.529625	0.03	0.203481	0.133839	0.524052	0.276049	0.77376	0.0194188	0.586136	0.74	0.045087	0.15	0.0683511	0.00793406	0.73	0.0547347	0.0167807	0.0613314	0.0867097	0.158646	0.0871779	0.458278	0.601854	0.046785	0.0390366	0.138291	0.257657	0.032623	0.0125869	0.0606994	0.21397	0.0511805	0.0182632	0.350865	0	0.42044	0.294358	0.0339248	0.0265985	0.0153879	0.467246
0.0305	0.241555	0.44	0.316445	0.000188999	0.204839	0.42309	0.686372	0.197445	0.529803	0.03	0.203478	0.133839	0.524002	0.276056	0.773694	0.0194194	0.586017	0.74	0.045087	0.15	0.0683511	0.00793406	0.73	0.0547347	0.0167807	0.0613314	0.0867097	0.15866	0.0871795	0.458288	0.60183	0.046785	0.0390366	0.138291	0.257657	0.032623	0.0125869	0.0606994	0.213982	0.0511805	0.0182579	0.350865	0	0.42044	0.294358	0.0339248	0.0265985	0.0153879	0.467246
0.0306	0.241858	0.44	0.316142	0.000188735	0.204839	0.423118	0.686372	0.197445	0.52998	0.03	0.203476	0.133839	0.523953	0.276064	0.773629	0.01942	0.585899	0.74	0.045087	0.15	0.0683511	0.00793406	0.73	0.0547347	0.0167807	0.0613314	0.0867097	0.158674	0.0871811	0.458297	0.601806	0.046785	0.0390366	0.138291	0.257657	0.032623	0.0125869	0.0606994	0.213995	0.0511805	0.0182525	0.350865	0	0.42044	0.294358	0.0339248	0.0265985	0.0153879	0.467246
0.0307	0.242161	0.44	0.315839	0.000188473	0.204839	0.423145	0.686372	0.197445	0.530157	0.03	0.203474	0.133839	0.523903	0.276071	0.773564	0.0194207	0.585781	0.74	0.045087	0.15	0.0683511	0.00793406	0.73	0.0547347	0.0167807	0.0613314	0.0867097	0.158688	0.0871827	0.458307	0.601783	0.046785	0.0390366	0.138291	0.257657	0.032623	0.0125869	0.0606994	0.214008	0.0511805	0.0182472	0.350865	0	0.42044	0.294358	0.0339248	0.0265985	0.0153879	0.467246
0.0308	0.242463	0.44	0.315537	0.000188212	0.204839	0.423172	0.686372	0.197445	0.530333	0.03	0.203472	0.133839	0.523854	0.276079	0.773499	0.0194213	0.585663	0.74	0.045087	0.15	0.0683511	0.00793406	0.73	0.0547347	0.0167807	0.0613314	0.0867097	0.158702	0.0871842	0.458317	0.601759	0.046785	0.0390366	0.138291	0.257657	0.032623	0.0125869	0.0606994	0.21402	0.0511805	0.0182418	0.350865	0	0.42044	0.294358	0.0339248	0.0265985	0.0153879	0.467246
0.0309	0.242765	0.44	0.315235	0.000187951	0.204839	0.4232	0.686372	0.197445	0.53051	0.03	0.20347	0.133839	0.523804	0.276086	0.773434	0.0194219	0.585546	0.74	0.045087	0.15	0.0683511	0.00793406	0.73	0.0547347	0.0167807	0.0613314	0.0867097	0.158716	0.0871858	0.458326	0.601736	0.046785	0.0390366	0.138291	0.257657	0.032623	0.0125869	0.0606994	0.214033	0.0511805	0.0182365	0.350865	0	0.42044	0.294358	0.0339248	0.0265985	0.0153879	0.467246
0.031	0.243067	0.44	0.314933	0.000187691	0.204839	0.423227	0.686372	0.197445	0.530686	0.03	0.203468	0.133839	0.523755	0.276094	0.773369	0.0194225	0.585428	0.74	0.045087	0.15	0.0683511	0.00793406	0.73	0.0547347	0.0167807	0.0613314	0.0867097	0.158729	0.0871874	0.458336	0.601713	0.046785	0.0390366	0.138291	0.257657	0.032623	0.0125869	0.0606994	0.214046	0.0511805	0.0182311	0.350865	0	0.42044	0.294358	0.0339248	0.0265985	0.0153879	0.467246
0.0311	0.243368	0.44	0.314632	0.000187432	0.204839	0.423254	0.686372	0.197445	0.530861	0.03	0.203466	0.133839	0.523706	0.276101	0.773304	0.0194232	0.585311	0.74	0.045087	0.15	0.0683511	0.00793406	0.73	0.0547347	0.0167807	0.0613314	0.0867097	0.158743	0.087189	0.458346	0.601689	0.046785	0.0390366	0.138291	0.257657	0.032623	0.0125869	0.0606994	0.214058	0.0511805	0.0182258	0.350865	0	0.42044	0.294358	0.0339248	0.0265985	0.0153879	0.467246
0.0312	0.243669	0.44	0.314331	0.000187173	0.204839	0.423282	0.686372	0.197445	0.531037	0.03	0.203464	0.133839	0.523656	0.276109	0.773239	0.0194238	0.585193	0.74	0.045087	0.15	0.0683511	0.00793406	0.73	0.0547347	0.0167807	0.0613314	0.0867097	0.158757	0.0871905	0.458356	0.601666	0.046785	0.0390366	0.138291	0.257657	0.032623	0.0125869	0.0606994	0.214071	0.0511805	0.0182204	0.350865	0	0.42044	0.294358	0.0339248	0.0265985	0.0153879	0.467246
0.0313	0.243969	0.44	0.314031	0.000186916	0.204839	0.423309	0.686372	0.197445	0.531212	0.03	0.203462	0.133839	0.523607	0.276117	0.773174	0.0194244	0.585076	0.74	0.045087	0.15	0.0683511	0.00793406	0.73	0.0547347	0.0167807	0.0613314	0.0867097	0.158771	0.0871921	0.458365	0.601642	0.046785	0.0390366	0.138291	0.257657	0.032623	0.0125869	0.0606994	0.214084	0.0511805	0.0182151	0.350865	0	0.42044	0.294358	0.0339248	0.0265985	0.0153879	0.467246
0.0314	0.244269	0.44	0.313731	0.000186659	0.204839	0.423336	0.686372	0.197445	0.531387	0.03	0.203461	0.133839	0.523557	0.276124	0.773109	0.0194251	0.584959	0.74	0.045087	0.15	0.0683511	0.00793406	0.73	0.0547347	0.0167807	0.0613314	0.0867097	0.158784	0.0871937	0.458375	0.601619	0.046785	0.0390366	0.138291	0.257657	0.032623	0.0125869	0.0606994	0.214097	0.0511805	0.0182097	0.350865	0	0.42044	0.294358	0.0339248	0.0265985	0.0153879	0.467246
0.0315	0.244568	0.44	0.313432	0.000186403	0.204839	0.423363	0.686372	0.197445	0.531562	0.03	0.203459	0.133839	0.523508	0.276132	0.773044	0.0194257	0.584842	0.74	0.045087	0.15	0.0683511	0.00793406	0.73	0.0547347	0.0167807	0.0613314	0.0867097	0.158798	0.0871953	0.458385	0.601595	0.046785	0.0390366	0.138291	0.257657	0.032623	0.0125869	0.0606994	0.214109	0.0511805	0.0182044	0.350865	0	0.42044	0.294358	0.0339248	0.0265985	0.0153879	0.467246
0.0316	0.244867	0.44	0.313133	0.000186148	0.204839	0.42339	0.686372	0.197445	0.531736	0.03	0.203458	0.133839	0.523458	0.276139	0.77298	0.0194263	0.584725	0.74	0.045087	0.15	0.0683511	0.00793406	0.73	0.0547347	0.0167807	0.0613314	0.0867097	0.158811	0.0871969	0.458394	0.601572	0.046785	0.0390366	0.138291	0.257657	0.032623	0.0125869	0.0606994	0.214122	0.0511805	0.018199	0.350865	0	0.42044	0.294358	0.0339248	0.0265985	0.0153879	0.467246
0.0317	0.245166	0.44	0.312834	0.000185893	0.204839	0.423417	0.686372	0.197445	0.531911	0.03	0.203457	0.133839	0.523409	0.276147	0.772915	0.019427	0.584608	0.74	0.045087	0.15	0.0683511	0.00793406	0.73	0.0547347	0.0167807	0.0613314	0.0867097	0.158825	0.0871985	0.458404	0.601548	0.046785	0.0390366	0.138291	0.257657	0.032623	0.0125869	0.0606994	0.214135	0.0511805	0.0181937	0.350865	0	0.42044	0.294358	0.0339248	0.0265985	0.0153879	0.467246
0.0318	0.245464	0.44	0.312536	0.000185639	0.204839	0.423444	0.686372	0.197445	0.532085	0.03	0.203456	0.133839	0.52336	0.276154	0.77285	0.0194276	0.584491	0.74	0.045087	0.15	0.0683511	0.00793406	0.73	0.0547347	0.0167807	0.0613314	0.0867097	0.158838	0.0872001	0.458414	0.601525	0.046785	0.0390366	0.138291	0.257657	0.032623	0.0125869	0.0606994	0.214148	0.0511805	0.0181884	0.350865	0	0.42044	0.294358	0.0339248	0.0265985	0.0153879	0.467246
0.0319	0.245762	0.44	0.312238	0.000185386	0.204839	0.423471	0.686372	0.197445	0.532258	0.03	0.203455	0.133839	0.52331	0.276162	0.772786	0.0194282	0.584374	0.74	0.045087	0.15	0.0683511	0.00793406	0.73	0.0547347	0.0167807	0.0613314	0.0867097	0.158852	0.0872017	0.458424	0.601502	0.046785	0.0390366	0.138291	0.257657	0.032623	0.0125869	0.0606994	0.214161	0.0511805	0.018183	0.350865	0	0.42044	0.294358	0.0339248	0.0265985	0.0153879	0.467246
0.032	0.24606	0.44	0.31194	0.000185134	0.204839	0.423498	0.686372	0.197445	0.532432	0.03	0.203454	0.133839	0.523261	0.276169	0.772721	0.0194289	0.584258	0.74	0.045087	0.15	0.0683511	0.00793406	0.73	0.0547347	0.0167807	0.0613314	0.0867097	0.158865	0.0872033	0.458434	0.601478	0.046785	0.0390366	0.138291	0.257657	0.032623	0.0125869	0.0606994	0.214173	0.0511805	0.0181777	0.350865	0	0.42044	0.294358	0.0339248	0.0265985	0.0153879	0.467246
0.0321	0.246357	0.44	0.311643	0.000184883	0.204839	0.423525	0.686372	0.197445	0.532605	0.03	0.203453	0.133839	0.523211	0.276177	0.772657	0.0194295	0.584141	0.74	0.045087	0.15	0.0683511	0.00793406	0.73	0.0547347	0.0167807	0.0613314	0.0867097	0.158878	0.0872049	0.458443	0.601455	0.046785	0.0390366	0.138291	0.257657	0.032623	0.0125869	0.0606994	0.214186	0.0511805	0.0181724	0.350865	0	0.42044	0.294358	0.0339248	0.0265985	0.0153879	0.467246
0.0322	0.246653	0.44	0.311347	0.000184632	0.204839	0.423552	0.686372	0.197445	0.532778	0.03	0.203452	0.133839	0.523162	0.276184	0.772592	0.0194301	0.584025	0.74	0.045087	0.15	0.0683511	0.00793406	0.73	0.0547347	0.0167807	0.0613314	0.0867097	0.158892	0.0872065	0.458453	0.601431	0.046785	0.0390366	0.138291	0.257657	0.032623	0.0125869	0.0606994	0.214199	0.0511805	0.0181671	0.350865	0	0.42044	0.294358	0.0339248	0.0265985	0.0153879	0.467246
0.0323	0.246949	0.44	0.311051	0.000184382	0.204839	0.423579	0.686372	0.197445	0.532951	0.03	0.203451	0.133839	0.523113	0.276192	0.772528	0.0194308	0.583909	0.74	0.045087	0.15	0.0683511	0.00793406	0.73	0.0547347	0.0167807	0.0613314	0.0867097	0.158905	0.0872081	0.458463	0.601408	0.046785	0.0390366	0.138291	0.257657	0.032623	0.0125869	0.0606994	0.214212	0.0511805	0.0181617	0.350865	0	0.42044	0.294358	0.0339248	0.0265985	0.0153879	0.467246
0.0324	0.247245	0.44	0.310755	0.000184133	0.204839	0.423606	0.686372	0.197445	0.533123	0.03	0.203451	0.133839	0.523063	0.276199	0.772464	0.0194314	0.583793	0.74	0.045087	0.15	0.0683511	0.00793406	0.73	0.0547347	0.0167807	0.0613314	0.0867097	0.158918	0.0872097	0.458473	0.601385	0.046785	0.0390366	0.138291	0.257657	0.032623	0.0125869	0.0606994	0.214225	0.0511805	0.0181564	0.350865	0	0.42044	0.294358	0.0339248	0.0265985	0.0153879	0.467246
0.0325	0.247541	0.44	0.310459	0.000183884	0.204839	0.423633	0.686372	0.197445	0.533295	0.03	0.20345	0.133839	0.523014	0.276207	0.772399	0.019432	0.583677	0.74	0.045087	0.15	0.0683511	0.00793406	0.73	0.0547347	0.0167807	0.0613314	0.0867097	0.158932	0.0872114	0.458483	0.601361	0.046785	0.0390366	0.138291	0.257657	0.032623	0.0125869	0.0606994	0.214238	0.0511805	0.0181511	0.350865	0	0.42044	0.294358	0.0339248	0.0265985	0.0153879	0.467246
0.0326	0.247836	0.44	0.310164	0.000183636	0.204839	0.42366	0.686372	0.197445	0.533467	0.03	0.20345	0.133839	0.522964	0.276215	0.772335	0.0194327	0.583561	0.74	0.045087	0.15	0.0683511	0.00793406	0.73	0.0547347	0.0167807	0.0613314	0.0867097	0.158945	0.087213	0.458493	0.601338	0.046785	0.0390366	0.138291	0.257657	0.032623	0.0125869	0.0606994	0.214251	0.0511805	0.0181458	0.350865	0	0.42044	0.294358	0.0339248	0.0265985	0.0153879	0.467246
0.0327	0.24813	0.44	0.30987	0.000183389	0.204839	0.423686	0.686372	0.197445	0.533639	0.03	0.203449	0.133839	0.522915	0.276222	0.772271	0.0194333	0.583445	0.74	0.045087	0.15	0.0683511	0.00793406	0.73	0.0547347	0.0167807	0.0613314	0.0867097	0.158958	0.0872146	0.458503	0.601315	0.046785	0.0390366	0.138291	0.257657	0.032623	0.0125869	0.0606994	0.214264	0.0511805	0.0181405	0.350865	0	0.42044	0.294358	0.0339248	0.0265985	0.0153879	0.467246
0.0328	0.248425	0.44	0.309575	0.000183143	0.204839	0.423713	0.686372	0.197445	0.53381	0.03	0.203449	0.133839	0.522866	0.27623	0.772207	0.0194339	0.58333	0.74	0.045087	0.15	0.0683511	0.00793406	0.73	0.0547347	0.0167807	0.0613314	0.0867097	0.158971	0.0872162	0.458513	0.601291	0.046785	0.0390366	0.138291	0.257657	0.032623	0.0125869	0.0606994	0.214277	0.0511805	0.0181351	0.350865	0	0.42044	0.294358	0.0339248	0.0265985	0.0153879	0.467246
0.0329	0.248718	0.44	0.309282	0.000182898	0.204839	0.42374	0.686372	0.197445	0.533982	0.03	0.203449	0.133839	0.522816	0.276237	0.772143	0.0194346	0.583214	0.74	0.045087	0.15	0.0683511	0.00793406	0.73	0.0547347	0.0167807	0.0613314	0.0867097	0.158984	0.0872178	0.458522	0.601268	0.046785	0.0390366	0.138291	0.257657	0.032623	0.0125869	0.0606994	0.21429	0.0511805	0.0181298	0.350865	0	0.42044	0.294358	0.0339248	0.0265985	0.0153879	0.467246
0.033	0.249012	0.44	0.308988	0.000182653	0.204839	0.423767	0.686372	0.197445	0.534153	0.03	0.203449	0.133839	0.522767	0.276245	0.772079	0.0194352	0.583098	0.74	0.045087	0.15	0.0683511	0.00793406	0.73	0.0547347	0.0167807	0.0613314	0.0867097	0.158997	0.0872195	0.458532	0.601245	0.046785	0.0390366	0.138291	0.257657	0.032623	0.0125869	0.0606994	0.214302	0.0511805	0.0181245	0.350865	0	0.42044	0.294358	0.0339248	0.0265985	0.0153879	0.467246
0.0331	0.249305	0.44	0.308695	0.000182409	0.204839	0.423793	0.686372	0.197445	0.534323	0.03	0.203448	0.133839	0.522717	0.276252	0.772015	0.0194359	0.582983	0.74	0.045087	0.15	0.0683511	0.00793406	0.73	0.0547347	0.0167807	0.0613314	0.0867097	0.15901	0.0872211	0.458542	0.601221	0.046785	0.0390366	0.138291	0.257657	0.032623	0.0125869	0.0606994	0.214315	0.0511805	0.0181192	0.350865	0	0.42044	0.294358	0.0339248	0.0265985	0.0153879	0.467246
0.0332	0.249597	0.44	0.308403	0.000182165	0.204839	0.42382	0.686372	0.197445	0.534494	0.03	0.203448	0.133839	0.522668	0.27626	0.771951	0.0194365	0.582868	0.74	0.045087	0.15	0.0683511	0.00793406	0.73	0.0547347	0.0167807	0.0613314	0.0867097	0.159023	0.0872227	0.458552	0.601198	0.046785	0.0390366	0.138291	0.257657	0.032623	0.0125869	0.0606994	0.214328	0.0511805	0.0181139	0.350865	0	0.42044	0.294358	0.0339248	0.0265985	0.0153879	0.467246
0.0333	0.24989	0.44	0.30811	0.000181923	0.204839	0.423847	0.686372	0.197445	0.534664	0.03	0.203448	0.133839	0.522619	0.276268	0.771887	0.0194371	0.582753	0.74	0.045087	0.15	0.0683511	0.00793406	0.73	0.0547347	0.0167807	0.0613314	0.0867097	0.159036	0.0872243	0.458562	0.601175	0.046785	0.0390366	0.138291	0.257657	0.032623	0.0125869	0.0606994	0.214341	0.0511805	0.0181086	0.350865	0	0.42044	0.294358	0.0339248	0.0265985	0.0153879	0.467246
0.0334	0.250182	0.44	0.307818	0.000181681	0.204839	0.423873	0.686372	0.197445	0.534834	0.03	0.203449	0.133839	0.522569	0.276275	0.771823	0.0194378	0.582638	0.74	0.045087	0.15	0.0683511	0.00793406	0.73	0.0547347	0.0167807	0.0613314	0.0867097	0.159049	0.087226	0.458572	0.601152	0.046785	0.0390366	0.138291	0.257657	0.032623	0.0125869	0.0606994	0.214354	0.0511805	0.0181033	0.350865	0	0.42044	0.294358	0.0339248	0.0265985	0.0153879	0.467246
0.0335	0.250473	0.44	0.307527	0.000181439	0.204839	0.4239	0.686372	0.197445	0.535004	0.03	0.203449	0.133839	0.52252	0.276283	0.77176	0.0194384	0.582523	0.74	0.045087	0.15	0.0683511	0.00793406	0.73	0.0547347	0.0167807	0.0613314	0.0867097	0.159062	0.0872276	0.458582	0.601128	0.046785	0.0390366	0.138291	0.257657	0.032623	0.0125869	0.0606994	0.214367	0.0511805	0.018098	0.350865	0	0.42044	0.294358	0.0339248	0.0265985	0.0153879	0.467246
0.0336	0.250764	0.44	0.307236	0.000181199	0.204839	0.423926	0.686372	0.197445	0.535173	0.03	0.203449	0.133839	0.522471	0.27629	0.771696	0.0194391	0.582408	0.74	0.045087	0.15	0.0683511	0.00793406	0.73	0.0547347	0.0167807	0.0613314	0.0867097	0.159075	0.0872293	0.458592	0.601105	0.046785	0.0390366	0.138291	0.257657	0.032623	0.0125869	0.0606994	0.21438	0.0511805	0.0180927	0.350865	0	0.42044	0.294358	0.0339248	0.0265985	0.0153879	0.467246
0.0337	0.251055	0.44	0.306945	0.000180959	0.204839	0.423953	0.686372	0.197445	0.535342	0.03	0.20345	0.133839	0.522421	0.276298	0.771633	0.0194397	0.582293	0.74	0.045087	0.15	0.0683511	0.00793406	0.73	0.0547347	0.0167807	0.0613314	0.0867097	0.159088	0.0872309	0.458602	0.601082	0.046785	0.0390366	0.138291	0.257657	0.032623	0.0125869	0.0606994	0.214393	0.0511805	0.0180874	0.350865	0	0.42044	0.294358	0.0339248	0.0265985	0.0153879	0.467246
0.0338	0.251345	0.44	0.306655	0.00018072	0.204839	0.423979	0.686372	0.197445	0.535511	0.03	0.20345	0.133839	0.522372	0.276305	0.771569	0.0194403	0.582179	0.74	0.045087	0.15	0.0683511	0.00793406	0.73	0.0547347	0.0167807	0.0613314	0.0867097	0.159101	0.0872325	0.458612	0.601059	0.046785	0.0390366	0.138291	0.257657	0.032623	0.0125869	0.0606994	0.214407	0.0511805	0.0180821	0.350865	0	0.42044	0.294358	0.0339248	0.0265985	0.0153879	0.467246
0.0339	0.251635	0.44	0.306365	0.000180481	0.204839	0.424006	0.686372	0.197445	0.53568	0.03	0.20345	0.133839	0.522323	0.276313	0.771506	0.019441	0.582064	0.74	0.045087	0.15	0.0683511	0.00793406	0.73	0.0547347	0.0167807	0.0613314	0.0867097	0.159114	0.0872342	0.458622	0.601035	0.046785	0.0390366	0.138291	0.257657	0.032623	0.0125869	0.0606994	0.21442	0.0511805	0.0180768	0.350865	0	0.42044	0.294358	0.0339248	0.0265985	0.0153879	0.467246
0.034	0.251924	0.44	0.306076	0.000180244	0.204839	0.424032	0.686372	0.197445	0.535849	0.03	0.203451	0.133839	0.522273	0.276321	0.771442	0.0194416	0.58195	0.74	0.045087	0.15	0.0683511	0.00793406	0.73	0.0547347	0.0167807	0.0613314	0.0867097	0.159127	0.0872358	0.458632	0.601012	0.046785	0.0390366	0.138291	0.257657	0.032623	0.0125869	0.0606994	0.214433	0.0511805	0.0180716	0.350865	0	0.42044	0.294358	0.0339248	0.0265985	0.0153879	0.467246
0.0341	0.252213	0.44	0.305787	0.000180007	0.204839	0.424059	0.686372	0.197445	0.536017	0.03	0.203452	0.133839	0.522224	0.276328	0.771379	0.0194423	0.581836	0.74	0.045087	0.15	0.0683511	0.00793406	0.73	0.0547347	0.0167807	0.0613314	0.0867097	0.159139	0.0872375	0.458642	0.600989	0.046785	0.0390366	0.138291	0.257657	0.032623	0.0125869	0.0606994	0.214446	0.0511805	0.0180663	0.350865	0	0.42044	0.294358	0.0339248	0.0265985	0.0153879	0.467246
0.0342	0.252502	0.44	0.305498	0.00017977	0.204839	0.424085	0.686372	0.197445	0.536185	0.03	0.203452	0.133839	0.522174	0.276336	0.771316	0.0194429	0.581721	0.74	0.045087	0.15	0.0683511	0.00793406	0.73	0.0547347	0.0167807	0.0613314	0.0867097	0.159152	0.0872391	0.458652	0.600966	0.046785	0.0390366	0.138291	0.257657	0.032623	0.0125869	0.0606994	0.214459	0.0511805	0.018061	0.350865	0	0.42044	0.294358	0.0339248	0.0265985	0.0153879	0.467246
0.0343	0.25279	0.44	0.30521	0.000179535	0.204839	0.424111	0.686372	0.197445	0.536352	0.03	0.203453	0.133839	0.522125	0.276343	0.771253	0.0194436	0.581607	0.74	0.045087	0.15	0.0683511	0.00793406	0.73	0.0547347	0.0167807	0.0613314	0.0867097	0.159165	0.0872408	0.458662	0.600942	0.046785	0.0390366	0.138291	0.257657	0.032623	0.0125869	0.0606994	0.214472	0.0511805	0.0180557	0.350865	0	0.42044	0.294358	0.0339248	0.0265985	0.0153879	0.467246
0.0344	0.253078	0.44	0.304922	0.0001793	0.204839	0.424138	0.686372	0.197445	0.53652	0.03	0.203454	0.133839	0.522076	0.276351	0.77119	0.0194442	0.581493	0.74	0.045087	0.15	0.0683511	0.00793406	0.73	0.0547347	0.0167807	0.0613314	0.0867097	0.159177	0.0872424	0.458672	0.600919	0.046785	0.0390366	0.138291	0.257657	0.032623	0.0125869	0.0606994	0.214485	0.0511805	0.0180504	0.350865	0	0.42044	0.294358	0.0339248	0.0265985	0.0153879	0.467246
0.0345	0.253366	0.44	0.304634	0.000179066	0.204839	0.424164	0.686372	0.197445	0.536687	0.03	0.203455	0.133839	0.522026	0.276359	0.771127	0.0194449	0.58138	0.74	0.045087	0.15	0.0683511	0.00793406	0.73	0.0547347	0.0167807	0.0613314	0.0867097	0.15919	0.0872441	0.458682	0.600896	0.046785	0.0390366	0.138291	0.257657	0.032623	0.0125869	0.0606994	0.214498	0.0511805	0.0180451	0.350865	0	0.42044	0.294358	0.0339248	0.0265985	0.0153879	0.467246
0.0346	0.253653	0.44	0.304347	0.000178832	0.204839	0.42419	0.686372	0.197445	0.536854	0.03	0.203456	0.133839	0.521977	0.276366	0.771064	0.0194455	0.581266	0.74	0.045087	0.15	0.0683511	0.00793406	0.73	0.0547347	0.0167807	0.0613314	0.0867097	0.159202	0.0872457	0.458692	0.600873	0.046785	0.0390366	0.138291	0.257657	0.032623	0.0125869	0.0606994	0.214511	0.0511805	0.0180399	0.350865	0	0.42044	0.294358	0.0339248	0.0265985	0.0153879	0.467246
0.0347	0.25394	0.44	0.30406	0.000178599	0.204839	0.424217	0.686372	0.197445	0.537021	0.03	0.203457	0.133839	0.521928	0.276374	0.771001	0.0194462	0.581152	0.74	0.045087	0.15	0.0683511	0.00793406	0.73	0.0547347	0.0167807	0.0613314	0.0867097	0.159215	0.0872474	0.458703	0.60085	0.046785	0.0390366	0.138291	0.257657	0.032623	0.0125869	0.0606994	0.214525	0.0511805	0.0180346	0.350865	0	0.42044	0.294358	0.0339248	0.0265985	0.0153879	0.467246
0.0348	0.254226	0.44	0.303774	0.000178367	0.204839	0.424243	0.686372	0.197445	0.537188	0.03	0.203458	0.133839	0.521878	0.276381	0.770938	0.0194468	0.581039	0.74	0.045087	0.15	0.0683511	0.00793406	0.73	0.0547347	0.0167807	0.0613314	0.0867097	0.159228	0.0872491	0.458713	0.600827	0.046785	0.0390366	0.138291	0.257657	0.032623	0.0125869	0.0606994	0.214538	0.0511805	0.0180293	0.350865	0	0.42044	0.294358	0.0339248	0.0265985	0.0153879	0.467246
0.0349	0.254512	0.44	0.303488	0.000178135	0.204839	0.424269	0.686372	0.197445	0.537354	0.03	0.203459	0.133839	0.521829	0.276389	0.770875	0.0194475	0.580925	0.74	0.045087	0.15	0.0683511	0.00793406	0.73	0.0547347	0.0167807	0.0613314	0.0867097	0.15924	0.0872507	0.458723	0.600804	0.046785	0.0390366	0.138291	0.257657	0.032623	0.0125869	0.0606994	0.214551	0.0511805	0.0180241	0.350865	0	0.42044	0.294358	0.0339248	0.0265985	0.0153879	0.467246
0.035	0.254798	0.44	0.303202	0.000177904	0.204839	0.424295	0.686372	0.197445	0.53752	0.03	0.20346	0.133839	0.52178	0.276397	0.770813	0.0194481	0.580812	0.74	0.045087	0.15	0.0683511	0.00793406	0.73	0.0547347	0.0167807	0.0613314	0.0867097	0.159253	0.0872524	0.458733	0.60078	0.046785	0.0390366	0.138291	0.257657	0.032623	0.0125869	0.0606994	0.214564	0.0511805	0.0180188	0.350865	0	0.42044	0.294358	0.0339248	0.0265985	0.0153879	0.467246
0.0351	0.255083	0.44	0.302917	0.000177674	0.204839	0.424321	0.686372	0.197445	0.537686	0.03	0.203461	0.133839	0.521731	0.276404	0.77075	0.0194487	0.580699	0.74	0.045087	0.15	0.0683511	0.00793406	0.73	0.0547347	0.0167807	0.0613314	0.0867097	0.159265	0.0872541	0.458743	0.600757	0.046785	0.0390366	0.138291	0.257657	0.032623	0.0125869	0.0606994	0.214577	0.0511805	0.0180135	0.350865	0	0.42044	0.294358	0.0339248	0.0265985	0.0153879	0.467246
0.0352	0.255368	0.44	0.302632	0.000177445	0.204839	0.424347	0.686372	0.197445	0.537851	0.03	0.203463	0.133839	0.521681	0.276412	0.770688	0.0194494	0.580585	0.74	0.045087	0.15	0.0683511	0.00793406	0.73	0.0547347	0.0167807	0.0613314	0.0867097	0.159277	0.0872557	0.458753	0.600734	0.046785	0.0390366	0.138291	0.257657	0.032623	0.0125869	0.0606994	0.21459	0.0511805	0.0180083	0.350865	0	0.42044	0.294358	0.0339248	0.0265985	0.0153879	0.467246
0.0353	0.255652	0.44	0.302348	0.000177216	0.204839	0.424373	0.686372	0.197445	0.538017	0.03	0.203464	0.133839	0.521632	0.276419	0.770625	0.01945	0.580472	0.74	0.045087	0.15	0.0683511	0.00793406	0.73	0.0547347	0.0167807	0.0613314	0.0867097	0.15929	0.0872574	0.458763	0.600711	0.046785	0.0390366	0.138291	0.257657	0.032623	0.0125869	0.0606994	0.214604	0.0511805	0.018003	0.350865	0	0.42044	0.294358	0.0339248	0.0265985	0.0153879	0.467246
0.0354	0.255936	0.44	0.302064	0.000176988	0.204839	0.4244	0.686372	0.197445	0.538182	0.03	0.203466	0.133839	0.521583	0.276427	0.770563	0.0194507	0.58036	0.74	0.045087	0.15	0.0683511	0.00793406	0.73	0.0547347	0.0167807	0.0613314	0.0867097	0.159302	0.0872591	0.458773	0.600688	0.046785	0.0390366	0.138291	0.257657	0.032623	0.0125869	0.0606994	0.214617	0.0511805	0.0179977	0.350865	0	0.42044	0.294358	0.0339248	0.0265985	0.0153879	0.467246
0.0355	0.25622	0.44	0.30178	0.00017676	0.204839	0.424426	0.686372	0.197445	0.538347	0.03	0.203467	0.133839	0.521533	0.276435	0.770501	0.0194513	0.580247	0.74	0.045087	0.15	0.0683511	0.00793406	0.73	0.0547347	0.0167807	0.0613314	0.0867097	0.159314	0.0872607	0.458784	0.600665	0.046785	0.0390366	0.138291	0.257657	0.032623	0.0125869	0.0606994	0.21463	0.0511805	0.0179925	0.350865	0	0.42044	0.294358	0.0339248	0.0265985	0.0153879	0.467246
0.0356	0.256503	0.44	0.301497	0.000176533	0.204839	0.424452	0.686372	0.197445	0.538511	0.03	0.203469	0.133839	0.521484	0.276442	0.770439	0.019452	0.580134	0.74	0.045087	0.15	0.0683511	0.00793406	0.73	0.0547347	0.0167807	0.0613314	0.0867097	0.159327	0.0872624	0.458794	0.600642	0.046785	0.0390366	0.138291	0.257657	0.032623	0.0125869	0.0606994	0.214643	0.0511805	0.0179872	0.350865	0	0.42044	0.294358	0.0339248	0.0265985	0.0153879	0.467246
0.0357	0.256786	0.44	0.301214	0.000176307	0.204839	0.424478	0.686372	0.197445	0.538676	0.03	0.20347	0.133839	0.521435	0.27645	0.770376	0.0194526	0.580021	0.74	0.045087	0.15	0.0683511	0.00793406	0.73	0.0547347	0.0167807	0.0613314	0.0867097	0.159339	0.0872641	0.458804	0.600619	0.046785	0.0390366	0.138291	0.257657	0.032623	0.0125869	0.0606994	0.214657	0.0511805	0.017982	0.350865	0	0.42044	0.294358	0.0339248	0.0265985	0.0153879	0.467246
0.0358	0.257069	0.44	0.300931	0.000176081	0.204839	0.424504	0.686372	0.197445	0.53884	0.03	0.203472	0.133839	0.521385	0.276458	0.770314	0.0194533	0.579909	0.74	0.045087	0.15	0.0683511	0.00793406	0.73	0.0547347	0.0167807	0.0613314	0.0867097	0.159351	0.0872658	0.458814	0.600596	0.046785	0.0390366	0.138291	0.257657	0.032623	0.0125869	0.0606994	0.21467	0.0511805	0.0179767	0.350865	0	0.42044	0.294358	0.0339248	0.0265985	0.0153879	0.467246
0.0359	0.257351	0.44	0.300649	0.000175856	0.204839	0.424529	0.686372	0.197445	0.539004	0.03	0.203473	0.133839	0.521336	0.276465	0.770252	0.019454	0.579796	0.74	0.045087	0.15	0.0683511	0.00793406	0.73	0.0547347	0.0167807	0.0613314	0.0867097	0.159363	0.0872675	0.458824	0.600573	0.046785	0.0390366	0.138291	0.257657	0.032623	0.0125869	0.0606994	0.214683	0.0511805	0.0179715	0.350865	0	0.42044	0.294358	0.0339248	0.0265985	0.0153879	0.467246
0.036	0.257633	0.44	0.300367	0.000175632	0.204839	0.424555	0.686372	0.197445	0.539167	0.03	0.203475	0.133839	0.521287	0.276473	0.77019	0.0194546	0.579684	0.74	0.045087	0.15	0.0683511	0.00793406	0.73	0.0547347	0.0167807	0.0613314	0.0867097	0.159375	0.0872691	0.458834	0.60055	0.046785	0.0390366	0.138291	0.257657	0.032623	0.0125869	0.0606994	0.214697	0.0511805	0.0179662	0.350865	0	0.42044	0.294358	0.0339248	0.0265985	0.0153879	0.467246
0.0361	0.257914	0.44	0.300086	0.000175409	0.204839	0.424581	0.686372	0.197445	0.539331	0.03	0.203477	0.133839	0.521238	0.27648	0.770129	0.0194553	0.579572	0.74	0.045087	0.15	0.0683511	0.00793406	0.73	0.0547347	0.0167807	0.0613314	0.0867097	0.159388	0.0872708	0.458845	0.600527	0.046785	0.0390366	0.138291	0.257657	0.032623	0.0125869	0.0606994	0.21471	0.0511805	0.017961	0.350865	0	0.42044	0.294358	0.0339248	0.0265985	0.0153879	0.467246
0.0362	0.258195	0.44	0.299805	0.000175186	0.204839	0.424607	0.686372	0.197445	0.539494	0.03	0.203479	0.133839	0.521188	0.276488	0.770067	0.0194559	0.57946	0.74	0.045087	0.15	0.0683511	0.00793406	0.73	0.0547347	0.0167807	0.0613314	0.0867097	0.1594	0.0872725	0.458855	0.600504	0.046785	0.0390366	0.138291	0.257657	0.032623	0.0125869	0.0606994	0.214723	0.0511805	0.0179558	0.350865	0	0.42044	0.294358	0.0339248	0.0265985	0.0153879	0.467246
0.0363	0.258476	0.44	0.299524	0.000174963	0.204839	0.424633	0.686372	0.197445	0.539657	0.03	0.203481	0.133839	0.521139	0.276496	0.770005	0.0194566	0.579348	0.74	0.045087	0.15	0.0683511	0.00793406	0.73	0.0547347	0.0167807	0.0613314	0.0867097	0.159412	0.0872742	0.458865	0.600481	0.046785	0.0390366	0.138291	0.257657	0.032623	0.0125869	0.0606994	0.214737	0.0511805	0.0179505	0.350865	0	0.42044	0.294358	0.0339248	0.0265985	0.0153879	0.467246
0.0364	0.258756	0.44	0.299244	0.000174741	0.204839	0.424659	0.686372	0.197445	0.53982	0.03	0.203483	0.133839	0.52109	0.276503	0.769944	0.0194572	0.579236	0.74	0.045087	0.15	0.0683511	0.00793406	0.73	0.0547347	0.0167807	0.0613314	0.0867097	0.159424	0.0872759	0.458875	0.600458	0.046785	0.0390366	0.138291	0.257657	0.032623	0.0125869	0.0606994	0.21475	0.0511805	0.0179453	0.350865	0	0.42044	0.294358	0.0339248	0.0265985	0.0153879	0.467246
0.0365	0.259036	0.44	0.298964	0.00017452	0.204839	0.424685	0.686372	0.197445	0.539982	0.03	0.203485	0.133839	0.52104	0.276511	0.769882	0.0194579	0.579124	0.74	0.045087	0.15	0.0683511	0.00793406	0.73	0.0547347	0.0167807	0.0613314	0.0867097	0.159436	0.0872776	0.458886	0.600435	0.046785	0.0390366	0.138291	0.257657	0.032623	0.0125869	0.0606994	0.214763	0.0511805	0.01794	0.350865	0	0.42044	0.294358	0.0339248	0.0265985	0.0153879	0.467246
0.0366	0.259316	0.44	0.298684	0.0001743	0.204839	0.42471	0.686372	0.197445	0.540145	0.03	0.203487	0.133839	0.520991	0.276519	0.769821	0.0194585	0.579013	0.74	0.045087	0.15	0.0683511	0.00793406	0.73	0.0547347	0.0167807	0.0613314	0.0867097	0.159448	0.0872793	0.458896	0.600412	0.046785	0.0390366	0.138291	0.257657	0.032623	0.0125869	0.0606994	0.214777	0.0511805	0.0179348	0.350865	0	0.42044	0.294358	0.0339248	0.0265985	0.0153879	0.467246
0.0367	0.259595	0.44	0.298405	0.00017408	0.204839	0.424736	0.686372	0.197445	0.540307	0.03	0.203489	0.133839	0.520942	0.276526	0.769759	0.0194592	0.578901	0.74	0.045087	0.15	0.0683511	0.00793406	0.73	0.0547347	0.0167807	0.0613314	0.0867097	0.15946	0.087281	0.458906	0.600389	0.046785	0.0390366	0.138291	0.257657	0.032623	0.0125869	0.0606994	0.21479	0.0511805	0.0179296	0.350865	0	0.42044	0.294358	0.0339248	0.0265985	0.0153879	0.467246
0.0368	0.259874	0.44	0.298126	0.000173861	0.204839	0.424762	0.686372	0.197445	0.540468	0.03	0.203491	0.133839	0.520893	0.276534	0.769698	0.0194598	0.57879	0.74	0.045087	0.15	0.0683511	0.00793406	0.73	0.0547347	0.0167807	0.0613314	0.0867097	0.159472	0.0872827	0.458916	0.600366	0.046785	0.0390366	0.138291	0.257657	0.032623	0.0125869	0.0606994	0.214803	0.0511805	0.0179243	0.350865	0	0.42044	0.294358	0.0339248	0.0265985	0.0153879	0.467246
0.0369	0.260152	0.44	0.297848	0.000173642	0.204839	0.424787	0.686372	0.197445	0.54063	0.03	0.203493	0.133839	0.520843	0.276542	0.769637	0.0194605	0.578678	0.74	0.045087	0.15	0.0683511	0.00793406	0.73	0.0547347	0.0167807	0.0613314	0.0867097	0.159484	0.0872844	0.458927	0.600343	0.046785	0.0390366	0.138291	0.257657	0.032623	0.0125869	0.0606994	0.214817	0.0511805	0.0179191	0.350865	0	0.42044	0.294358	0.0339248	0.0265985	0.0153879	0.467246
0.037	0.26043	0.44	0.29757	0.000173424	0.204839	0.424813	0.686372	0.197445	0.540791	0.03	0.203495	0.133839	0.520794	0.276549	0.769576	0.0194612	0.578567	0.74	0.045087	0.15	0.0683511	0.00793406	0.73	0.0547347	0.0167807	0.0613314	0.0867097	0.159496	0.0872861	0.458937	0.60032	0.046785	0.0390366	0.138291	0.257657	0.032623	0.0125869	0.0606994	0.21483	0.0511805	0.0179139	0.350865	0	0.42044	0.294358	0.0339248	0.0265985	0.0153879	0.467246
0.0371	0.260708	0.44	0.297292	0.000173207	0.204839	0.424839	0.686372	0.197445	0.540952	0.03	0.203497	0.133839	0.520745	0.276557	0.769515	0.0194618	0.578456	0.74	0.045087	0.15	0.0683511	0.00793406	0.73	0.0547347	0.0167807	0.0613314	0.0867097	0.159507	0.0872878	0.458947	0.600297	0.046785	0.0390366	0.138291	0.257657	0.032623	0.0125869	0.0606994	0.214844	0.0511805	0.0179087	0.350865	0	0.42044	0.294358	0.0339248	0.0265985	0.0153879	0.467246
0.0372	0.260985	0.44	0.297015	0.00017299	0.204839	0.424864	0.686372	0.197445	0.541113	0.03	0.2035	0.133839	0.520696	0.276565	0.769454	0.0194625	0.578345	0.74	0.045087	0.15	0.0683511	0.00793406	0.73	0.0547347	0.0167807	0.0613314	0.0867097	0.159519	0.0872895	0.458957	0.600274	0.046785	0.0390366	0.138291	0.257657	0.032623	0.0125869	0.0606994	0.214857	0.0511805	0.0179035	0.350865	0	0.42044	0.294358	0.0339248	0.0265985	0.0153879	0.467246
0.0373	0.261262	0.44	0.296738	0.000172774	0.204839	0.42489	0.686372	0.197445	0.541274	0.03	0.203502	0.133839	0.520646	0.276572	0.769393	0.0194631	0.578234	0.74	0.045087	0.15	0.0683511	0.00793406	0.73	0.0547347	0.0167807	0.0613314	0.0867097	0.159531	0.0872912	0.458968	0.600251	0.046785	0.0390366	0.138291	0.257657	0.032623	0.0125869	0.0606994	0.214871	0.0511805	0.0178982	0.350865	0	0.42044	0.294358	0.0339248	0.0265985	0.0153879	0.467246
0.0374	0.261539	0.44	0.296461	0.000172559	0.204839	0.424916	0.686372	0.197445	0.541434	0.03	0.203504	0.133839	0.520597	0.27658	0.769332	0.0194638	0.578123	0.74	0.045087	0.15	0.0683511	0.00793406	0.73	0.0547347	0.0167807	0.0613314	0.0867097	0.159543	0.0872929	0.458978	0.600228	0.046785	0.0390366	0.138291	0.257657	0.032623	0.0125869	0.0606994	0.214884	0.0511805	0.017893	0.350865	0	0.42044	0.294358	0.0339248	0.0265985	0.0153879	0.467246
0.0375	0.261815	0.44	0.296185	0.000172344	0.204839	0.424941	0.686372	0.197445	0.541595	0.03	0.203507	0.133839	0.520548	0.276588	0.769272	0.0194644	0.578012	0.74	0.045087	0.15	0.0683511	0.00793406	0.73	0.0547347	0.0167807	0.0613314	0.0867097	0.159555	0.0872946	0.458988	0.600205	0.046785	0.0390366	0.138291	0.257657	0.032623	0.0125869	0.0606994	0.214897	0.0511805	0.0178878	0.350865	0	0.42044	0.294358	0.0339248	0.0265985	0.0153879	0.467246
0.0376	0.262091	0.44	0.295909	0.00017213	0.204839	0.424967	0.686372	0.197445	0.541755	0.03	0.203509	0.133839	0.520499	0.276595	0.769211	0.0194651	0.577901	0.74	0.045087	0.15	0.0683511	0.00793406	0.73	0.0547347	0.0167807	0.0613314	0.0867097	0.159566	0.0872963	0.458999	0.600182	0.046785	0.0390366	0.138291	0.257657	0.032623	0.0125869	0.0606994	0.214911	0.0511805	0.0178826	0.350865	0	0.42044	0.294358	0.0339248	0.0265985	0.0153879	0.467246
0.0377	0.262367	0.44	0.295633	0.000171916	0.204839	0.424992	0.686372	0.197445	0.541914	0.03	0.203512	0.133839	0.520449	0.276603	0.76915	0.0194658	0.577791	0.74	0.045087	0.15	0.0683511	0.00793406	0.73	0.0547347	0.0167807	0.0613314	0.0867097	0.159578	0.087298	0.459009	0.60016	0.046785	0.0390366	0.138291	0.257657	0.032623	0.0125869	0.0606994	0.214924	0.0511805	0.0178774	0.350865	0	0.42044	0.294358	0.0339248	0.0265985	0.0153879	0.467246
0.0378	0.262642	0.44	0.295358	0.000171703	0.204839	0.425018	0.686372	0.197445	0.542074	0.03	0.203514	0.133839	0.5204	0.276611	0.76909	0.0194664	0.57768	0.74	0.045087	0.15	0.0683511	0.00793406	0.73	0.0547347	0.0167807	0.0613314	0.0867097	0.15959	0.0872997	0.459019	0.600137	0.046785	0.0390366	0.138291	0.257657	0.032623	0.0125869	0.0606994	0.214938	0.0511805	0.0178722	0.350865	0	0.42044	0.294358	0.0339248	0.0265985	0.0153879	0.467246
0.0379	0.262917	0.44	0.295083	0.000171491	0.204839	0.425043	0.686372	0.197445	0.542233	0.03	0.203517	0.133839	0.520351	0.276618	0.76903	0.0194671	0.57757	0.74	0.045087	0.15	0.0683511	0.00793406	0.73	0.0547347	0.0167807	0.0613314	0.0867097	0.159601	0.0873014	0.45903	0.600114	0.046785	0.0390366	0.138291	0.257657	0.032623	0.0125869	0.0606994	0.214951	0.0511805	0.017867	0.350865	0	0.42044	0.294358	0.0339248	0.0265985	0.0153879	0.467246
0.038	0.263191	0.44	0.294809	0.000171279	0.204839	0.425068	0.686372	0.197445	0.542392	0.03	0.20352	0.133839	0.520302	0.276626	0.768969	0.0194677	0.57746	0.74	0.045087	0.15	0.0683511	0.00793406	0.73	0.0547347	0.0167807	0.0613314	0.0867097	0.159613	0.0873031	0.45904	0.600091	0.046785	0.0390366	0.138291	0.257657	0.032623	0.0125869	0.0606994	0.214965	0.0511805	0.0178618	0.350865	0	0.42044	0.294358	0.0339248	0.0265985	0.0153879	0.467246
0.0381	0.263465	0.44	0.294535	0.000171068	0.204839	0.425094	0.686372	0.197445	0.542551	0.03	0.203522	0.133839	0.520253	0.276634	0.768909	0.0194684	0.57735	0.74	0.045087	0.15	0.0683511	0.00793406	0.73	0.0547347	0.0167807	0.0613314	0.0867097	0.159624	0.0873048	0.45905	0.600068	0.046785	0.0390366	0.138291	0.257657	0.032623	0.0125869	0.0606994	0.214979	0.0511805	0.0178566	0.350865	0	0.42044	0.294358	0.0339248	0.0265985	0.0153879	0.467246
0.0382	0.263739	0.44	0.294261	0.000170857	0.204839	0.425119	0.686372	0.197445	0.54271	0.03	0.203525	0.133839	0.520203	0.276641	0.768849	0.0194691	0.57724	0.74	0.045087	0.15	0.0683511	0.00793406	0.73	0.0547347	0.0167807	0.0613314	0.0867097	0.159636	0.0873066	0.459061	0.600045	0.046785	0.0390366	0.138291	0.257657	0.032623	0.0125869	0.0606994	0.214992	0.0511805	0.0178514	0.350865	0	0.42044	0.294358	0.0339248	0.0265985	0.0153879	0.467246
0.0383	0.264012	0.44	0.293988	0.000170647	0.204839	0.425145	0.686372	0.197445	0.542868	0.03	0.203528	0.133839	0.520154	0.276649	0.768789	0.0194697	0.57713	0.74	0.045087	0.15	0.0683511	0.00793406	0.73	0.0547347	0.0167807	0.0613314	0.0867097	0.159647	0.0873083	0.459071	0.600023	0.046785	0.0390366	0.138291	0.257657	0.032623	0.0125869	0.0606994	0.215006	0.0511805	0.0178462	0.350865	0	0.42044	0.294358	0.0339248	0.0265985	0.0153879	0.467246
0.0384	0.264285	0.44	0.293715	0.000170438	0.204839	0.42517	0.686372	0.197445	0.543026	0.03	0.20353	0.133839	0.520105	0.276657	0.768729	0.0194704	0.57702	0.74	0.045087	0.15	0.0683511	0.00793406	0.73	0.0547347	0.0167807	0.0613314	0.0867097	0.159659	0.08731	0.459082	0.6	0.046785	0.0390366	0.138291	0.257657	0.032623	0.0125869	0.0606994	0.215019	0.0511805	0.017841	0.350865	0	0.42044	0.294358	0.0339248	0.0265985	0.0153879	0.467246
0.0385	0.264558	0.44	0.293442	0.000170229	0.204839	0.425195	0.686372	0.197445	0.543184	0.03	0.203533	0.133839	0.520056	0.276664	0.768669	0.019471	0.57691	0.74	0.045087	0.15	0.0683511	0.00793406	0.73	0.0547347	0.0167807	0.0613314	0.0867097	0.15967	0.0873117	0.459092	0.599977	0.046785	0.0390366	0.138291	0.257657	0.032623	0.0125869	0.0606994	0.215033	0.0511805	0.0178358	0.350865	0	0.42044	0.294358	0.0339248	0.0265985	0.0153879	0.467246
0.0386	0.26483	0.44	0.29317	0.00017002	0.204839	0.42522	0.686372	0.197445	0.543342	0.03	0.203536	0.133839	0.520006	0.276672	0.76861	0.0194717	0.5768	0.74	0.045087	0.15	0.0683511	0.00793406	0.73	0.0547347	0.0167807	0.0613314	0.0867097	0.159682	0.0873134	0.459102	0.599954	0.046785	0.0390366	0.138291	0.257657	0.032623	0.0125869	0.0606994	0.215046	0.0511805	0.0178306	0.350865	0	0.42044	0.294358	0.0339248	0.0265985	0.0153879	0.467246
0.0387	0.265102	0.44	0.292898	0.000169813	0.204839	0.425246	0.686372	0.197445	0.543499	0.03	0.203539	0.133839	0.519957	0.27668	0.76855	0.0194724	0.576691	0.74	0.045087	0.15	0.0683511	0.00793406	0.73	0.0547347	0.0167807	0.0613314	0.0867097	0.159693	0.0873152	0.459113	0.599932	0.046785	0.0390366	0.138291	0.257657	0.032623	0.0125869	0.0606994	0.21506	0.0511805	0.0178254	0.350865	0	0.42044	0.294358	0.0339248	0.0265985	0.0153879	0.467246
0.0388	0.265373	0.44	0.292627	0.000169606	0.204839	0.425271	0.686372	0.197445	0.543657	0.03	0.203542	0.133839	0.519908	0.276687	0.76849	0.019473	0.576581	0.74	0.045087	0.15	0.0683511	0.00793406	0.73	0.0547347	0.0167807	0.0613314	0.0867097	0.159705	0.0873169	0.459123	0.599909	0.046785	0.0390366	0.138291	0.257657	0.032623	0.0125869	0.0606994	0.215074	0.0511805	0.0178202	0.350865	0	0.42044	0.294358	0.0339248	0.0265985	0.0153879	0.467246
0.0389	0.265644	0.44	0.292356	0.000169399	0.204839	0.425296	0.686372	0.197445	0.543814	0.03	0.203545	0.133839	0.519859	0.276695	0.768431	0.0194737	0.576472	0.74	0.045087	0.15	0.0683511	0.00793406	0.73	0.0547347	0.0167807	0.0613314	0.0867097	0.159716	0.0873186	0.459133	0.599886	0.046785	0.0390366	0.138291	0.257657	0.032623	0.0125869	0.0606994	0.215087	0.0511805	0.017815	0.350865	0	0.42044	0.294358	0.0339248	0.0265985	0.0153879	0.467246
0.039	0.265915	0.44	0.292085	0.000169193	0.204839	0.425321	0.686372	0.197445	0.54397	0.03	0.203548	0.133839	0.51981	0.276703	0.768371	0.0194744	0.576363	0.74	0.045087	0.15	0.0683511	0.00793406	0.73	0.0547347	0.0167807	0.0613314	0.0867097	0.159727	0.0873203	0.459144	0.599863	0.046785	0.0390366	0.138291	0.257657	0.032623	0.0125869	0.0606994	0.215101	0.0511805	0.0178098	0.350865	0	0.42044	0.294358	0.0339248	0.0265985	0.0153879	0.467246
0.0391	0.266186	0.44	0.291814	0.000168988	0.204839	0.425346	0.686372	0.197445	0.544127	0.03	0.203551	0.133839	0.51976	0.27671	0.768312	0.019475	0.576254	0.74	0.045087	0.15	0.0683511	0.00793406	0.73	0.0547347	0.0167807	0.0613314	0.0867097	0.159739	0.0873221	0.459154	0.599841	0.046785	0.0390366	0.138291	0.257657	0.032623	0.0125869	0.0606994	0.215114	0.0511805	0.0178047	0.350865	0	0.42044	0.294358	0.0339248	0.0265985	0.0153879	0.467246
0.0392	0.266456	0.44	0.291544	0.000168783	0.204839	0.425372	0.686372	0.197445	0.544283	0.03	0.203554	0.133839	0.519711	0.276718	0.768253	0.0194757	0.576145	0.74	0.045087	0.15	0.0683511	0.00793406	0.73	0.0547347	0.0167807	0.0613314	0.0867097	0.15975	0.0873238	0.459165	0.599818	0.046785	0.0390366	0.138291	0.257657	0.032623	0.0125869	0.0606994	0.215128	0.0511805	0.0177995	0.350865	0	0.42044	0.294358	0.0339248	0.0265985	0.0153879	0.467246
0.0393	0.266726	0.44	0.291274	0.000168579	0.204839	0.425397	0.686372	0.197445	0.54444	0.03	0.203557	0.133839	0.519662	0.276726	0.768194	0.0194763	0.576036	0.74	0.045087	0.15	0.0683511	0.00793406	0.73	0.0547347	0.0167807	0.0613314	0.0867097	0.159761	0.0873255	0.459175	0.599795	0.046785	0.0390366	0.138291	0.257657	0.032623	0.0125869	0.0606994	0.215142	0.0511805	0.0177943	0.350865	0	0.42044	0.294358	0.0339248	0.0265985	0.0153879	0.467246
0.0394	0.266995	0.44	0.291005	0.000168375	0.204839	0.425422	0.686372	0.197445	0.544595	0.03	0.20356	0.133839	0.519613	0.276733	0.768135	0.019477	0.575927	0.74	0.045087	0.15	0.0683511	0.00793406	0.73	0.0547347	0.0167807	0.0613314	0.0867097	0.159772	0.0873273	0.459186	0.599772	0.046785	0.0390366	0.138291	0.257657	0.032623	0.0125869	0.0606994	0.215155	0.0511805	0.0177891	0.350865	0	0.42044	0.294358	0.0339248	0.0265985	0.0153879	0.467246
0.0395	0.267264	0.44	0.290736	0.000168172	0.204839	0.425447	0.686372	0.197445	0.544751	0.03	0.203563	0.133839	0.519564	0.276741	0.768076	0.0194777	0.575818	0.74	0.045087	0.15	0.0683511	0.00793406	0.73	0.0547347	0.0167807	0.0613314	0.0867097	0.159783	0.087329	0.459196	0.59975	0.046785	0.0390366	0.138291	0.257657	0.032623	0.0125869	0.0606994	0.215169	0.0511805	0.017784	0.350865	0	0.42044	0.294358	0.0339248	0.0265985	0.0153879	0.467246
0.0396	0.267533	0.44	0.290467	0.00016797	0.204839	0.425472	0.686372	0.197445	0.544907	0.03	0.203566	0.133839	0.519515	0.276749	0.768017	0.0194783	0.575709	0.74	0.045087	0.15	0.0683511	0.00793406	0.73	0.0547347	0.0167807	0.0613314	0.0867097	0.159795	0.0873307	0.459207	0.599727	0.046785	0.0390366	0.138291	0.257657	0.032623	0.0125869	0.0606994	0.215183	0.0511805	0.0177788	0.350865	0	0.42044	0.294358	0.0339248	0.0265985	0.0153879	0.467246
0.0397	0.267801	0.44	0.290199	0.000167768	0.204839	0.425497	0.686372	0.197445	0.545062	0.03	0.203569	0.133839	0.519465	0.276757	0.767958	0.019479	0.575601	0.74	0.045087	0.15	0.0683511	0.00793406	0.73	0.0547347	0.0167807	0.0613314	0.0867097	0.159806	0.0873325	0.459217	0.599704	0.046785	0.0390366	0.138291	0.257657	0.032623	0.0125869	0.0606994	0.215197	0.0511805	0.0177736	0.350865	0	0.42044	0.294358	0.0339248	0.0265985	0.0153879	0.467246
0.0398	0.268069	0.44	0.289931	0.000167566	0.204839	0.425522	0.686372	0.197445	0.545217	0.03	0.203572	0.133839	0.519416	0.276764	0.767899	0.0194797	0.575492	0.74	0.045087	0.15	0.0683511	0.00793406	0.73	0.0547347	0.0167807	0.0613314	0.0867097	0.159817	0.0873342	0.459227	0.599682	0.046785	0.0390366	0.138291	0.257657	0.032623	0.0125869	0.0606994	0.21521	0.0511805	0.0177685	0.350865	0	0.42044	0.294358	0.0339248	0.0265985	0.0153879	0.467246
0.0399	0.268337	0.44	0.289663	0.000167365	0.204839	0.425547	0.686372	0.197445	0.545372	0.03	0.203576	0.133839	0.519367	0.276772	0.767841	0.0194803	0.575384	0.74	0.045087	0.15	0.0683511	0.00793406	0.73	0.0547347	0.0167807	0.0613314	0.0867097	0.159828	0.0873359	0.459238	0.599659	0.046785	0.0390366	0.138291	0.257657	0.032623	0.0125869	0.0606994	0.215224	0.0511805	0.0177633	0.350865	0	0.42044	0.294358	0.0339248	0.0265985	0.0153879	0.467246
0.04	0.268604	0.44	0.289396	0.000167165	0.204839	0.425572	0.686372	0.197445	0.545526	0.03	0.203579	0.133839	0.519318	0.27678	0.767782	0.019481	0.575276	0.74	0.045087	0.15	0.0683511	0.00793406	0.73	0.0547347	0.0167807	0.0613314	0.0867097	0.159839	0.0873377	0.459248	0.599637	0.046785	0.0390366	0.138291	0.257657	0.032623	0.0125869	0.0606994	0.215238	0.0511805	0.0177581	0.350865	0	0.42044	0.294358	0.0339248	0.0265985	0.0153879	0.467246
0.0401	0.268871	0.44	0.289129	0.000166965	0.204839	0.425597	0.686372	0.197445	0.545681	0.03	0.203582	0.133839	0.519269	0.276787	0.767724	0.0194817	0.575168	0.74	0.045087	0.15	0.0683511	0.00793406	0.73	0.0547347	0.0167807	0.0613314	0.0867097	0.15985	0.0873394	0.459259	0.599614	0.046785	0.0390366	0.138291	0.257657	0.032623	0.0125869	0.0606994	0.215252	0.0511805	0.017753	0.350865	0	0.42044	0.294358	0.0339248	0.0265985	0.0153879	0.467246
0.0402	0.269137	0.44	0.288863	0.000166766	0.204839	0.425622	0.686372	0.197445	0.545835	0.03	0.203585	0.133839	0.51922	0.276795	0.767665	0.0194823	0.575059	0.74	0.045087	0.15	0.0683511	0.00793406	0.73	0.0547347	0.0167807	0.0613314	0.0867097	0.159861	0.0873412	0.459269	0.599591	0.046785	0.0390366	0.138291	0.257657	0.032623	0.0125869	0.0606994	0.215265	0.0511805	0.0177478	0.350865	0	0.42044	0.294358	0.0339248	0.0265985	0.0153879	0.467246
0.0403	0.269404	0.44	0.288596	0.000166568	0.204839	0.425647	0.686372	0.197445	0.545989	0.03	0.203589	0.133839	0.51917	0.276803	0.767607	0.019483	0.574951	0.74	0.045087	0.15	0.0683511	0.00793406	0.73	0.0547347	0.0167807	0.0613314	0.0867097	0.159872	0.0873429	0.45928	0.599569	0.046785	0.0390366	0.138291	0.257657	0.032623	0.0125869	0.0606994	0.215279	0.0511805	0.0177426	0.350865	0	0.42044	0.294358	0.0339248	0.0265985	0.0153879	0.467246
0.0404	0.26967	0.44	0.28833	0.00016637	0.204839	0.425671	0.686372	0.197445	0.546143	0.03	0.203592	0.133839	0.519121	0.276811	0.767549	0.0194837	0.574844	0.74	0.045087	0.15	0.0683511	0.00793406	0.73	0.0547347	0.0167807	0.0613314	0.0867097	0.159883	0.0873447	0.45929	0.599546	0.046785	0.0390366	0.138291	0.257657	0.032623	0.0125869	0.0606994	0.215293	0.0511805	0.0177375	0.350865	0	0.42044	0.294358	0.0339248	0.0265985	0.0153879	0.467246
0.0405	0.269935	0.44	0.288065	0.000166172	0.204839	0.425696	0.686372	0.197445	0.546296	0.03	0.203596	0.133839	0.519072	0.276818	0.767491	0.0194843	0.574736	0.74	0.045087	0.15	0.0683511	0.00793406	0.73	0.0547347	0.0167807	0.0613314	0.0867097	0.159894	0.0873464	0.459301	0.599524	0.046785	0.0390366	0.138291	0.257657	0.032623	0.0125869	0.0606994	0.215307	0.0511805	0.0177323	0.350865	0	0.42044	0.294358	0.0339248	0.0265985	0.0153879	0.467246
0.0406	0.2702	0.44	0.2878	0.000165975	0.204839	0.425721	0.686372	0.197445	0.54645	0.03	0.203599	0.133839	0.519023	0.276826	0.767433	0.019485	0.574628	0.74	0.045087	0.15	0.0683511	0.00793406	0.73	0.0547347	0.0167807	0.0613314	0.0867097	0.159905	0.0873481	0.459311	0.599501	0.046785	0.0390366	0.138291	0.257657	0.032623	0.0125869	0.0606994	0.21532	0.0511805	0.0177272	0.350865	0	0.42044	0.294358	0.0339248	0.0265985	0.0153879	0.467246
0.0407	0.270465	0.44	0.287535	0.000165779	0.204839	0.425746	0.686372	0.197445	0.546603	0.03	0.203602	0.133839	0.518974	0.276834	0.767375	0.0194857	0.574521	0.74	0.045087	0.15	0.0683511	0.00793406	0.73	0.0547347	0.0167807	0.0613314	0.0867097	0.159916	0.0873499	0.459322	0.599478	0.046785	0.0390366	0.138291	0.257657	0.032623	0.0125869	0.0606994	0.215334	0.0511805	0.017722	0.350865	0	0.42044	0.294358	0.0339248	0.0265985	0.0153879	0.467246
0.0408	0.27073	0.44	0.28727	0.000165583	0.204839	0.425771	0.686372	0.197445	0.546756	0.03	0.203606	0.133839	0.518925	0.276841	0.767317	0.0194864	0.574413	0.74	0.045087	0.15	0.0683511	0.00793406	0.73	0.0547347	0.0167807	0.0613314	0.0867097	0.159927	0.0873516	0.459332	0.599456	0.046785	0.0390366	0.138291	0.257657	0.032623	0.0125869	0.0606994	0.215348	0.0511805	0.0177169	0.350865	0	0.42044	0.294358	0.0339248	0.0265985	0.0153879	0.467246
0.0409	0.270994	0.44	0.287006	0.000165387	0.204839	0.425795	0.686372	0.197445	0.546908	0.03	0.203609	0.133839	0.518876	0.276849	0.767259	0.019487	0.574306	0.74	0.045087	0.15	0.0683511	0.00793406	0.73	0.0547347	0.0167807	0.0613314	0.0867097	0.159937	0.0873534	0.459343	0.599433	0.046785	0.0390366	0.138291	0.257657	0.032623	0.0125869	0.0606994	0.215362	0.0511805	0.0177118	0.350865	0	0.42044	0.294358	0.0339248	0.0265985	0.0153879	0.467246
0.041	0.271258	0.44	0.286742	0.000165193	0.204839	0.42582	0.686372	0.197445	0.547061	0.03	0.203613	0.133839	0.518826	0.276857	0.767201	0.0194877	0.574198	0.74	0.045087	0.15	0.0683511	0.00793406	0.73	0.0547347	0.0167807	0.0613314	0.0867097	0.159948	0.0873551	0.459353	0.599411	0.046785	0.0390366	0.138291	0.257657	0.032623	0.0125869	0.0606994	0.215376	0.0511805	0.0177066	0.350865	0	0.42044	0.294358	0.0339248	0.0265985	0.0153879	0.467246
0.0411	0.271521	0.44	0.286479	0.000164998	0.204839	0.425845	0.686372	0.197445	0.547213	0.03	0.203616	0.133839	0.518777	0.276865	0.767144	0.0194884	0.574091	0.74	0.045087	0.15	0.0683511	0.00793406	0.73	0.0547347	0.0167807	0.0613314	0.0867097	0.159959	0.0873569	0.459364	0.599388	0.046785	0.0390366	0.138291	0.257657	0.032623	0.0125869	0.0606994	0.21539	0.0511805	0.0177015	0.350865	0	0.42044	0.294358	0.0339248	0.0265985	0.0153879	0.467246
0.0412	0.271784	0.44	0.286216	0.000164805	0.204839	0.42587	0.686372	0.197445	0.547365	0.03	0.20362	0.133839	0.518728	0.276872	0.767086	0.019489	0.573984	0.74	0.045087	0.15	0.0683511	0.00793406	0.73	0.0547347	0.0167807	0.0613314	0.0867097	0.15997	0.0873587	0.459374	0.599366	0.046785	0.0390366	0.138291	0.257657	0.032623	0.0125869	0.0606994	0.215404	0.0511805	0.0176963	0.350865	0	0.42044	0.294358	0.0339248	0.0265985	0.0153879	0.467246
0.0413	0.272047	0.44	0.285953	0.000164611	0.204839	0.425894	0.686372	0.197445	0.547517	0.03	0.203624	0.133839	0.518679	0.27688	0.767029	0.0194897	0.573877	0.74	0.045087	0.15	0.0683511	0.00793406	0.73	0.0547347	0.0167807	0.0613314	0.0867097	0.15998	0.0873604	0.459385	0.599343	0.046785	0.0390366	0.138291	0.257657	0.032623	0.0125869	0.0606994	0.215417	0.0511805	0.0176912	0.350865	0	0.42044	0.294358	0.0339248	0.0265985	0.0153879	0.467246
0.0414	0.272309	0.44	0.285691	0.000164419	0.204839	0.425919	0.686372	0.197445	0.547668	0.03	0.203627	0.133839	0.51863	0.276888	0.766972	0.0194904	0.57377	0.74	0.045087	0.15	0.0683511	0.00793406	0.73	0.0547347	0.0167807	0.0613314	0.0867097	0.159991	0.0873622	0.459396	0.599321	0.046785	0.0390366	0.138291	0.257657	0.032623	0.0125869	0.0606994	0.215431	0.0511805	0.0176861	0.350865	0	0.42044	0.294358	0.0339248	0.0265985	0.0153879	0.467246
0.0415	0.272571	0.44	0.285429	0.000164226	0.204839	0.425944	0.686372	0.197445	0.54782	0.03	0.203631	0.133839	0.518581	0.276896	0.766915	0.019491	0.573663	0.74	0.045087	0.15	0.0683511	0.00793406	0.73	0.0547347	0.0167807	0.0613314	0.0867097	0.160002	0.0873639	0.459406	0.599298	0.046785	0.0390366	0.138291	0.257657	0.032623	0.0125869	0.0606994	0.215445	0.0511805	0.0176809	0.350865	0	0.42044	0.294358	0.0339248	0.0265985	0.0153879	0.467246
0.0416	0.272833	0.44	0.285167	0.000164035	0.204839	0.425968	0.686372	0.197445	0.547971	0.03	0.203634	0.133839	0.518532	0.276903	0.766857	0.0194917	0.573557	0.74	0.045087	0.15	0.0683511	0.00793406	0.73	0.0547347	0.0167807	0.0613314	0.0867097	0.160012	0.0873657	0.459417	0.599276	0.046785	0.0390366	0.138291	0.257657	0.032623	0.0125869	0.0606994	0.215459	0.0511805	0.0176758	0.350865	0	0.42044	0.294358	0.0339248	0.0265985	0.0153879	0.467246
0.0417	0.273095	0.44	0.284905	0.000163844	0.204839	0.425993	0.686372	0.197445	0.548122	0.03	0.203638	0.133839	0.518483	0.276911	0.7668	0.0194924	0.57345	0.74	0.045087	0.15	0.0683511	0.00793406	0.73	0.0547347	0.0167807	0.0613314	0.0867097	0.160023	0.0873674	0.459427	0.599253	0.046785	0.0390366	0.138291	0.257657	0.032623	0.0125869	0.0606994	0.215473	0.0511805	0.0176707	0.350865	0	0.42044	0.294358	0.0339248	0.0265985	0.0153879	0.467246
0.0418	0.273356	0.44	0.284644	0.000163653	0.204839	0.426017	0.686372	0.197445	0.548273	0.03	0.203642	0.133839	0.518434	0.276919	0.766743	0.0194931	0.573344	0.74	0.045087	0.15	0.0683511	0.00793406	0.73	0.0547347	0.0167807	0.0613314	0.0867097	0.160034	0.0873692	0.459438	0.599231	0.046785	0.0390366	0.138291	0.257657	0.032623	0.0125869	0.0606994	0.215487	0.0511805	0.0176656	0.350865	0	0.42044	0.294358	0.0339248	0.0265985	0.0153879	0.467246
0.0419	0.273616	0.44	0.284384	0.000163463	0.204839	0.426042	0.686372	0.197445	0.548423	0.03	0.203645	0.133839	0.518384	0.276927	0.766687	0.0194937	0.573237	0.74	0.045087	0.15	0.0683511	0.00793406	0.73	0.0547347	0.0167807	0.0613314	0.0867097	0.160044	0.087371	0.459448	0.599209	0.046785	0.0390366	0.138291	0.257657	0.032623	0.0125869	0.0606994	0.215501	0.0511805	0.0176604	0.350865	0	0.42044	0.294358	0.0339248	0.0265985	0.0153879	0.467246
0.042	0.273877	0.44	0.284123	0.000163274	0.204839	0.426066	0.686372	0.197445	0.548573	0.03	0.203649	0.133839	0.518335	0.276934	0.76663	0.0194944	0.573131	0.74	0.045087	0.15	0.0683511	0.00793406	0.73	0.0547347	0.0167807	0.0613314	0.0867097	0.160055	0.0873727	0.459459	0.599186	0.046785	0.0390366	0.138291	0.257657	0.032623	0.0125869	0.0606994	0.215515	0.0511805	0.0176553	0.350865	0	0.42044	0.294358	0.0339248	0.0265985	0.0153879	0.467246
0.0421	0.274137	0.44	0.283863	0.000163084	0.204839	0.426091	0.686372	0.197445	0.548724	0.03	0.203653	0.133839	0.518286	0.276942	0.766573	0.0194951	0.573025	0.74	0.045087	0.15	0.0683511	0.00793406	0.73	0.0547347	0.0167807	0.0613314	0.0867097	0.160065	0.0873745	0.459469	0.599164	0.046785	0.0390366	0.138291	0.257657	0.032623	0.0125869	0.0606994	0.215529	0.0511805	0.0176502	0.350865	0	0.42044	0.294358	0.0339248	0.0265985	0.0153879	0.467246
0.0422	0.274396	0.44	0.283604	0.000162896	0.204839	0.426115	0.686372	0.197445	0.548873	0.03	0.203657	0.133839	0.518237	0.27695	0.766517	0.0194957	0.572918	0.74	0.045087	0.15	0.0683511	0.00793406	0.73	0.0547347	0.0167807	0.0613314	0.0867097	0.160076	0.0873762	0.45948	0.599141	0.046785	0.0390366	0.138291	0.257657	0.032623	0.0125869	0.0606994	0.215543	0.0511805	0.0176451	0.350865	0	0.42044	0.294358	0.0339248	0.0265985	0.0153879	0.467246
0.0423	0.274656	0.44	0.283344	0.000162708	0.204839	0.42614	0.686372	0.197445	0.549023	0.03	0.20366	0.133839	0.518188	0.276958	0.76646	0.0194964	0.572812	0.74	0.045087	0.15	0.0683511	0.00793406	0.73	0.0547347	0.0167807	0.0613314	0.0867097	0.160086	0.087378	0.459491	0.599119	0.046785	0.0390366	0.138291	0.257657	0.032623	0.0125869	0.0606994	0.215557	0.0511805	0.01764	0.350865	0	0.42044	0.294358	0.0339248	0.0265985	0.0153879	0.467246
0.0424	0.274915	0.44	0.283085	0.00016252	0.204839	0.426164	0.686372	0.197445	0.549173	0.03	0.203664	0.133839	0.518139	0.276965	0.766404	0.0194971	0.572706	0.74	0.045087	0.15	0.0683511	0.00793406	0.73	0.0547347	0.0167807	0.0613314	0.0867097	0.160097	0.0873798	0.459501	0.599097	0.046785	0.0390366	0.138291	0.257657	0.032623	0.0125869	0.0606994	0.215571	0.0511805	0.0176348	0.350865	0	0.42044	0.294358	0.0339248	0.0265985	0.0153879	0.467246
0.0425	0.275174	0.44	0.282826	0.000162333	0.204839	0.426189	0.686372	0.197445	0.549322	0.03	0.203668	0.133839	0.51809	0.276973	0.766347	0.0194978	0.572601	0.74	0.045087	0.15	0.0683511	0.00793406	0.73	0.0547347	0.0167807	0.0613314	0.0867097	0.160107	0.0873815	0.459512	0.599074	0.046785	0.0390366	0.138291	0.257657	0.032623	0.0125869	0.0606994	0.215585	0.0511805	0.0176297	0.350865	0	0.42044	0.294358	0.0339248	0.0265985	0.0153879	0.467246
0.0426	0.275432	0.44	0.282568	0.000162147	0.204839	0.426213	0.686372	0.197445	0.549471	0.03	0.203672	0.133839	0.518041	0.276981	0.766291	0.0194984	0.572495	0.74	0.045087	0.15	0.0683511	0.00793406	0.73	0.0547347	0.0167807	0.0613314	0.0867097	0.160118	0.0873833	0.459522	0.599052	0.046785	0.0390366	0.138291	0.257657	0.032623	0.0125869	0.0606994	0.215599	0.0511805	0.0176246	0.350865	0	0.42044	0.294358	0.0339248	0.0265985	0.0153879	0.467246
0.0427	0.27569	0.44	0.28231	0.000161961	0.204839	0.426237	0.686372	0.197445	0.54962	0.03	0.203676	0.133839	0.517992	0.276989	0.766235	0.0194991	0.572389	0.74	0.045087	0.15	0.0683511	0.00793406	0.73	0.0547347	0.0167807	0.0613314	0.0867097	0.160128	0.0873851	0.459533	0.59903	0.046785	0.0390366	0.138291	0.257657	0.032623	0.0125869	0.0606994	0.215613	0.0511805	0.0176195	0.350865	0	0.42044	0.294358	0.0339248	0.0265985	0.0153879	0.467246
0.0428	0.275948	0.44	0.282052	0.000161775	0.204839	0.426262	0.686372	0.197445	0.549768	0.03	0.20368	0.133839	0.517943	0.276996	0.766179	0.0194998	0.572284	0.74	0.045087	0.15	0.0683511	0.00793406	0.73	0.0547347	0.0167807	0.0613314	0.0867097	0.160138	0.0873868	0.459544	0.599007	0.046785	0.0390366	0.138291	0.257657	0.032623	0.0125869	0.0606994	0.215627	0.0511805	0.0176144	0.350865	0	0.42044	0.294358	0.0339248	0.0265985	0.0153879	0.467246
0.0429	0.276205	0.44	0.281795	0.000161591	0.204839	0.426286	0.686372	0.197445	0.549917	0.03	0.203684	0.133839	0.517894	0.277004	0.766123	0.0195005	0.572178	0.74	0.045087	0.15	0.0683511	0.00793406	0.73	0.0547347	0.0167807	0.0613314	0.0867097	0.160149	0.0873886	0.459554	0.598985	0.046785	0.0390366	0.138291	0.257657	0.032623	0.0125869	0.0606994	0.215641	0.0511805	0.0176093	0.350865	0	0.42044	0.294358	0.0339248	0.0265985	0.0153879	0.467246
0.043	0.276462	0.44	0.281538	0.000161406	0.204839	0.42631	0.686372	0.197445	0.550065	0.03	0.203688	0.133839	0.517845	0.277012	0.766067	0.0195011	0.572073	0.74	0.045087	0.15	0.0683511	0.00793406	0.73	0.0547347	0.0167807	0.0613314	0.0867097	0.160159	0.0873904	0.459565	0.598963	0.046785	0.0390366	0.138291	0.257657	0.032623	0.0125869	0.0606994	0.215655	0.0511805	0.0176042	0.350865	0	0.42044	0.294358	0.0339248	0.0265985	0.0153879	0.467246
0.0431	0.276719	0.44	0.281281	0.000161222	0.204839	0.426335	0.686372	0.197445	0.550213	0.03	0.203691	0.133839	0.517795	0.27702	0.766012	0.0195018	0.571967	0.74	0.045087	0.15	0.0683511	0.00793406	0.73	0.0547347	0.0167807	0.0613314	0.0867097	0.160169	0.0873922	0.459575	0.59894	0.046785	0.0390366	0.138291	0.257657	0.032623	0.0125869	0.0606994	0.215669	0.0511805	0.0175991	0.350865	0	0.42044	0.294358	0.0339248	0.0265985	0.0153879	0.467246
0.0432	0.276975	0.44	0.281025	0.000161039	0.204839	0.426359	0.686372	0.197445	0.550361	0.03	0.203695	0.133839	0.517746	0.277027	0.765956	0.0195025	0.571862	0.74	0.045087	0.15	0.0683511	0.00793406	0.73	0.0547347	0.0167807	0.0613314	0.0867097	0.16018	0.0873939	0.459586	0.598918	0.046785	0.0390366	0.138291	0.257657	0.032623	0.0125869	0.0606994	0.215683	0.0511805	0.017594	0.350865	0	0.42044	0.294358	0.0339248	0.0265985	0.0153879	0.467246
0.0433	0.277231	0.44	0.280769	0.000160856	0.204839	0.426383	0.686372	0.197445	0.550509	0.03	0.203699	0.133839	0.517697	0.277035	0.7659	0.0195032	0.571757	0.74	0.045087	0.15	0.0683511	0.00793406	0.73	0.0547347	0.0167807	0.0613314	0.0867097	0.16019	0.0873957	0.459597	0.598896	0.046785	0.0390366	0.138291	0.257657	0.032623	0.0125869	0.0606994	0.215697	0.0511805	0.0175889	0.350865	0	0.42044	0.294358	0.0339248	0.0265985	0.0153879	0.467246
0.0434	0.277487	0.44	0.280513	0.000160673	0.204839	0.426407	0.686372	0.197445	0.550656	0.03	0.203703	0.133839	0.517648	0.277043	0.765845	0.0195038	0.571652	0.74	0.045087	0.15	0.0683511	0.00793406	0.73	0.0547347	0.0167807	0.0613314	0.0867097	0.1602	0.0873975	0.459607	0.598873	0.046785	0.0390366	0.138291	0.257657	0.032623	0.0125869	0.0606994	0.215711	0.0511805	0.0175838	0.350865	0	0.42044	0.294358	0.0339248	0.0265985	0.0153879	0.467246
0.0435	0.277742	0.44	0.280258	0.000160491	0.204839	0.426432	0.686372	0.197445	0.550803	0.03	0.203707	0.133839	0.517599	0.277051	0.76579	0.0195045	0.571547	0.74	0.045087	0.15	0.0683511	0.00793406	0.73	0.0547347	0.0167807	0.0613314	0.0867097	0.16021	0.0873993	0.459618	0.598851	0.046785	0.0390366	0.138291	0.257657	0.032623	0.0125869	0.0606994	0.215725	0.0511805	0.0175787	0.350865	0	0.42044	0.294358	0.0339248	0.0265985	0.0153879	0.467246
0.0436	0.277997	0.44	0.280003	0.00016031	0.204839	0.426456	0.686372	0.197445	0.55095	0.03	0.203711	0.133839	0.51755	0.277059	0.765734	0.0195052	0.571442	0.74	0.045087	0.15	0.0683511	0.00793406	0.73	0.0547347	0.0167807	0.0613314	0.0867097	0.16022	0.087401	0.459629	0.598829	0.046785	0.0390366	0.138291	0.257657	0.032623	0.0125869	0.0606994	0.215739	0.0511805	0.0175737	0.350865	0	0.42044	0.294358	0.0339248	0.0265985	0.0153879	0.467246
0.0437	0.278252	0.44	0.279748	0.000160128	0.204839	0.42648	0.686372	0.197445	0.551097	0.03	0.203715	0.133839	0.517501	0.277066	0.765679	0.0195059	0.571338	0.74	0.045087	0.15	0.0683511	0.00793406	0.73	0.0547347	0.0167807	0.0613314	0.0867097	0.16023	0.0874028	0.459639	0.598807	0.046785	0.0390366	0.138291	0.257657	0.032623	0.0125869	0.0606994	0.215754	0.0511805	0.0175686	0.350865	0	0.42044	0.294358	0.0339248	0.0265985	0.0153879	0.467246
0.0438	0.278506	0.44	0.279494	0.000159948	0.204839	0.426504	0.686372	0.197445	0.551244	0.03	0.203719	0.133839	0.517452	0.277074	0.765624	0.0195065	0.571233	0.74	0.045087	0.15	0.0683511	0.00793406	0.73	0.0547347	0.0167807	0.0613314	0.0867097	0.160241	0.0874046	0.45965	0.598784	0.046785	0.0390366	0.138291	0.257657	0.032623	0.0125869	0.0606994	0.215768	0.0511805	0.0175635	0.350865	0	0.42044	0.294358	0.0339248	0.0265985	0.0153879	0.467246
0.0439	0.27876	0.44	0.27924	0.000159768	0.204839	0.426528	0.686372	0.197445	0.55139	0.03	0.203723	0.133839	0.517403	0.277082	0.765569	0.0195072	0.571129	0.74	0.045087	0.15	0.0683511	0.00793406	0.73	0.0547347	0.0167807	0.0613314	0.0867097	0.160251	0.0874064	0.459661	0.598762	0.046785	0.0390366	0.138291	0.257657	0.032623	0.0125869	0.0606994	0.215782	0.0511805	0.0175584	0.350865	0	0.42044	0.294358	0.0339248	0.0265985	0.0153879	0.467246
0.044	0.279014	0.44	0.278986	0.000159588	0.204839	0.426552	0.686372	0.197445	0.551536	0.03	0.203728	0.133839	0.517354	0.27709	0.765514	0.0195079	0.571024	0.74	0.045087	0.15	0.0683511	0.00793406	0.73	0.0547347	0.0167807	0.0613314	0.0867097	0.160261	0.0874081	0.459671	0.59874	0.046785	0.0390366	0.138291	0.257657	0.032623	0.0125869	0.0606994	0.215796	0.0511805	0.0175533	0.350865	0	0.42044	0.294358	0.0339248	0.0265985	0.0153879	0.467246
0.0441	0.279267	0.44	0.278733	0.000159409	0.204839	0.426576	0.686372	0.197445	0.551682	0.03	0.203732	0.133839	0.517305	0.277098	0.765459	0.0195086	0.57092	0.74	0.045087	0.15	0.0683511	0.00793406	0.73	0.0547347	0.0167807	0.0613314	0.0867097	0.160271	0.0874099	0.459682	0.598718	0.046785	0.0390366	0.138291	0.257657	0.032623	0.0125869	0.0606994	0.21581	0.0511805	0.0175482	0.350865	0	0.42044	0.294358	0.0339248	0.0265985	0.0153879	0.467246
0.0442	0.279521	0.44	0.278479	0.00015923	0.204839	0.426601	0.686372	0.197445	0.551828	0.03	0.203736	0.133839	0.517256	0.277105	0.765405	0.0195093	0.570816	0.74	0.045087	0.15	0.0683511	0.00793406	0.73	0.0547347	0.0167807	0.0613314	0.0867097	0.160281	0.0874117	0.459692	0.598696	0.046785	0.0390366	0.138291	0.257657	0.032623	0.0125869	0.0606994	0.215824	0.0511805	0.0175432	0.350865	0	0.42044	0.294358	0.0339248	0.0265985	0.0153879	0.467246
0.0443	0.279773	0.44	0.278227	0.000159052	0.204839	0.426625	0.686372	0.197445	0.551974	0.03	0.20374	0.133839	0.517207	0.277113	0.76535	0.0195099	0.570711	0.74	0.045087	0.15	0.0683511	0.00793406	0.73	0.0547347	0.0167807	0.0613314	0.0867097	0.160291	0.0874135	0.459703	0.598674	0.046785	0.0390366	0.138291	0.257657	0.032623	0.0125869	0.0606994	0.215838	0.0511805	0.0175381	0.350865	0	0.42044	0.294358	0.0339248	0.0265985	0.0153879	0.467246
0.0444	0.280026	0.44	0.277974	0.000158875	0.204839	0.426649	0.686372	0.197445	0.552119	0.03	0.203744	0.133839	0.517158	0.277121	0.765295	0.0195106	0.570607	0.74	0.045087	0.15	0.0683511	0.00793406	0.73	0.0547347	0.0167807	0.0613314	0.0867097	0.160301	0.0874153	0.459714	0.598651	0.046785	0.0390366	0.138291	0.257657	0.032623	0.0125869	0.0606994	0.215853	0.0511805	0.017533	0.350865	0	0.42044	0.294358	0.0339248	0.0265985	0.0153879	0.467246
0.0445	0.280278	0.44	0.277722	0.000158697	0.204839	0.426673	0.686372	0.197445	0.552264	0.03	0.203748	0.133839	0.517109	0.277129	0.765241	0.0195113	0.570503	0.74	0.045087	0.15	0.0683511	0.00793406	0.73	0.0547347	0.0167807	0.0613314	0.0867097	0.160311	0.087417	0.459724	0.598629	0.046785	0.0390366	0.138291	0.257657	0.032623	0.0125869	0.0606994	0.215867	0.0511805	0.017528	0.350865	0	0.42044	0.294358	0.0339248	0.0265985	0.0153879	0.467246
0.0446	0.28053	0.44	0.27747	0.000158521	0.204839	0.426697	0.686372	0.197445	0.552409	0.03	0.203752	0.133839	0.51706	0.277137	0.765186	0.019512	0.570399	0.74	0.045087	0.15	0.0683511	0.00793406	0.73	0.0547347	0.0167807	0.0613314	0.0867097	0.160321	0.0874188	0.459735	0.598607	0.046785	0.0390366	0.138291	0.257657	0.032623	0.0125869	0.0606994	0.215881	0.0511805	0.0175229	0.350865	0	0.42044	0.294358	0.0339248	0.0265985	0.0153879	0.467246
0.0447	0.280781	0.44	0.277219	0.000158344	0.204839	0.426721	0.686372	0.197445	0.552554	0.03	0.203756	0.133839	0.517011	0.277144	0.765132	0.0195127	0.570296	0.74	0.045087	0.15	0.0683511	0.00793406	0.73	0.0547347	0.0167807	0.0613314	0.0867097	0.160331	0.0874206	0.459746	0.598585	0.046785	0.0390366	0.138291	0.257657	0.032623	0.0125869	0.0606994	0.215895	0.0511805	0.0175178	0.350865	0	0.42044	0.294358	0.0339248	0.0265985	0.0153879	0.467246
0.0448	0.281032	0.44	0.276968	0.000158169	0.204839	0.426744	0.686372	0.197445	0.552698	0.03	0.203761	0.133839	0.516962	0.277152	0.765078	0.0195133	0.570192	0.74	0.045087	0.15	0.0683511	0.00793406	0.73	0.0547347	0.0167807	0.0613314	0.0867097	0.16034	0.0874224	0.459756	0.598563	0.046785	0.0390366	0.138291	0.257657	0.032623	0.0125869	0.0606994	0.21591	0.0511805	0.0175128	0.350865	0	0.42044	0.294358	0.0339248	0.0265985	0.0153879	0.467246
0.0449	0.281283	0.44	0.276717	0.000157993	0.204839	0.426768	0.686372	0.197445	0.552843	0.03	0.203765	0.133839	0.516913	0.27716	0.765024	0.019514	0.570088	0.74	0.045087	0.15	0.0683511	0.00793406	0.73	0.0547347	0.0167807	0.0613314	0.0867097	0.16035	0.0874242	0.459767	0.598541	0.046785	0.0390366	0.138291	0.257657	0.032623	0.0125869	0.0606994	0.215924	0.0511805	0.0175077	0.350865	0	0.42044	0.294358	0.0339248	0.0265985	0.0153879	0.467246
0.045	0.281533	0.44	0.276467	0.000157818	0.204839	0.426792	0.686372	0.197445	0.552987	0.03	0.203769	0.133839	0.516864	0.277168	0.76497	0.0195147	0.569985	0.74	0.045087	0.15	0.0683511	0.00793406	0.73	0.0547347	0.0167807	0.0613314	0.0867097	0.16036	0.087426	0.459778	0.598519	0.046785	0.0390366	0.138291	0.257657	0.032623	0.0125869	0.0606994	0.215938	0.0511805	0.0175026	0.350865	0	0.42044	0.294358	0.0339248	0.0265985	0.0153879	0.467246
0.0451	0.281784	0.44	0.276216	0.000157644	0.204839	0.426816	0.686372	0.197445	0.553131	0.03	0.203773	0.133839	0.516815	0.277176	0.764916	0.0195154	0.569881	0.74	0.045087	0.15	0.0683511	0.00793406	0.73	0.0547347	0.0167807	0.0613314	0.0867097	0.16037	0.0874278	0.459788	0.598497	0.046785	0.0390366	0.138291	0.257657	0.032623	0.0125869	0.0606994	0.215952	0.0511805	0.0174976	0.350865	0	0.42044	0.294358	0.0339248	0.0265985	0.0153879	0.467246
0.0452	0.282033	0.44	0.275967	0.00015747	0.204839	0.42684	0.686372	0.197445	0.553275	0.03	0.203777	0.133839	0.516766	0.277183	0.764862	0.019516	0.569778	0.74	0.045087	0.15	0.0683511	0.00793406	0.73	0.0547347	0.0167807	0.0613314	0.0867097	0.16038	0.0874295	0.459799	0.598475	0.046785	0.0390366	0.138291	0.257657	0.032623	0.0125869	0.0606994	0.215967	0.0511805	0.0174925	0.350865	0	0.42044	0.294358	0.0339248	0.0265985	0.0153879	0.467246
0.0453	0.282283	0.44	0.275717	0.000157297	0.204839	0.426864	0.686372	0.197445	0.553418	0.03	0.203782	0.133839	0.516717	0.277191	0.764808	0.0195167	0.569675	0.74	0.045087	0.15	0.0683511	0.00793406	0.73	0.0547347	0.0167807	0.0613314	0.0867097	0.16039	0.0874313	0.45981	0.598452	0.046785	0.0390366	0.138291	0.257657	0.032623	0.0125869	0.0606994	0.215981	0.0511805	0.0174875	0.350865	0	0.42044	0.294358	0.0339248	0.0265985	0.0153879	0.467246
0.0454	0.282532	0.44	0.275468	0.000157123	0.204839	0.426888	0.686372	0.197445	0.553562	0.03	0.203786	0.133839	0.516668	0.277199	0.764755	0.0195174	0.569572	0.74	0.045087	0.15	0.0683511	0.00793406	0.73	0.0547347	0.0167807	0.0613314	0.0867097	0.160399	0.0874331	0.459821	0.59843	0.046785	0.0390366	0.138291	0.257657	0.032623	0.0125869	0.0606994	0.215995	0.0511805	0.0174824	0.350865	0	0.42044	0.294358	0.0339248	0.0265985	0.0153879	0.467246
0.0455	0.282781	0.44	0.275219	0.000156951	0.204839	0.426912	0.686372	0.197445	0.553705	0.03	0.20379	0.133839	0.516619	0.277207	0.764701	0.0195181	0.569469	0.74	0.045087	0.15	0.0683511	0.00793406	0.73	0.0547347	0.0167807	0.0613314	0.0867097	0.160409	0.0874349	0.459831	0.598408	0.046785	0.0390366	0.138291	0.257657	0.032623	0.0125869	0.0606994	0.216009	0.0511805	0.0174774	0.350865	0	0.42044	0.294358	0.0339248	0.0265985	0.0153879	0.467246
0.0456	0.283029	0.44	0.274971	0.000156779	0.204839	0.426935	0.686372	0.197445	0.553848	0.03	0.203794	0.133839	0.51657	0.277215	0.764648	0.0195188	0.569366	0.74	0.045087	0.15	0.0683511	0.00793406	0.73	0.0547347	0.0167807	0.0613314	0.0867097	0.160419	0.0874367	0.459842	0.598386	0.046785	0.0390366	0.138291	0.257657	0.032623	0.0125869	0.0606994	0.216024	0.0511805	0.0174723	0.350865	0	0.42044	0.294358	0.0339248	0.0265985	0.0153879	0.467246
0.0457	0.283278	0.44	0.274722	0.000156607	0.204839	0.426959	0.686372	0.197445	0.553991	0.03	0.203799	0.133839	0.516521	0.277222	0.764594	0.0195194	0.569263	0.74	0.045087	0.15	0.0683511	0.00793406	0.73	0.0547347	0.0167807	0.0613314	0.0867097	0.160428	0.0874385	0.459853	0.598364	0.046785	0.0390366	0.138291	0.257657	0.032623	0.0125869	0.0606994	0.216038	0.0511805	0.0174673	0.350865	0	0.42044	0.294358	0.0339248	0.0265985	0.0153879	0.467246
0.0458	0.283526	0.44	0.274474	0.000156436	0.204839	0.426983	0.686372	0.197445	0.554133	0.03	0.203803	0.133839	0.516472	0.27723	0.764541	0.0195201	0.56916	0.74	0.045087	0.15	0.0683511	0.00793406	0.73	0.0547347	0.0167807	0.0613314	0.0867097	0.160438	0.0874403	0.459863	0.598342	0.046785	0.0390366	0.138291	0.257657	0.032623	0.0125869	0.0606994	0.216052	0.0511805	0.0174622	0.350865	0	0.42044	0.294358	0.0339248	0.0265985	0.0153879	0.467246
0.0459	0.283773	0.44	0.274227	0.000156265	0.204839	0.427007	0.686372	0.197445	0.554276	0.03	0.203807	0.133839	0.516423	0.277238	0.764488	0.0195208	0.569057	0.74	0.045087	0.15	0.0683511	0.00793406	0.73	0.0547347	0.0167807	0.0613314	0.0867097	0.160448	0.0874421	0.459874	0.59832	0.046785	0.0390366	0.138291	0.257657	0.032623	0.0125869	0.0606994	0.216067	0.0511805	0.0174572	0.350865	0	0.42044	0.294358	0.0339248	0.0265985	0.0153879	0.467246
0.046	0.28402	0.44	0.27398	0.000156095	0.204839	0.42703	0.686372	0.197445	0.554418	0.03	0.203812	0.133839	0.516374	0.277246	0.764435	0.0195215	0.568955	0.74	0.045087	0.15	0.0683511	0.00793406	0.73	0.0547347	0.0167807	0.0613314	0.0867097	0.160457	0.0874439	0.459885	0.598298	0.046785	0.0390366	0.138291	0.257657	0.032623	0.0125869	0.0606994	0.216081	0.0511805	0.0174522	0.350865	0	0.42044	0.294358	0.0339248	0.0265985	0.0153879	0.467246
0.0461	0.284267	0.44	0.273733	0.000155925	0.204839	0.427054	0.686372	0.197445	0.55456	0.03	0.203816	0.133839	0.516325	0.277254	0.764382	0.0195222	0.568852	0.74	0.045087	0.15	0.0683511	0.00793406	0.73	0.0547347	0.0167807	0.0613314	0.0867097	0.160467	0.0874457	0.459895	0.598276	0.046785	0.0390366	0.138291	0.257657	0.032623	0.0125869	0.0606994	0.216095	0.0511805	0.0174471	0.350865	0	0.42044	0.294358	0.0339248	0.0265985	0.0153879	0.467246
0.0462	0.284514	0.44	0.273486	0.000155755	0.204839	0.427078	0.686372	0.197445	0.554702	0.03	0.20382	0.133839	0.516276	0.277262	0.764329	0.0195229	0.56875	0.74	0.045087	0.15	0.0683511	0.00793406	0.73	0.0547347	0.0167807	0.0613314	0.0867097	0.160477	0.0874475	0.459906	0.598254	0.046785	0.0390366	0.138291	0.257657	0.032623	0.0125869	0.0606994	0.21611	0.0511805	0.0174421	0.350865	0	0.42044	0.294358	0.0339248	0.0265985	0.0153879	0.467246
0.0463	0.28476	0.44	0.27324	0.000155586	0.204839	0.427101	0.686372	0.197445	0.554843	0.03	0.203825	0.133839	0.516227	0.277269	0.764276	0.0195235	0.568648	0.74	0.045087	0.15	0.0683511	0.00793406	0.73	0.0547347	0.0167807	0.0613314	0.0867097	0.160486	0.0874492	0.459917	0.598233	0.046785	0.0390366	0.138291	0.257657	0.032623	0.0125869	0.0606994	0.216124	0.0511805	0.017437	0.350865	0	0.42044	0.294358	0.0339248	0.0265985	0.0153879	0.467246
0.0464	0.285006	0.44	0.272994	0.000155418	0.204839	0.427125	0.686372	0.197445	0.554985	0.03	0.203829	0.133839	0.516178	0.277277	0.764223	0.0195242	0.568545	0.74	0.045087	0.15	0.0683511	0.00793406	0.73	0.0547347	0.0167807	0.0613314	0.0867097	0.160496	0.087451	0.459928	0.598211	0.046785	0.0390366	0.138291	0.257657	0.032623	0.0125869	0.0606994	0.216139	0.0511805	0.017432	0.350865	0	0.42044	0.294358	0.0339248	0.0265985	0.0153879	0.467246
0.0465	0.285252	0.44	0.272748	0.00015525	0.204839	0.427149	0.686372	0.197445	0.555126	0.03	0.203833	0.133839	0.516129	0.277285	0.764171	0.0195249	0.568443	0.74	0.045087	0.15	0.0683511	0.00793406	0.73	0.0547347	0.0167807	0.0613314	0.0867097	0.160505	0.0874528	0.459938	0.598189	0.046785	0.0390366	0.138291	0.257657	0.032623	0.0125869	0.0606994	0.216153	0.0511805	0.017427	0.350865	0	0.42044	0.294358	0.0339248	0.0265985	0.0153879	0.467246
0.0466	0.285498	0.44	0.272502	0.000155082	0.204839	0.427172	0.686372	0.197445	0.555267	0.03	0.203838	0.133839	0.51608	0.277293	0.764118	0.0195256	0.568341	0.74	0.045087	0.15	0.0683511	0.00793406	0.73	0.0547347	0.0167807	0.0613314	0.0867097	0.160515	0.0874546	0.459949	0.598167	0.046785	0.0390366	0.138291	0.257657	0.032623	0.0125869	0.0606994	0.216167	0.0511805	0.017422	0.350865	0	0.42044	0.294358	0.0339248	0.0265985	0.0153879	0.467246
0.0467	0.285743	0.44	0.272257	0.000154915	0.204839	0.427196	0.686372	0.197445	0.555408	0.03	0.203842	0.133839	0.516031	0.277301	0.764066	0.0195263	0.568239	0.74	0.045087	0.15	0.0683511	0.00793406	0.73	0.0547347	0.0167807	0.0613314	0.0867097	0.160524	0.0874564	0.45996	0.598145	0.046785	0.0390366	0.138291	0.257657	0.032623	0.0125869	0.0606994	0.216182	0.0511805	0.0174169	0.350865	0	0.42044	0.294358	0.0339248	0.0265985	0.0153879	0.467246
0.0468	0.285987	0.44	0.272013	0.000154748	0.204839	0.427219	0.686372	0.197445	0.555548	0.03	0.203846	0.133839	0.515982	0.277309	0.764014	0.019527	0.568137	0.74	0.045087	0.15	0.0683511	0.00793406	0.73	0.0547347	0.0167807	0.0613314	0.0867097	0.160534	0.0874582	0.45997	0.598123	0.046785	0.0390366	0.138291	0.257657	0.032623	0.0125869	0.0606994	0.216196	0.0511805	0.0174119	0.350865	0	0.42044	0.294358	0.0339248	0.0265985	0.0153879	0.467246
0.0469	0.286232	0.44	0.271768	0.000154582	0.204839	0.427243	0.686372	0.197445	0.555689	0.03	0.203851	0.133839	0.515934	0.277316	0.763961	0.0195276	0.568035	0.74	0.045087	0.15	0.0683511	0.00793406	0.73	0.0547347	0.0167807	0.0613314	0.0867097	0.160543	0.08746	0.459981	0.598101	0.046785	0.0390366	0.138291	0.257657	0.032623	0.0125869	0.0606994	0.216211	0.0511805	0.0174069	0.350865	0	0.42044	0.294358	0.0339248	0.0265985	0.0153879	0.467246
0.047	0.286476	0.44	0.271524	0.000154416	0.204839	0.427266	0.686372	0.197445	0.555829	0.03	0.203855	0.133839	0.515885	0.277324	0.763909	0.0195283	0.567934	0.74	0.045087	0.15	0.0683511	0.00793406	0.73	0.0547347	0.0167807	0.0613314	0.0867097	0.160552	0.0874618	0.459992	0.598079	0.046785	0.0390366	0.138291	0.257657	0.032623	0.0125869	0.0606994	0.216225	0.0511805	0.0174019	0.350865	0	0.42044	0.294358	0.0339248	0.0265985	0.0153879	0.467246
0.0471	0.28672	0.44	0.27128	0.00015425	0.204839	0.42729	0.686372	0.197445	0.555969	0.03	0.20386	0.133839	0.515836	0.277332	0.763857	0.019529	0.567832	0.74	0.045087	0.15	0.0683511	0.00793406	0.73	0.0547347	0.0167807	0.0613314	0.0867097	0.160562	0.0874636	0.460003	0.598057	0.046785	0.0390366	0.138291	0.257657	0.032623	0.0125869	0.0606994	0.216239	0.0511805	0.0173969	0.350865	0	0.42044	0.294358	0.0339248	0.0265985	0.0153879	0.467246
0.0472	0.286963	0.44	0.271037	0.000154085	0.204839	0.427313	0.686372	0.197445	0.556109	0.03	0.203864	0.133839	0.515787	0.27734	0.763805	0.0195297	0.567731	0.74	0.045087	0.15	0.0683511	0.00793406	0.73	0.0547347	0.0167807	0.0613314	0.0867097	0.160571	0.0874654	0.460013	0.598036	0.046785	0.0390366	0.138291	0.257657	0.032623	0.0125869	0.0606994	0.216254	0.0511805	0.0173918	0.350865	0	0.42044	0.294358	0.0339248	0.0265985	0.0153879	0.467246
0.0473	0.287207	0.44	0.270793	0.000153921	0.204839	0.427337	0.686372	0.197445	0.556249	0.03	0.203868	0.133839	0.515738	0.277348	0.763753	0.0195304	0.567629	0.74	0.045087	0.15	0.0683511	0.00793406	0.73	0.0547347	0.0167807	0.0613314	0.0867097	0.16058	0.0874672	0.460024	0.598014	0.046785	0.0390366	0.138291	0.257657	0.032623	0.0125869	0.0606994	0.216268	0.0511805	0.0173868	0.350865	0	0.42044	0.294358	0.0339248	0.0265985	0.0153879	0.467246
0.0474	0.287449	0.44	0.270551	0.000153756	0.204839	0.42736	0.686372	0.197445	0.556388	0.03	0.203873	0.133839	0.515689	0.277356	0.763701	0.0195311	0.567528	0.74	0.045087	0.15	0.0683511	0.00793406	0.73	0.0547347	0.0167807	0.0613314	0.0867097	0.16059	0.087469	0.460035	0.597992	0.046785	0.0390366	0.138291	0.257657	0.032623	0.0125869	0.0606994	0.216283	0.0511805	0.0173818	0.350865	0	0.42044	0.294358	0.0339248	0.0265985	0.0153879	0.467246
0.0475	0.287692	0.44	0.270308	0.000153593	0.204839	0.427384	0.686372	0.197445	0.556527	0.03	0.203877	0.133839	0.51564	0.277364	0.76365	0.0195317	0.567427	0.74	0.045087	0.15	0.0683511	0.00793406	0.73	0.0547347	0.0167807	0.0613314	0.0867097	0.160599	0.0874708	0.460045	0.59797	0.046785	0.0390366	0.138291	0.257657	0.032623	0.0125869	0.0606994	0.216297	0.0511805	0.0173768	0.350865	0	0.42044	0.294358	0.0339248	0.0265985	0.0153879	0.467246
0.0476	0.287934	0.44	0.270066	0.000153429	0.204839	0.427407	0.686372	0.197445	0.556666	0.03	0.203882	0.133839	0.515591	0.277371	0.763598	0.0195324	0.567326	0.74	0.045087	0.15	0.0683511	0.00793406	0.73	0.0547347	0.0167807	0.0613314	0.0867097	0.160608	0.0874726	0.460056	0.597948	0.046785	0.0390366	0.138291	0.257657	0.032623	0.0125869	0.0606994	0.216312	0.0511805	0.0173718	0.350865	0	0.42044	0.294358	0.0339248	0.0265985	0.0153879	0.467246
0.0477	0.288176	0.44	0.269824	0.000153266	0.204839	0.427431	0.686372	0.197445	0.556805	0.03	0.203886	0.133839	0.515542	0.277379	0.763546	0.0195331	0.567224	0.74	0.045087	0.15	0.0683511	0.00793406	0.73	0.0547347	0.0167807	0.0613314	0.0867097	0.160618	0.0874744	0.460067	0.597927	0.046785	0.0390366	0.138291	0.257657	0.032623	0.0125869	0.0606994	0.216326	0.0511805	0.0173668	0.350865	0	0.42044	0.294358	0.0339248	0.0265985	0.0153879	0.467246
0.0478	0.288418	0.44	0.269582	0.000153104	0.204839	0.427454	0.686372	0.197445	0.556944	0.03	0.203891	0.133839	0.515493	0.277387	0.763495	0.0195338	0.567123	0.74	0.045087	0.15	0.0683511	0.00793406	0.73	0.0547347	0.0167807	0.0613314	0.0867097	0.160627	0.0874762	0.460078	0.597905	0.046785	0.0390366	0.138291	0.257657	0.032623	0.0125869	0.0606994	0.216341	0.0511805	0.0173618	0.350865	0	0.42044	0.294358	0.0339248	0.0265985	0.0153879	0.467246
0.0479	0.288659	0.44	0.269341	0.000152942	0.204839	0.427477	0.686372	0.197445	0.557083	0.03	0.203895	0.133839	0.515444	0.277395	0.763444	0.0195345	0.567023	0.74	0.045087	0.15	0.0683511	0.00793406	0.73	0.0547347	0.0167807	0.0613314	0.0867097	0.160636	0.087478	0.460088	0.597883	0.046785	0.0390366	0.138291	0.257657	0.032623	0.0125869	0.0606994	0.216355	0.0511805	0.0173568	0.350865	0	0.42044	0.294358	0.0339248	0.0265985	0.0153879	0.467246
0.048	0.2889	0.44	0.2691	0.00015278	0.204839	0.427501	0.686372	0.197445	0.557221	0.03	0.2039	0.133839	0.515395	0.277403	0.763392	0.0195352	0.566922	0.74	0.045087	0.15	0.0683511	0.00793406	0.73	0.0547347	0.0167807	0.0613314	0.0867097	0.160645	0.0874798	0.460099	0.597861	0.046785	0.0390366	0.138291	0.257657	0.032623	0.0125869	0.0606994	0.21637	0.0511805	0.0173518	0.350865	0	0.42044	0.294358	0.0339248	0.0265985	0.0153879	0.467246
0.0481	0.289141	0.44	0.268859	0.000152619	0.204839	0.427524	0.686372	0.197445	0.557359	0.03	0.203904	0.133839	0.515346	0.277411	0.763341	0.0195358	0.566821	0.74	0.045087	0.15	0.0683511	0.00793406	0.73	0.0547347	0.0167807	0.0613314	0.0867097	0.160654	0.0874816	0.46011	0.597839	0.046785	0.0390366	0.138291	0.257657	0.032623	0.0125869	0.0606994	0.216385	0.0511805	0.0173468	0.350865	0	0.42044	0.294358	0.0339248	0.0265985	0.0153879	0.467246
0.0482	0.289381	0.44	0.268619	0.000152458	0.204839	0.427547	0.686372	0.197445	0.557497	0.03	0.203909	0.133839	0.515298	0.277419	0.76329	0.0195365	0.56672	0.74	0.045087	0.15	0.0683511	0.00793406	0.73	0.0547347	0.0167807	0.0613314	0.0867097	0.160663	0.0874834	0.460121	0.597818	0.046785	0.0390366	0.138291	0.257657	0.032623	0.0125869	0.0606994	0.216399	0.0511805	0.0173418	0.350865	0	0.42044	0.294358	0.0339248	0.0265985	0.0153879	0.467246
0.0483	0.289622	0.44	0.268378	0.000152297	0.204839	0.427571	0.686372	0.197445	0.557635	0.03	0.203913	0.133839	0.515249	0.277426	0.763239	0.0195372	0.56662	0.74	0.045087	0.15	0.0683511	0.00793406	0.73	0.0547347	0.0167807	0.0613314	0.0867097	0.160673	0.0874852	0.460131	0.597796	0.046785	0.0390366	0.138291	0.257657	0.032623	0.0125869	0.0606994	0.216414	0.0511805	0.0173368	0.350865	0	0.42044	0.294358	0.0339248	0.0265985	0.0153879	0.467246
0.0484	0.289861	0.44	0.268139	0.000152137	0.204839	0.427594	0.686372	0.197445	0.557772	0.03	0.203917	0.133839	0.5152	0.277434	0.763188	0.0195379	0.56652	0.74	0.045087	0.15	0.0683511	0.00793406	0.73	0.0547347	0.0167807	0.0613314	0.0867097	0.160682	0.087487	0.460142	0.597774	0.046785	0.0390366	0.138291	0.257657	0.032623	0.0125869	0.0606994	0.216428	0.0511805	0.0173318	0.350865	0	0.42044	0.294358	0.0339248	0.0265985	0.0153879	0.467246
0.0485	0.290101	0.44	0.267899	0.000151978	0.204839	0.427617	0.686372	0.197445	0.55791	0.03	0.203922	0.133839	0.515151	0.277442	0.763137	0.0195386	0.566419	0.74	0.045087	0.15	0.0683511	0.00793406	0.73	0.0547347	0.0167807	0.0613314	0.0867097	0.160691	0.0874888	0.460153	0.597753	0.046785	0.0390366	0.138291	0.257657	0.032623	0.0125869	0.0606994	0.216443	0.0511805	0.0173268	0.350865	0	0.42044	0.294358	0.0339248	0.0265985	0.0153879	0.467246
0.0486	0.29034	0.44	0.26766	0.000151818	0.204839	0.42764	0.686372	0.197445	0.558047	0.03	0.203927	0.133839	0.515102	0.27745	0.763087	0.0195393	0.566319	0.74	0.045087	0.15	0.0683511	0.00793406	0.73	0.0547347	0.0167807	0.0613314	0.0867097	0.1607	0.0874906	0.460164	0.597731	0.046785	0.0390366	0.138291	0.257657	0.032623	0.0125869	0.0606994	0.216457	0.0511805	0.0173218	0.350865	0	0.42044	0.294358	0.0339248	0.0265985	0.0153879	0.467246
0.0487	0.290579	0.44	0.267421	0.00015166	0.204839	0.427664	0.686372	0.197445	0.558184	0.03	0.203931	0.133839	0.515053	0.277458	0.763036	0.01954	0.566219	0.74	0.045087	0.15	0.0683511	0.00793406	0.73	0.0547347	0.0167807	0.0613314	0.0867097	0.160709	0.0874925	0.460174	0.597709	0.046785	0.0390366	0.138291	0.257657	0.032623	0.0125869	0.0606994	0.216472	0.0511805	0.0173169	0.350865	0	0.42044	0.294358	0.0339248	0.0265985	0.0153879	0.467246
0.0488	0.290818	0.44	0.267182	0.000151501	0.204839	0.427687	0.686372	0.197445	0.558321	0.03	0.203936	0.133839	0.515004	0.277466	0.762985	0.0195406	0.566119	0.74	0.045087	0.15	0.0683511	0.00793406	0.73	0.0547347	0.0167807	0.0613314	0.0867097	0.160718	0.0874943	0.460185	0.597688	0.046785	0.0390366	0.138291	0.257657	0.032623	0.0125869	0.0606994	0.216487	0.0511805	0.0173119	0.350865	0	0.42044	0.294358	0.0339248	0.0265985	0.0153879	0.467246
0.0489	0.291056	0.44	0.266944	0.000151343	0.204839	0.42771	0.686372	0.197445	0.558458	0.03	0.20394	0.133839	0.514955	0.277474	0.762935	0.0195413	0.566019	0.74	0.045087	0.15	0.0683511	0.00793406	0.73	0.0547347	0.0167807	0.0613314	0.0867097	0.160727	0.0874961	0.460196	0.597666	0.046785	0.0390366	0.138291	0.257657	0.032623	0.0125869	0.0606994	0.216501	0.0511805	0.0173069	0.350865	0	0.42044	0.294358	0.0339248	0.0265985	0.0153879	0.467246
0.049	0.291294	0.44	0.266706	0.000151186	0.204839	0.427733	0.686372	0.197445	0.558594	0.03	0.203945	0.133839	0.514907	0.277482	0.762885	0.019542	0.565919	0.74	0.045087	0.15	0.0683511	0.00793406	0.73	0.0547347	0.0167807	0.0613314	0.0867097	0.160736	0.0874979	0.460207	0.597644	0.046785	0.0390366	0.138291	0.257657	0.032623	0.0125869	0.0606994	0.216516	0.0511805	0.0173019	0.350865	0	0.42044	0.294358	0.0339248	0.0265985	0.0153879	0.467246
0.0491	0.291532	0.44	0.266468	0.000151028	0.204839	0.427756	0.686372	0.197445	0.55873	0.03	0.203949	0.133839	0.514858	0.277489	0.762834	0.0195427	0.565819	0.74	0.045087	0.15	0.0683511	0.00793406	0.73	0.0547347	0.0167807	0.0613314	0.0867097	0.160745	0.0874997	0.460217	0.597623	0.046785	0.0390366	0.138291	0.257657	0.032623	0.0125869	0.0606994	0.21653	0.0511805	0.0172969	0.350865	0	0.42044	0.294358	0.0339248	0.0265985	0.0153879	0.467246
0.0492	0.291769	0.44	0.266231	0.000150872	0.204839	0.427779	0.686372	0.197445	0.558866	0.03	0.203954	0.133839	0.514809	0.277497	0.762784	0.0195434	0.565719	0.74	0.045087	0.15	0.0683511	0.00793406	0.73	0.0547347	0.0167807	0.0613314	0.0867097	0.160754	0.0875015	0.460228	0.597601	0.046785	0.0390366	0.138291	0.257657	0.032623	0.0125869	0.0606994	0.216545	0.0511805	0.017292	0.350865	0	0.42044	0.294358	0.0339248	0.0265985	0.0153879	0.467246
0.0493	0.292006	0.44	0.265994	0.000150715	0.204839	0.427802	0.686372	0.197445	0.559002	0.03	0.203958	0.133839	0.51476	0.277505	0.762734	0.0195441	0.565619	0.74	0.045087	0.15	0.0683511	0.00793406	0.73	0.0547347	0.0167807	0.0613314	0.0867097	0.160763	0.0875033	0.460239	0.59758	0.046785	0.0390366	0.138291	0.257657	0.032623	0.0125869	0.0606994	0.21656	0.0511805	0.017287	0.350865	0	0.42044	0.294358	0.0339248	0.0265985	0.0153879	0.467246
0.0494	0.292243	0.44	0.265757	0.000150559	0.204839	0.427826	0.686372	0.197445	0.559138	0.03	0.203963	0.133839	0.514711	0.277513	0.762684	0.0195448	0.56552	0.74	0.045087	0.15	0.0683511	0.00793406	0.73	0.0547347	0.0167807	0.0613314	0.0867097	0.160772	0.0875051	0.46025	0.597558	0.046785	0.0390366	0.138291	0.257657	0.032623	0.0125869	0.0606994	0.216574	0.0511805	0.017282	0.350865	0	0.42044	0.294358	0.0339248	0.0265985	0.0153879	0.467246
0.0495	0.29248	0.44	0.26552	0.000150404	0.204839	0.427849	0.686372	0.197445	0.559273	0.03	0.203967	0.133839	0.514662	0.277521	0.762634	0.0195455	0.56542	0.74	0.045087	0.15	0.0683511	0.00793406	0.73	0.0547347	0.0167807	0.0613314	0.0867097	0.16078	0.0875069	0.46026	0.597536	0.046785	0.0390366	0.138291	0.257657	0.032623	0.0125869	0.0606994	0.216589	0.0511805	0.0172771	0.350865	0	0.42044	0.294358	0.0339248	0.0265985	0.0153879	0.467246
0.0496	0.292716	0.44	0.265284	0.000150248	0.204839	0.427872	0.686372	0.197445	0.559409	0.03	0.203972	0.133839	0.514613	0.277529	0.762584	0.0195461	0.565321	0.74	0.045087	0.15	0.0683511	0.00793406	0.73	0.0547347	0.0167807	0.0613314	0.0867097	0.160789	0.0875087	0.460271	0.597515	0.046785	0.0390366	0.138291	0.257657	0.032623	0.0125869	0.0606994	0.216604	0.0511805	0.0172721	0.350865	0	0.42044	0.294358	0.0339248	0.0265985	0.0153879	0.467246
0.0497	0.292952	0.44	0.265048	0.000150093	0.204839	0.427895	0.686372	0.197445	0.559544	0.03	0.203976	0.133839	0.514565	0.277537	0.762535	0.0195468	0.565222	0.74	0.045087	0.15	0.0683511	0.00793406	0.73	0.0547347	0.0167807	0.0613314	0.0867097	0.160798	0.0875105	0.460282	0.597493	0.046785	0.0390366	0.138291	0.257657	0.032623	0.0125869	0.0606994	0.216618	0.0511805	0.0172671	0.350865	0	0.42044	0.294358	0.0339248	0.0265985	0.0153879	0.467246
0.0498	0.293187	0.44	0.264813	0.000149939	0.204839	0.427918	0.686372	0.197445	0.559679	0.03	0.203981	0.133839	0.514516	0.277545	0.762485	0.0195475	0.565123	0.74	0.045087	0.15	0.0683511	0.00793406	0.73	0.0547347	0.0167807	0.0613314	0.0867097	0.160807	0.0875123	0.460293	0.597472	0.046785	0.0390366	0.138291	0.257657	0.032623	0.0125869	0.0606994	0.216633	0.0511805	0.0172622	0.350865	0	0.42044	0.294358	0.0339248	0.0265985	0.0153879	0.467246
0.0499	0.293423	0.44	0.264577	0.000149785	0.204839	0.427941	0.686372	0.197445	0.559814	0.03	0.203986	0.133839	0.514467	0.277553	0.762435	0.0195482	0.565023	0.74	0.045087	0.15	0.0683511	0.00793406	0.73	0.0547347	0.0167807	0.0613314	0.0867097	0.160816	0.0875141	0.460303	0.59745	0.046785	0.0390366	0.138291	0.257657	0.032623	0.0125869	0.0606994	0.216648	0.0511805	0.0172572	0.350865	0	0.42044	0.294358	0.0339248	0.0265985	0.0153879	0.467246
0.05	0.293658	0.44	0.264342	0.000149631	0.204839	0.427964	0.686372	0.197445	0.559948	0.03	0.20399	0.133839	0.514418	0.27756	0.762386	0.0195489	0.564924	0.74	0.045087	0.15	0.0683511	0.00793406	0.73	0.0547347	0.0167807	0.0613314	0.0867097	0.160825	0.0875159	0.460314	0.597429	0.046785	0.0390366	0.138291	0.257657	0.032623	0.0125869	0.0606994	0.216663	0.0511805	0.0172523	0.350865	0	0.42044	0.294358	0.0339248	0.0265985	0.0153879	0.467246
0.0501	0.293892	0.44	0.264108	0.000149478	0.204839	0.427987	0.686372	0.197445	0.560083	0.03	0.203995	0.133839	0.514369	0.277568	0.762337	0.0195496	0.564825	0.74	0.045087	0.15	0.0683511	0.00793406	0.73	0.0547347	0.0167807	0.0613314	0.0867097	0.160833	0.0875178	0.460325	0.597407	0.046785	0.0390366	0.138291	0.257657	0.032623	0.0125869	0.0606994	0.216677	0.0511805	0.0172473	0.350865	0	0.42044	0.294358	0.0339248	0.0265985	0.0153879	0.467246
0.0502	0.294127	0.44	0.263873	0.000149325	0.204839	0.42801	0.686372	0.197445	0.560217	0.03	0.203999	0.133839	0.51432	0.277576	0.762287	0.0195503	0.564727	0.74	0.045087	0.15	0.0683511	0.00793406	0.73	0.0547347	0.0167807	0.0613314	0.0867097	0.160842	0.0875196	0.460336	0.597386	0.046785	0.0390366	0.138291	0.257657	0.032623	0.0125869	0.0606994	0.216692	0.0511805	0.0172423	0.350865	0	0.42044	0.294358	0.0339248	0.0265985	0.0153879	0.467246
0.0503	0.294361	0.44	0.263639	0.000149173	0.204839	0.428033	0.686372	0.197445	0.560351	0.03	0.204004	0.133839	0.514272	0.277584	0.762238	0.019551	0.564628	0.74	0.045087	0.15	0.0683511	0.00793406	0.73	0.0547347	0.0167807	0.0613314	0.0867097	0.160851	0.0875214	0.460346	0.597364	0.046785	0.0390366	0.138291	0.257657	0.032623	0.0125869	0.0606994	0.216707	0.0511805	0.0172374	0.350865	0	0.42044	0.294358	0.0339248	0.0265985	0.0153879	0.467246
0.0504	0.294595	0.44	0.263405	0.000149021	0.204839	0.428056	0.686372	0.197445	0.560485	0.03	0.204008	0.133839	0.514223	0.277592	0.762189	0.0195516	0.564529	0.74	0.045087	0.15	0.0683511	0.00793406	0.73	0.0547347	0.0167807	0.0613314	0.0867097	0.160859	0.0875232	0.460357	0.597343	0.046785	0.0390366	0.138291	0.257657	0.032623	0.0125869	0.0606994	0.216722	0.0511805	0.0172324	0.350865	0	0.42044	0.294358	0.0339248	0.0265985	0.0153879	0.467246
0.0505	0.294828	0.44	0.263172	0.000148869	0.204839	0.428078	0.686372	0.197445	0.560619	0.03	0.204013	0.133839	0.514174	0.2776	0.76214	0.0195523	0.56443	0.74	0.045087	0.15	0.0683511	0.00793406	0.73	0.0547347	0.0167807	0.0613314	0.0867097	0.160868	0.087525	0.460368	0.597321	0.046785	0.0390366	0.138291	0.257657	0.032623	0.0125869	0.0606994	0.216736	0.0511805	0.0172275	0.350865	0	0.42044	0.294358	0.0339248	0.0265985	0.0153879	0.467246
0.0506	0.295061	0.44	0.262939	0.000148718	0.204839	0.428101	0.686372	0.197445	0.560752	0.03	0.204018	0.133839	0.514125	0.277608	0.762091	0.019553	0.564332	0.74	0.045087	0.15	0.0683511	0.00793406	0.73	0.0547347	0.0167807	0.0613314	0.0867097	0.160877	0.0875268	0.460379	0.5973	0.046785	0.0390366	0.138291	0.257657	0.032623	0.0125869	0.0606994	0.216751	0.0511805	0.0172225	0.350865	0	0.42044	0.294358	0.0339248	0.0265985	0.0153879	0.467246
0.0507	0.295294	0.44	0.262706	0.000148567	0.204839	0.428124	0.686372	0.197445	0.560886	0.03	0.204022	0.133839	0.514076	0.277616	0.762042	0.0195537	0.564233	0.74	0.045087	0.15	0.0683511	0.00793406	0.73	0.0547347	0.0167807	0.0613314	0.0867097	0.160885	0.0875286	0.46039	0.597278	0.046785	0.0390366	0.138291	0.257657	0.032623	0.0125869	0.0606994	0.216766	0.0511805	0.0172176	0.350865	0	0.42044	0.294358	0.0339248	0.0265985	0.0153879	0.467246
0.0508	0.295527	0.44	0.262473	0.000148416	0.204839	0.428147	0.686372	0.197445	0.561019	0.03	0.204027	0.133839	0.514027	0.277624	0.761993	0.0195544	0.564135	0.74	0.045087	0.15	0.0683511	0.00793406	0.73	0.0547347	0.0167807	0.0613314	0.0867097	0.160894	0.0875304	0.4604	0.597257	0.046785	0.0390366	0.138291	0.257657	0.032623	0.0125869	0.0606994	0.216781	0.0511805	0.0172127	0.350865	0	0.42044	0.294358	0.0339248	0.0265985	0.0153879	0.467246
0.0509	0.295759	0.44	0.262241	0.000148266	0.204839	0.42817	0.686372	0.197445	0.561152	0.03	0.204031	0.133839	0.513979	0.277632	0.761945	0.0195551	0.564037	0.74	0.045087	0.15	0.0683511	0.00793406	0.73	0.0547347	0.0167807	0.0613314	0.0867097	0.160903	0.0875322	0.460411	0.597236	0.046785	0.0390366	0.138291	0.257657	0.032623	0.0125869	0.0606994	0.216795	0.0511805	0.0172077	0.350865	0	0.42044	0.294358	0.0339248	0.0265985	0.0153879	0.467246
0.051	0.295991	0.44	0.262009	0.000148116	0.204839	0.428193	0.686372	0.197445	0.561284	0.03	0.204036	0.133839	0.51393	0.27764	0.761896	0.0195558	0.563939	0.74	0.045087	0.15	0.0683511	0.00793406	0.73	0.0547347	0.0167807	0.0613314	0.0867097	0.160911	0.0875341	0.460422	0.597214	0.046785	0.0390366	0.138291	0.257657	0.032623	0.0125869	0.0606994	0.21681	0.0511805	0.0172028	0.350865	0	0.42044	0.294358	0.0339248	0.0265985	0.0153879	0.467246
0.0511	0.296223	0.44	0.261777	0.000147966	0.204839	0.428216	0.686372	0.197445	0.561417	0.03	0.204041	0.133839	0.513881	0.277647	0.761848	0.0195565	0.563841	0.74	0.045087	0.15	0.0683511	0.00793406	0.73	0.0547347	0.0167807	0.0613314	0.0867097	0.16092	0.0875359	0.460433	0.597193	0.046785	0.0390366	0.138291	0.257657	0.032623	0.0125869	0.0606994	0.216825	0.0511805	0.0171978	0.350865	0	0.42044	0.294358	0.0339248	0.0265985	0.0153879	0.467246
0.0512	0.296455	0.44	0.261545	0.000147817	0.204839	0.428238	0.686372	0.197445	0.56155	0.03	0.204045	0.133839	0.513832	0.277655	0.761799	0.0195572	0.563743	0.74	0.045087	0.15	0.0683511	0.00793406	0.73	0.0547347	0.0167807	0.0613314	0.0867097	0.160928	0.0875377	0.460443	0.597171	0.046785	0.0390366	0.138291	0.257657	0.032623	0.0125869	0.0606994	0.21684	0.0511805	0.0171929	0.350865	0	0.42044	0.294358	0.0339248	0.0265985	0.0153879	0.467246
0.0513	0.296686	0.44	0.261314	0.000147669	0.204839	0.428261	0.686372	0.197445	0.561682	0.03	0.20405	0.133839	0.513783	0.277663	0.761751	0.0195578	0.563645	0.74	0.045087	0.15	0.0683511	0.00793406	0.73	0.0547347	0.0167807	0.0613314	0.0867097	0.160937	0.0875395	0.460454	0.59715	0.046785	0.0390366	0.138291	0.257657	0.032623	0.0125869	0.0606994	0.216855	0.0511805	0.017188	0.350865	0	0.42044	0.294358	0.0339248	0.0265985	0.0153879	0.467246
0.0514	0.296917	0.44	0.261083	0.00014752	0.204839	0.428284	0.686372	0.197445	0.561814	0.03	0.204055	0.133839	0.513735	0.277671	0.761703	0.0195585	0.563547	0.74	0.045087	0.15	0.0683511	0.00793406	0.73	0.0547347	0.0167807	0.0613314	0.0867097	0.160945	0.0875413	0.460465	0.597129	0.046785	0.0390366	0.138291	0.257657	0.032623	0.0125869	0.0606994	0.21687	0.0511805	0.0171831	0.350865	0	0.42044	0.294358	0.0339248	0.0265985	0.0153879	0.467246
0.0515	0.297147	0.44	0.260853	0.000147372	0.204839	0.428307	0.686372	0.197445	0.561946	0.03	0.204059	0.133839	0.513686	0.277679	0.761655	0.0195592	0.563449	0.74	0.045087	0.15	0.0683511	0.00793406	0.73	0.0547347	0.0167807	0.0613314	0.0867097	0.160954	0.0875431	0.460476	0.597107	0.046785	0.0390366	0.138291	0.257657	0.032623	0.0125869	0.0606994	0.216884	0.0511805	0.0171781	0.350865	0	0.42044	0.294358	0.0339248	0.0265985	0.0153879	0.467246
0.0516	0.297378	0.44	0.260622	0.000147225	0.204839	0.428329	0.686372	0.197445	0.562077	0.03	0.204064	0.133839	0.513637	0.277687	0.761606	0.0195599	0.563351	0.74	0.045087	0.15	0.0683511	0.00793406	0.73	0.0547347	0.0167807	0.0613314	0.0867097	0.160962	0.0875449	0.460486	0.597086	0.046785	0.0390366	0.138291	0.257657	0.032623	0.0125869	0.0606994	0.216899	0.0511805	0.0171732	0.350865	0	0.42044	0.294358	0.0339248	0.0265985	0.0153879	0.467246
0.0517	0.297608	0.44	0.260392	0.000147078	0.204839	0.428352	0.686372	0.197445	0.562209	0.03	0.204068	0.133839	0.513588	0.277695	0.761558	0.0195606	0.563254	0.74	0.045087	0.15	0.0683511	0.00793406	0.73	0.0547347	0.0167807	0.0613314	0.0867097	0.160971	0.0875467	0.460497	0.597065	0.046785	0.0390366	0.138291	0.257657	0.032623	0.0125869	0.0606994	0.216914	0.0511805	0.0171683	0.350865	0	0.42044	0.294358	0.0339248	0.0265985	0.0153879	0.467246
0.0518	0.297838	0.44	0.260162	0.000146931	0.204839	0.428375	0.686372	0.197445	0.56234	0.03	0.204073	0.133839	0.51354	0.277703	0.761511	0.0195613	0.563156	0.74	0.045087	0.15	0.0683511	0.00793406	0.73	0.0547347	0.0167807	0.0613314	0.0867097	0.160979	0.0875485	0.460508	0.597043	0.046785	0.0390366	0.138291	0.257657	0.032623	0.0125869	0.0606994	0.216929	0.0511805	0.0171634	0.350865	0	0.42044	0.294358	0.0339248	0.0265985	0.0153879	0.467246
0.0519	0.298067	0.44	0.259933	0.000146784	0.204839	0.428397	0.686372	0.197445	0.562472	0.03	0.204078	0.133839	0.513491	0.277711	0.761463	0.019562	0.563059	0.74	0.045087	0.15	0.0683511	0.00793406	0.73	0.0547347	0.0167807	0.0613314	0.0867097	0.160988	0.0875504	0.460519	0.597022	0.046785	0.0390366	0.138291	0.257657	0.032623	0.0125869	0.0606994	0.216944	0.0511805	0.0171584	0.350865	0	0.42044	0.294358	0.0339248	0.0265985	0.0153879	0.467246
0.052	0.298296	0.44	0.259704	0.000146638	0.204839	0.42842	0.686372	0.197445	0.562603	0.03	0.204082	0.133839	0.513442	0.277719	0.761415	0.0195627	0.562961	0.74	0.045087	0.15	0.0683511	0.00793406	0.73	0.0547347	0.0167807	0.0613314	0.0867097	0.160996	0.0875522	0.460529	0.597001	0.046785	0.0390366	0.138291	0.257657	0.032623	0.0125869	0.0606994	0.216959	0.0511805	0.0171535	0.350865	0	0.42044	0.294358	0.0339248	0.0265985	0.0153879	0.467246
0.0521	0.298525	0.44	0.259475	0.000146492	0.204839	0.428443	0.686372	0.197445	0.562733	0.03	0.204087	0.133839	0.513393	0.277727	0.761367	0.0195634	0.562864	0.74	0.045087	0.15	0.0683511	0.00793406	0.73	0.0547347	0.0167807	0.0613314	0.0867097	0.161004	0.087554	0.46054	0.596979	0.046785	0.0390366	0.138291	0.257657	0.032623	0.0125869	0.0606994	0.216974	0.0511805	0.0171486	0.350865	0	0.42044	0.294358	0.0339248	0.0265985	0.0153879	0.467246
0.0522	0.298754	0.44	0.259246	0.000146347	0.204839	0.428465	0.686372	0.197445	0.562864	0.03	0.204092	0.133839	0.513344	0.277735	0.76132	0.0195641	0.562767	0.74	0.045087	0.15	0.0683511	0.00793406	0.73	0.0547347	0.0167807	0.0613314	0.0867097	0.161013	0.0875558	0.460551	0.596958	0.046785	0.0390366	0.138291	0.257657	0.032623	0.0125869	0.0606994	0.216989	0.0511805	0.0171437	0.350865	0	0.42044	0.294358	0.0339248	0.0265985	0.0153879	0.467246
0.0523	0.298982	0.44	0.259018	0.000146202	0.204839	0.428488	0.686372	0.197445	0.562995	0.03	0.204096	0.133839	0.513296	0.277743	0.761273	0.0195647	0.56267	0.74	0.045087	0.15	0.0683511	0.00793406	0.73	0.0547347	0.0167807	0.0613314	0.0867097	0.161021	0.0875576	0.460562	0.596937	0.046785	0.0390366	0.138291	0.257657	0.032623	0.0125869	0.0606994	0.217003	0.0511805	0.0171388	0.350865	0	0.42044	0.294358	0.0339248	0.0265985	0.0153879	0.467246
0.0524	0.29921	0.44	0.25879	0.000146057	0.204839	0.42851	0.686372	0.197445	0.563125	0.03	0.204101	0.133839	0.513247	0.277751	0.761225	0.0195654	0.562573	0.74	0.045087	0.15	0.0683511	0.00793406	0.73	0.0547347	0.0167807	0.0613314	0.0867097	0.161029	0.0875594	0.460573	0.596916	0.046785	0.0390366	0.138291	0.257657	0.032623	0.0125869	0.0606994	0.217018	0.0511805	0.0171339	0.350865	0	0.42044	0.294358	0.0339248	0.0265985	0.0153879	0.467246
0.0525	0.299438	0.44	0.258562	0.000145913	0.204839	0.428533	0.686372	0.197445	0.563255	0.03	0.204105	0.133839	0.513198	0.277759	0.761178	0.0195661	0.562476	0.74	0.045087	0.15	0.0683511	0.00793406	0.73	0.0547347	0.0167807	0.0613314	0.0867097	0.161038	0.0875612	0.460583	0.596895	0.046785	0.0390366	0.138291	0.257657	0.032623	0.0125869	0.0606994	0.217033	0.0511805	0.017129	0.350865	0	0.42044	0.294358	0.0339248	0.0265985	0.0153879	0.467246
0.0526	0.299665	0.44	0.258335	0.000145769	0.204839	0.428556	0.686372	0.197445	0.563385	0.03	0.20411	0.133839	0.513149	0.277766	0.761131	0.0195668	0.562379	0.74	0.045087	0.15	0.0683511	0.00793406	0.73	0.0547347	0.0167807	0.0613314	0.0867097	0.161046	0.0875631	0.460594	0.596873	0.046785	0.0390366	0.138291	0.257657	0.032623	0.0125869	0.0606994	0.217048	0.0511805	0.017124	0.350865	0	0.42044	0.294358	0.0339248	0.0265985	0.0153879	0.467246
0.0527	0.299892	0.44	0.258108	0.000145625	0.204839	0.428578	0.686372	0.197445	0.563515	0.03	0.204115	0.133839	0.513101	0.277774	0.761084	0.0195675	0.562283	0.74	0.045087	0.15	0.0683511	0.00793406	0.73	0.0547347	0.0167807	0.0613314	0.0867097	0.161054	0.0875649	0.460605	0.596852	0.046785	0.0390366	0.138291	0.257657	0.032623	0.0125869	0.0606994	0.217063	0.0511805	0.0171191	0.350865	0	0.42044	0.294358	0.0339248	0.0265985	0.0153879	0.467246
0.0528	0.300119	0.44	0.257881	0.000145482	0.204839	0.428601	0.686372	0.197445	0.563644	0.03	0.204119	0.133839	0.513052	0.277782	0.761037	0.0195682	0.562186	0.74	0.045087	0.15	0.0683511	0.00793406	0.73	0.0547347	0.0167807	0.0613314	0.0867097	0.161062	0.0875667	0.460616	0.596831	0.046785	0.0390366	0.138291	0.257657	0.032623	0.0125869	0.0606994	0.217078	0.0511805	0.0171142	0.350865	0	0.42044	0.294358	0.0339248	0.0265985	0.0153879	0.467246
0.0529	0.300346	0.44	0.257654	0.000145339	0.204839	0.428623	0.686372	0.197445	0.563774	0.03	0.204124	0.133839	0.513003	0.27779	0.76099	0.0195689	0.562089	0.74	0.045087	0.15	0.0683511	0.00793406	0.73	0.0547347	0.0167807	0.0613314	0.0867097	0.161071	0.0875685	0.460626	0.59681	0.046785	0.0390366	0.138291	0.257657	0.032623	0.0125869	0.0606994	0.217093	0.0511805	0.0171093	0.350865	0	0.42044	0.294358	0.0339248	0.0265985	0.0153879	0.467246
0.053	0.300572	0.44	0.257428	0.000145196	0.204839	0.428646	0.686372	0.197445	0.563903	0.03	0.204129	0.133839	0.512954	0.277798	0.760943	0.0195696	0.561993	0.74	0.045087	0.15	0.0683511	0.00793406	0.73	0.0547347	0.0167807	0.0613314	0.0867097	0.161079	0.0875703	0.460637	0.596789	0.046785	0.0390366	0.138291	0.257657	0.032623	0.0125869	0.0606994	0.217108	0.0511805	0.0171044	0.350865	0	0.42044	0.294358	0.0339248	0.0265985	0.0153879	0.467246
0.0531	0.300798	0.44	0.257202	0.000145054	0.204839	0.428668	0.686372	0.197445	0.564032	0.03	0.204133	0.133839	0.512906	0.277806	0.760896	0.0195703	0.561896	0.74	0.045087	0.15	0.0683511	0.00793406	0.73	0.0547347	0.0167807	0.0613314	0.0867097	0.161087	0.0875721	0.460648	0.596767	0.046785	0.0390366	0.138291	0.257657	0.032623	0.0125869	0.0606994	0.217123	0.0511805	0.0170995	0.350865	0	0.42044	0.294358	0.0339248	0.0265985	0.0153879	0.467246
0.0532	0.301024	0.44	0.256976	0.000144912	0.204839	0.428691	0.686372	0.197445	0.564161	0.03	0.204138	0.133839	0.512857	0.277814	0.760849	0.019571	0.5618	0.74	0.045087	0.15	0.0683511	0.00793406	0.73	0.0547347	0.0167807	0.0613314	0.0867097	0.161095	0.0875739	0.460659	0.596746	0.046785	0.0390366	0.138291	0.257657	0.032623	0.0125869	0.0606994	0.217138	0.0511805	0.0170947	0.350865	0	0.42044	0.294358	0.0339248	0.0265985	0.0153879	0.467246
0.0533	0.301249	0.44	0.256751	0.000144771	0.204839	0.428713	0.686372	0.197445	0.56429	0.03	0.204143	0.133839	0.512808	0.277822	0.760803	0.0195717	0.561704	0.74	0.045087	0.15	0.0683511	0.00793406	0.73	0.0547347	0.0167807	0.0613314	0.0867097	0.161103	0.0875757	0.460669	0.596725	0.046785	0.0390366	0.138291	0.257657	0.032623	0.0125869	0.0606994	0.217153	0.0511805	0.0170898	0.350865	0	0.42044	0.294358	0.0339248	0.0265985	0.0153879	0.467246
0.0534	0.301475	0.44	0.256525	0.000144629	0.204839	0.428736	0.686372	0.197445	0.564418	0.03	0.204147	0.133839	0.51276	0.27783	0.760756	0.0195723	0.561608	0.74	0.045087	0.15	0.0683511	0.00793406	0.73	0.0547347	0.0167807	0.0613314	0.0867097	0.161111	0.0875776	0.46068	0.596704	0.046785	0.0390366	0.138291	0.257657	0.032623	0.0125869	0.0606994	0.217168	0.0511805	0.0170849	0.350865	0	0.42044	0.294358	0.0339248	0.0265985	0.0153879	0.467246
0.0535	0.3017	0.44	0.2563	0.000144489	0.204839	0.428758	0.686372	0.197445	0.564547	0.03	0.204152	0.133839	0.512711	0.277838	0.76071	0.019573	0.561512	0.74	0.045087	0.15	0.0683511	0.00793406	0.73	0.0547347	0.0167807	0.0613314	0.0867097	0.16112	0.0875794	0.460691	0.596683	0.046785	0.0390366	0.138291	0.257657	0.032623	0.0125869	0.0606994	0.217183	0.0511805	0.01708	0.350865	0	0.42044	0.294358	0.0339248	0.0265985	0.0153879	0.467246
0.0536	0.301924	0.44	0.256076	0.000144348	0.204839	0.42878	0.686372	0.197445	0.564675	0.03	0.204157	0.133839	0.512662	0.277846	0.760664	0.0195737	0.561416	0.74	0.045087	0.15	0.0683511	0.00793406	0.73	0.0547347	0.0167807	0.0613314	0.0867097	0.161128	0.0875812	0.460702	0.596662	0.046785	0.0390366	0.138291	0.257657	0.032623	0.0125869	0.0606994	0.217198	0.0511805	0.0170751	0.350865	0	0.42044	0.294358	0.0339248	0.0265985	0.0153879	0.467246
0.0537	0.302149	0.44	0.255851	0.000144208	0.204839	0.428803	0.686372	0.197445	0.564803	0.03	0.204161	0.133839	0.512613	0.277854	0.760617	0.0195744	0.56132	0.74	0.045087	0.15	0.0683511	0.00793406	0.73	0.0547347	0.0167807	0.0613314	0.0867097	0.161136	0.087583	0.460712	0.596641	0.046785	0.0390366	0.138291	0.257657	0.032623	0.0125869	0.0606994	0.217213	0.0511805	0.0170702	0.350865	0	0.42044	0.294358	0.0339248	0.0265985	0.0153879	0.467246
0.0538	0.302373	0.44	0.255627	0.000144068	0.204839	0.428825	0.686372	0.197445	0.564931	0.03	0.204166	0.133839	0.512565	0.277862	0.760571	0.0195751	0.561224	0.74	0.045087	0.15	0.0683511	0.00793406	0.73	0.0547347	0.0167807	0.0613314	0.0867097	0.161144	0.0875848	0.460723	0.59662	0.046785	0.0390366	0.138291	0.257657	0.032623	0.0125869	0.0606994	0.217228	0.0511805	0.0170653	0.350865	0	0.42044	0.294358	0.0339248	0.0265985	0.0153879	0.467246
0.0539	0.302596	0.44	0.255404	0.000143929	0.204839	0.428847	0.686372	0.197445	0.565059	0.03	0.204171	0.133839	0.512516	0.27787	0.760525	0.0195758	0.561128	0.74	0.045087	0.15	0.0683511	0.00793406	0.73	0.0547347	0.0167807	0.0613314	0.0867097	0.161152	0.0875866	0.460734	0.596599	0.046785	0.0390366	0.138291	0.257657	0.032623	0.0125869	0.0606994	0.217243	0.0511805	0.0170605	0.350865	0	0.42044	0.294358	0.0339248	0.0265985	0.0153879	0.467246
0.054	0.30282	0.44	0.25518	0.00014379	0.204839	0.42887	0.686372	0.197445	0.565186	0.03	0.204175	0.133839	0.512467	0.277878	0.760479	0.0195765	0.561032	0.74	0.045087	0.15	0.0683511	0.00793406	0.73	0.0547347	0.0167807	0.0613314	0.0867097	0.16116	0.0875884	0.460745	0.596578	0.046785	0.0390366	0.138291	0.257657	0.032623	0.0125869	0.0606994	0.217258	0.0511805	0.0170556	0.350865	0	0.42044	0.294358	0.0339248	0.0265985	0.0153879	0.467246
0.0541	0.303043	0.44	0.254957	0.000143651	0.204839	0.428892	0.686372	0.197445	0.565313	0.03	0.20418	0.133839	0.512419	0.277886	0.760433	0.0195772	0.560937	0.74	0.045087	0.15	0.0683511	0.00793406	0.73	0.0547347	0.0167807	0.0613314	0.0867097	0.161168	0.0875903	0.460755	0.596557	0.046785	0.0390366	0.138291	0.257657	0.032623	0.0125869	0.0606994	0.217273	0.0511805	0.0170507	0.350865	0	0.42044	0.294358	0.0339248	0.0265985	0.0153879	0.467246
0.0542	0.303266	0.44	0.254734	0.000143512	0.204839	0.428914	0.686372	0.197445	0.565441	0.03	0.204185	0.133839	0.51237	0.277894	0.760387	0.0195779	0.560841	0.74	0.045087	0.15	0.0683511	0.00793406	0.73	0.0547347	0.0167807	0.0613314	0.0867097	0.161176	0.0875921	0.460766	0.596536	0.046785	0.0390366	0.138291	0.257657	0.032623	0.0125869	0.0606994	0.217289	0.0511805	0.0170458	0.350865	0	0.42044	0.294358	0.0339248	0.0265985	0.0153879	0.467246
0.0543	0.303489	0.44	0.254511	0.000143374	0.204839	0.428937	0.686372	0.197445	0.565568	0.03	0.204189	0.133839	0.512321	0.277902	0.760342	0.0195786	0.560746	0.74	0.045087	0.15	0.0683511	0.00793406	0.73	0.0547347	0.0167807	0.0613314	0.0867097	0.161184	0.0875939	0.460777	0.596515	0.046785	0.0390366	0.138291	0.257657	0.032623	0.0125869	0.0606994	0.217304	0.0511805	0.017041	0.350865	0	0.42044	0.294358	0.0339248	0.0265985	0.0153879	0.467246
0.0544	0.303711	0.44	0.254289	0.000143236	0.204839	0.428959	0.686372	0.197445	0.565694	0.03	0.204194	0.133839	0.512272	0.27791	0.760296	0.0195793	0.560651	0.74	0.045087	0.15	0.0683511	0.00793406	0.73	0.0547347	0.0167807	0.0613314	0.0867097	0.161192	0.0875957	0.460788	0.596494	0.046785	0.0390366	0.138291	0.257657	0.032623	0.0125869	0.0606994	0.217319	0.0511805	0.0170361	0.350865	0	0.42044	0.294358	0.0339248	0.0265985	0.0153879	0.467246
0.0545	0.303933	0.44	0.254067	0.000143099	0.204839	0.428981	0.686372	0.197445	0.565821	0.03	0.204198	0.133839	0.512224	0.277918	0.76025	0.01958	0.560555	0.74	0.045087	0.15	0.0683511	0.00793406	0.73	0.0547347	0.0167807	0.0613314	0.0867097	0.1612	0.0875975	0.460798	0.596473	0.046785	0.0390366	0.138291	0.257657	0.032623	0.0125869	0.0606994	0.217334	0.0511805	0.0170312	0.350865	0	0.42044	0.294358	0.0339248	0.0265985	0.0153879	0.467246
0.0546	0.304155	0.44	0.253845	0.000142962	0.204839	0.429003	0.686372	0.197445	0.565948	0.03	0.204203	0.133839	0.512175	0.277926	0.760205	0.0195807	0.56046	0.74	0.045087	0.15	0.0683511	0.00793406	0.73	0.0547347	0.0167807	0.0613314	0.0867097	0.161208	0.0875993	0.460809	0.596452	0.046785	0.0390366	0.138291	0.257657	0.032623	0.0125869	0.0606994	0.217349	0.0511805	0.0170263	0.350865	0	0.42044	0.294358	0.0339248	0.0265985	0.0153879	0.467246
0.0547	0.304377	0.44	0.253623	0.000142825	0.204839	0.429026	0.686372	0.197445	0.566074	0.03	0.204208	0.133839	0.512126	0.277934	0.760159	0.0195813	0.560365	0.74	0.045087	0.15	0.0683511	0.00793406	0.73	0.0547347	0.0167807	0.0613314	0.0867097	0.161215	0.0876011	0.46082	0.596431	0.046785	0.0390366	0.138291	0.257657	0.032623	0.0125869	0.0606994	0.217364	0.0511805	0.0170215	0.350865	0	0.42044	0.294358	0.0339248	0.0265985	0.0153879	0.467246
0.0548	0.304598	0.44	0.253402	0.000142689	0.204839	0.429048	0.686372	0.197445	0.5662	0.03	0.204212	0.133839	0.512078	0.277942	0.760114	0.019582	0.56027	0.74	0.045087	0.15	0.0683511	0.00793406	0.73	0.0547347	0.0167807	0.0613314	0.0867097	0.161223	0.087603	0.460831	0.59641	0.046785	0.0390366	0.138291	0.257657	0.032623	0.0125869	0.0606994	0.217379	0.0511805	0.0170166	0.350865	0	0.42044	0.294358	0.0339248	0.0265985	0.0153879	0.467246
0.0549	0.304819	0.44	0.253181	0.000142553	0.204839	0.42907	0.686372	0.197445	0.566326	0.03	0.204217	0.133839	0.512029	0.27795	0.760069	0.0195827	0.560175	0.74	0.045087	0.15	0.0683511	0.00793406	0.73	0.0547347	0.0167807	0.0613314	0.0867097	0.161231	0.0876048	0.460841	0.596389	0.046785	0.0390366	0.138291	0.257657	0.032623	0.0125869	0.0606994	0.217394	0.0511805	0.0170118	0.350865	0	0.42044	0.294358	0.0339248	0.0265985	0.0153879	0.467246
0.055	0.30504	0.44	0.25296	0.000142417	0.204839	0.429092	0.686372	0.197445	0.566452	0.03	0.204222	0.133839	0.51198	0.277958	0.760024	0.0195834	0.56008	0.74	0.045087	0.15	0.0683511	0.00793406	0.73	0.0547347	0.0167807	0.0613314	0.0867097	0.161239	0.0876066	0.460852	0.596368	0.046785	0.0390366	0.138291	0.257657	0.032623	0.0125869	0.0606994	0.217409	0.0511805	0.0170069	0.350865	0	0.42044	0.294358	0.0339248	0.0265985	0.0153879	0.467246
0.0551	0.30526	0.44	0.25274	0.000142281	0.204839	0.429115	0.686372	0.197445	0.566578	0.03	0.204226	0.133839	0.511932	0.277966	0.759979	0.0195841	0.559986	0.74	0.045087	0.15	0.0683511	0.00793406	0.73	0.0547347	0.0167807	0.0613314	0.0867097	0.161247	0.0876084	0.460863	0.596347	0.046785	0.0390366	0.138291	0.257657	0.032623	0.0125869	0.0606994	0.217425	0.0511805	0.017002	0.350865	0	0.42044	0.294358	0.0339248	0.0265985	0.0153879	0.467246
0.0552	0.30548	0.44	0.25252	0.000142146	0.204839	0.429137	0.686372	0.197445	0.566703	0.03	0.204231	0.133839	0.511883	0.277974	0.759934	0.0195848	0.559891	0.74	0.045087	0.15	0.0683511	0.00793406	0.73	0.0547347	0.0167807	0.0613314	0.0867097	0.161255	0.0876102	0.460874	0.596326	0.046785	0.0390366	0.138291	0.257657	0.032623	0.0125869	0.0606994	0.21744	0.0511805	0.0169972	0.350865	0	0.42044	0.294358	0.0339248	0.0265985	0.0153879	0.467246
0.0553	0.3057	0.44	0.2523	0.000142011	0.204839	0.429159	0.686372	0.197445	0.566828	0.03	0.204236	0.133839	0.511834	0.277982	0.759889	0.0195855	0.559796	0.74	0.045087	0.15	0.0683511	0.00793406	0.73	0.0547347	0.0167807	0.0613314	0.0867097	0.161262	0.087612	0.460884	0.596305	0.046785	0.0390366	0.138291	0.257657	0.032623	0.0125869	0.0606994	0.217455	0.0511805	0.0169923	0.350865	0	0.42044	0.294358	0.0339248	0.0265985	0.0153879	0.467246
0.0554	0.30592	0.44	0.25208	0.000141877	0.204839	0.429181	0.686372	0.197445	0.566954	0.03	0.20424	0.133839	0.511786	0.27799	0.759844	0.0195862	0.559702	0.74	0.045087	0.15	0.0683511	0.00793406	0.73	0.0547347	0.0167807	0.0613314	0.0867097	0.16127	0.0876138	0.460895	0.596284	0.046785	0.0390366	0.138291	0.257657	0.032623	0.0125869	0.0606994	0.21747	0.0511805	0.0169875	0.350865	0	0.42044	0.294358	0.0339248	0.0265985	0.0153879	0.467246
0.0555	0.306139	0.44	0.251861	0.000141743	0.204839	0.429203	0.686372	0.197445	0.567079	0.03	0.204245	0.133839	0.511737	0.277998	0.759799	0.0195869	0.559607	0.74	0.045087	0.15	0.0683511	0.00793406	0.73	0.0547347	0.0167807	0.0613314	0.0867097	0.161278	0.0876157	0.460906	0.596263	0.046785	0.0390366	0.138291	0.257657	0.032623	0.0125869	0.0606994	0.217485	0.0511805	0.0169826	0.350865	0	0.42044	0.294358	0.0339248	0.0265985	0.0153879	0.467246
0.0556	0.306359	0.44	0.251641	0.000141609	0.204839	0.429225	0.686372	0.197445	0.567203	0.03	0.20425	0.133839	0.511688	0.278006	0.759755	0.0195876	0.559513	0.74	0.045087	0.15	0.0683511	0.00793406	0.73	0.0547347	0.0167807	0.0613314	0.0867097	0.161286	0.0876175	0.460917	0.596242	0.046785	0.0390366	0.138291	0.257657	0.032623	0.0125869	0.0606994	0.217501	0.0511805	0.0169778	0.350865	0	0.42044	0.294358	0.0339248	0.0265985	0.0153879	0.467246
0.0557	0.306577	0.44	0.251423	0.000141475	0.204839	0.429247	0.686372	0.197445	0.567328	0.03	0.204254	0.133839	0.51164	0.278014	0.75971	0.0195883	0.559419	0.74	0.045087	0.15	0.0683511	0.00793406	0.73	0.0547347	0.0167807	0.0613314	0.0867097	0.161293	0.0876193	0.460927	0.596222	0.046785	0.0390366	0.138291	0.257657	0.032623	0.0125869	0.0606994	0.217516	0.0511805	0.016973	0.350865	0	0.42044	0.294358	0.0339248	0.0265985	0.0153879	0.467246
0.0558	0.306796	0.44	0.251204	0.000141342	0.204839	0.429269	0.686372	0.197445	0.567453	0.03	0.204259	0.133839	0.511591	0.278022	0.759666	0.019589	0.559325	0.74	0.045087	0.15	0.0683511	0.00793406	0.73	0.0547347	0.0167807	0.0613314	0.0867097	0.161301	0.0876211	0.460938	0.596201	0.046785	0.0390366	0.138291	0.257657	0.032623	0.0125869	0.0606994	0.217531	0.0511805	0.0169681	0.350865	0	0.42044	0.294358	0.0339248	0.0265985	0.0153879	0.467246
0.0559	0.307014	0.44	0.250986	0.000141209	0.204839	0.429291	0.686372	0.197445	0.567577	0.03	0.204264	0.133839	0.511542	0.27803	0.759621	0.0195897	0.55923	0.74	0.045087	0.15	0.0683511	0.00793406	0.73	0.0547347	0.0167807	0.0613314	0.0867097	0.161309	0.0876229	0.460949	0.59618	0.046785	0.0390366	0.138291	0.257657	0.032623	0.0125869	0.0606994	0.217546	0.0511805	0.0169633	0.350865	0	0.42044	0.294358	0.0339248	0.0265985	0.0153879	0.467246
0.056	0.307232	0.44	0.250768	0.000141077	0.204839	0.429313	0.686372	0.197445	0.567701	0.03	0.204268	0.133839	0.511494	0.278038	0.759577	0.0195904	0.559136	0.74	0.045087	0.15	0.0683511	0.00793406	0.73	0.0547347	0.0167807	0.0613314	0.0867097	0.161317	0.0876247	0.46096	0.596159	0.046785	0.0390366	0.138291	0.257657	0.032623	0.0125869	0.0606994	0.217561	0.0511805	0.0169584	0.350865	0	0.42044	0.294358	0.0339248	0.0265985	0.0153879	0.467246
0.0561	0.30745	0.44	0.25055	0.000140944	0.204839	0.429335	0.686372	0.197445	0.567825	0.03	0.204273	0.133839	0.511445	0.278046	0.759533	0.0195911	0.559042	0.74	0.045087	0.15	0.0683511	0.00793406	0.73	0.0547347	0.0167807	0.0613314	0.0867097	0.161324	0.0876265	0.46097	0.596138	0.046785	0.0390366	0.138291	0.257657	0.032623	0.0125869	0.0606994	0.217577	0.0511805	0.0169536	0.350865	0	0.42044	0.294358	0.0339248	0.0265985	0.0153879	0.467246
0.0562	0.307668	0.44	0.250332	0.000140812	0.204839	0.429357	0.686372	0.197445	0.567949	0.03	0.204278	0.133839	0.511397	0.278054	0.759488	0.0195917	0.558949	0.74	0.045087	0.15	0.0683511	0.00793406	0.73	0.0547347	0.0167807	0.0613314	0.0867097	0.161332	0.0876283	0.460981	0.596118	0.046785	0.0390366	0.138291	0.257657	0.032623	0.0125869	0.0606994	0.217592	0.0511805	0.0169488	0.350865	0	0.42044	0.294358	0.0339248	0.0265985	0.0153879	0.467246
0.0563	0.307885	0.44	0.250115	0.000140681	0.204839	0.429379	0.686372	0.197445	0.568072	0.03	0.204282	0.133839	0.511348	0.278062	0.759444	0.0195924	0.558855	0.74	0.045087	0.15	0.0683511	0.00793406	0.73	0.0547347	0.0167807	0.0613314	0.0867097	0.161339	0.0876302	0.460992	0.596097	0.046785	0.0390366	0.138291	0.257657	0.032623	0.0125869	0.0606994	0.217607	0.0511805	0.0169439	0.350865	0	0.42044	0.294358	0.0339248	0.0265985	0.0153879	0.467246
0.0564	0.308102	0.44	0.249898	0.00014055	0.204839	0.429401	0.686372	0.197445	0.568196	0.03	0.204287	0.133839	0.511299	0.27807	0.7594	0.0195931	0.558761	0.74	0.045087	0.15	0.0683511	0.00793406	0.73	0.0547347	0.0167807	0.0613314	0.0867097	0.161347	0.087632	0.461002	0.596076	0.046785	0.0390366	0.138291	0.257657	0.032623	0.0125869	0.0606994	0.217622	0.0511805	0.0169391	0.350865	0	0.42044	0.294358	0.0339248	0.0265985	0.0153879	0.467246
0.0565	0.308318	0.44	0.249682	0.000140419	0.204839	0.429423	0.686372	0.197445	0.568319	0.03	0.204292	0.133839	0.511251	0.278078	0.759356	0.0195938	0.558667	0.74	0.045087	0.15	0.0683511	0.00793406	0.73	0.0547347	0.0167807	0.0613314	0.0867097	0.161355	0.0876338	0.461013	0.596055	0.046785	0.0390366	0.138291	0.257657	0.032623	0.0125869	0.0606994	0.217638	0.0511805	0.0169343	0.350865	0	0.42044	0.294358	0.0339248	0.0265985	0.0153879	0.467246
0.0566	0.308535	0.44	0.249465	0.000140288	0.204839	0.429445	0.686372	0.197445	0.568442	0.03	0.204296	0.133839	0.511202	0.278086	0.759313	0.0195945	0.558574	0.74	0.045087	0.15	0.0683511	0.00793406	0.73	0.0547347	0.0167807	0.0613314	0.0867097	0.161362	0.0876356	0.461024	0.596035	0.046785	0.0390366	0.138291	0.257657	0.032623	0.0125869	0.0606994	0.217653	0.0511805	0.0169294	0.350865	0	0.42044	0.294358	0.0339248	0.0265985	0.0153879	0.467246
0.0567	0.308751	0.44	0.249249	0.000140158	0.204839	0.429467	0.686372	0.197445	0.568565	0.03	0.204301	0.133839	0.511153	0.278094	0.759269	0.0195952	0.55848	0.74	0.045087	0.15	0.0683511	0.00793406	0.73	0.0547347	0.0167807	0.0613314	0.0867097	0.16137	0.0876374	0.461035	0.596014	0.046785	0.0390366	0.138291	0.257657	0.032623	0.0125869	0.0606994	0.217668	0.0511805	0.0169246	0.350865	0	0.42044	0.294358	0.0339248	0.0265985	0.0153879	0.467246
0.0568	0.308967	0.44	0.249033	0.000140027	0.204839	0.429489	0.686372	0.197445	0.568688	0.03	0.204306	0.133839	0.511105	0.278102	0.759225	0.0195959	0.558387	0.74	0.045087	0.15	0.0683511	0.00793406	0.73	0.0547347	0.0167807	0.0613314	0.0867097	0.161377	0.0876392	0.461045	0.595993	0.046785	0.0390366	0.138291	0.257657	0.032623	0.0125869	0.0606994	0.217683	0.0511805	0.0169198	0.350865	0	0.42044	0.294358	0.0339248	0.0265985	0.0153879	0.467246
0.0569	0.309182	0.44	0.248818	0.000139898	0.204839	0.429511	0.686372	0.197445	0.568811	0.03	0.20431	0.133839	0.511056	0.27811	0.759182	0.0195966	0.558294	0.74	0.045087	0.15	0.0683511	0.00793406	0.73	0.0547347	0.0167807	0.0613314	0.0867097	0.161385	0.087641	0.461056	0.595972	0.046785	0.0390366	0.138291	0.257657	0.032623	0.0125869	0.0606994	0.217699	0.0511805	0.016915	0.350865	0	0.42044	0.294358	0.0339248	0.0265985	0.0153879	0.467246
0.057	0.309398	0.44	0.248602	0.000139768	0.204839	0.429533	0.686372	0.197445	0.568934	0.03	0.204315	0.133839	0.511008	0.278118	0.759138	0.0195973	0.5582	0.74	0.045087	0.15	0.0683511	0.00793406	0.73	0.0547347	0.0167807	0.0613314	0.0867097	0.161392	0.0876428	0.461067	0.595952	0.046785	0.0390366	0.138291	0.257657	0.032623	0.0125869	0.0606994	0.217714	0.0511805	0.0169102	0.350865	0	0.42044	0.294358	0.0339248	0.0265985	0.0153879	0.467246
0.0571	0.309613	0.44	0.248387	0.000139639	0.204839	0.429555	0.686372	0.197445	0.569056	0.03	0.20432	0.133839	0.510959	0.278126	0.759095	0.019598	0.558107	0.74	0.045087	0.15	0.0683511	0.00793406	0.73	0.0547347	0.0167807	0.0613314	0.0867097	0.1614	0.0876446	0.461078	0.595931	0.046785	0.0390366	0.138291	0.257657	0.032623	0.0125869	0.0606994	0.217729	0.0511805	0.0169053	0.350865	0	0.42044	0.294358	0.0339248	0.0265985	0.0153879	0.467246
0.0572	0.309828	0.44	0.248172	0.00013951	0.204839	0.429577	0.686372	0.197445	0.569178	0.03	0.204324	0.133839	0.51091	0.278134	0.759051	0.0195987	0.558014	0.74	0.045087	0.15	0.0683511	0.00793406	0.73	0.0547347	0.0167807	0.0613314	0.0867097	0.161407	0.0876465	0.461088	0.59591	0.046785	0.0390366	0.138291	0.257657	0.032623	0.0125869	0.0606994	0.217745	0.0511805	0.0169005	0.350865	0	0.42044	0.294358	0.0339248	0.0265985	0.0153879	0.467246
0.0573	0.310042	0.44	0.247958	0.000139382	0.204839	0.429599	0.686372	0.197445	0.5693	0.03	0.204329	0.133839	0.510862	0.278142	0.759008	0.0195994	0.557921	0.74	0.045087	0.15	0.0683511	0.00793406	0.73	0.0547347	0.0167807	0.0613314	0.0867097	0.161415	0.0876483	0.461099	0.59589	0.046785	0.0390366	0.138291	0.257657	0.032623	0.0125869	0.0606994	0.21776	0.0511805	0.0168957	0.350865	0	0.42044	0.294358	0.0339248	0.0265985	0.0153879	0.467246
0.0574	0.310257	0.44	0.247743	0.000139254	0.204839	0.42962	0.686372	0.197445	0.569422	0.03	0.204333	0.133839	0.510813	0.27815	0.758965	0.0196001	0.557828	0.74	0.045087	0.15	0.0683511	0.00793406	0.73	0.0547347	0.0167807	0.0613314	0.0867097	0.161422	0.0876501	0.46111	0.595869	0.046785	0.0390366	0.138291	0.257657	0.032623	0.0125869	0.0606994	0.217775	0.0511805	0.0168909	0.350865	0	0.42044	0.294358	0.0339248	0.0265985	0.0153879	0.467246
0.0575	0.310471	0.44	0.247529	0.000139126	0.204839	0.429642	0.686372	0.197445	0.569544	0.03	0.204338	0.133839	0.510765	0.278158	0.758922	0.0196008	0.557735	0.74	0.045087	0.15	0.0683511	0.00793406	0.73	0.0547347	0.0167807	0.0613314	0.0867097	0.16143	0.0876519	0.46112	0.595849	0.046785	0.0390366	0.138291	0.257657	0.032623	0.0125869	0.0606994	0.217791	0.0511805	0.0168861	0.350865	0	0.42044	0.294358	0.0339248	0.0265985	0.0153879	0.467246
0.0576	0.310684	0.44	0.247316	0.000138998	0.204839	0.429664	0.686372	0.197445	0.569665	0.03	0.204343	0.133839	0.510716	0.278166	0.758879	0.0196015	0.557643	0.74	0.045087	0.15	0.0683511	0.00793406	0.73	0.0547347	0.0167807	0.0613314	0.0867097	0.161437	0.0876537	0.461131	0.595828	0.046785	0.0390366	0.138291	0.257657	0.032623	0.0125869	0.0606994	0.217806	0.0511805	0.0168813	0.350865	0	0.42044	0.294358	0.0339248	0.0265985	0.0153879	0.467246
0.0577	0.310898	0.44	0.247102	0.000138871	0.204839	0.429686	0.686372	0.197445	0.569787	0.03	0.204347	0.133839	0.510667	0.278174	0.758836	0.0196022	0.55755	0.74	0.045087	0.15	0.0683511	0.00793406	0.73	0.0547347	0.0167807	0.0613314	0.0867097	0.161444	0.0876555	0.461142	0.595807	0.046785	0.0390366	0.138291	0.257657	0.032623	0.0125869	0.0606994	0.217821	0.0511805	0.0168765	0.350865	0	0.42044	0.294358	0.0339248	0.0265985	0.0153879	0.467246
0.0578	0.311111	0.44	0.246889	0.000138744	0.204839	0.429708	0.686372	0.197445	0.569908	0.03	0.204352	0.133839	0.510619	0.278182	0.758793	0.0196029	0.557457	0.74	0.045087	0.15	0.0683511	0.00793406	0.73	0.0547347	0.0167807	0.0613314	0.0867097	0.161452	0.0876573	0.461152	0.595787	0.046785	0.0390366	0.138291	0.257657	0.032623	0.0125869	0.0606994	0.217837	0.0511805	0.0168717	0.350865	0	0.42044	0.294358	0.0339248	0.0265985	0.0153879	0.467246
0.0579	0.311324	0.44	0.246676	0.000138617	0.204839	0.429729	0.686372	0.197445	0.570029	0.03	0.204357	0.133839	0.51057	0.27819	0.75875	0.0196035	0.557365	0.74	0.045087	0.15	0.0683511	0.00793406	0.73	0.0547347	0.0167807	0.0613314	0.0867097	0.161459	0.0876591	0.461163	0.595766	0.046785	0.0390366	0.138291	0.257657	0.032623	0.0125869	0.0606994	0.217852	0.0511805	0.0168669	0.350865	0	0.42044	0.294358	0.0339248	0.0265985	0.0153879	0.467246
0.058	0.311537	0.44	0.246463	0.000138491	0.204839	0.429751	0.686372	0.197445	0.57015	0.03	0.204361	0.133839	0.510522	0.278198	0.758707	0.0196042	0.557272	0.74	0.045087	0.15	0.0683511	0.00793406	0.73	0.0547347	0.0167807	0.0613314	0.0867097	0.161466	0.0876609	0.461174	0.595746	0.046785	0.0390366	0.138291	0.257657	0.032623	0.0125869	0.0606994	0.217868	0.0511805	0.0168621	0.350865	0	0.42044	0.294358	0.0339248	0.0265985	0.0153879	0.467246
0.0581	0.311749	0.44	0.246251	0.000138364	0.204839	0.429773	0.686372	0.197445	0.57027	0.03	0.204366	0.133839	0.510473	0.278206	0.758665	0.0196049	0.55718	0.74	0.045087	0.15	0.0683511	0.00793406	0.73	0.0547347	0.0167807	0.0613314	0.0867097	0.161474	0.0876627	0.461185	0.595725	0.046785	0.0390366	0.138291	0.257657	0.032623	0.0125869	0.0606994	0.217883	0.0511805	0.0168573	0.350865	0	0.42044	0.294358	0.0339248	0.0265985	0.0153879	0.467246
0.0582	0.311961	0.44	0.246039	0.000138239	0.204839	0.429794	0.686372	0.197445	0.570391	0.03	0.204371	0.133839	0.510425	0.278214	0.758622	0.0196056	0.557088	0.74	0.045087	0.15	0.0683511	0.00793406	0.73	0.0547347	0.0167807	0.0613314	0.0867097	0.161481	0.0876646	0.461195	0.595705	0.046785	0.0390366	0.138291	0.257657	0.032623	0.0125869	0.0606994	0.217898	0.0511805	0.0168525	0.350865	0	0.42044	0.294358	0.0339248	0.0265985	0.0153879	0.467246
0.0583	0.312173	0.44	0.245827	0.000138113	0.204839	0.429816	0.686372	0.197445	0.570511	0.03	0.204375	0.133839	0.510376	0.278222	0.75858	0.0196063	0.556996	0.74	0.045087	0.15	0.0683511	0.00793406	0.73	0.0547347	0.0167807	0.0613314	0.0867097	0.161488	0.0876664	0.461206	0.595684	0.046785	0.0390366	0.138291	0.257657	0.032623	0.0125869	0.0606994	0.217914	0.0511805	0.0168477	0.350865	0	0.42044	0.294358	0.0339248	0.0265985	0.0153879	0.467246
0.0584	0.312385	0.44	0.245615	0.000137988	0.204839	0.429838	0.686372	0.197445	0.570632	0.03	0.20438	0.133839	0.510328	0.27823	0.758537	0.019607	0.556904	0.74	0.045087	0.15	0.0683511	0.00793406	0.73	0.0547347	0.0167807	0.0613314	0.0867097	0.161496	0.0876682	0.461217	0.595663	0.046785	0.0390366	0.138291	0.257657	0.032623	0.0125869	0.0606994	0.217929	0.0511805	0.0168429	0.350865	0	0.42044	0.294358	0.0339248	0.0265985	0.0153879	0.467246
0.0585	0.312596	0.44	0.245404	0.000137863	0.204839	0.42986	0.686372	0.197445	0.570752	0.03	0.204385	0.133839	0.510279	0.278238	0.758495	0.0196077	0.556811	0.74	0.045087	0.15	0.0683511	0.00793406	0.73	0.0547347	0.0167807	0.0613314	0.0867097	0.161503	0.08767	0.461227	0.595643	0.046785	0.0390366	0.138291	0.257657	0.032623	0.0125869	0.0606994	0.217945	0.0511805	0.0168381	0.350865	0	0.42044	0.294358	0.0339248	0.0265985	0.0153879	0.467246
0.0586	0.312808	0.44	0.245192	0.000137738	0.204839	0.429881	0.686372	0.197445	0.570872	0.03	0.204389	0.133839	0.51023	0.278246	0.758453	0.0196084	0.556719	0.74	0.045087	0.15	0.0683511	0.00793406	0.73	0.0547347	0.0167807	0.0613314	0.0867097	0.16151	0.0876718	0.461238	0.595623	0.046785	0.0390366	0.138291	0.257657	0.032623	0.0125869	0.0606994	0.21796	0.0511805	0.0168333	0.350865	0	0.42044	0.294358	0.0339248	0.0265985	0.0153879	0.467246
0.0587	0.313018	0.44	0.244982	0.000137614	0.204839	0.429903	0.686372	0.197445	0.570992	0.03	0.204394	0.133839	0.510182	0.278254	0.758411	0.0196091	0.556628	0.74	0.045087	0.15	0.0683511	0.00793406	0.73	0.0547347	0.0167807	0.0613314	0.0867097	0.161517	0.0876736	0.461249	0.595602	0.046785	0.0390366	0.138291	0.257657	0.032623	0.0125869	0.0606994	0.217976	0.0511805	0.0168285	0.350865	0	0.42044	0.294358	0.0339248	0.0265985	0.0153879	0.467246
0.0588	0.313229	0.44	0.244771	0.00013749	0.204839	0.429925	0.686372	0.197445	0.571111	0.03	0.204398	0.133839	0.510133	0.278262	0.758369	0.0196098	0.556536	0.74	0.045087	0.15	0.0683511	0.00793406	0.73	0.0547347	0.0167807	0.0613314	0.0867097	0.161524	0.0876754	0.461259	0.595582	0.046785	0.0390366	0.138291	0.257657	0.032623	0.0125869	0.0606994	0.217991	0.0511805	0.0168238	0.350865	0	0.42044	0.294358	0.0339248	0.0265985	0.0153879	0.467246
0.0589	0.313439	0.44	0.244561	0.000137366	0.204839	0.429946	0.686372	0.197445	0.571231	0.03	0.204403	0.133839	0.510085	0.27827	0.758327	0.0196105	0.556444	0.74	0.045087	0.15	0.0683511	0.00793406	0.73	0.0547347	0.0167807	0.0613314	0.0867097	0.161532	0.0876772	0.46127	0.595561	0.046785	0.0390366	0.138291	0.257657	0.032623	0.0125869	0.0606994	0.218006	0.0511805	0.016819	0.350865	0	0.42044	0.294358	0.0339248	0.0265985	0.0153879	0.467246
0.059	0.31365	0.44	0.24435	0.000137243	0.204839	0.429968	0.686372	0.197445	0.57135	0.03	0.204408	0.133839	0.510036	0.278278	0.758285	0.0196112	0.556352	0.74	0.045087	0.15	0.0683511	0.00793406	0.73	0.0547347	0.0167807	0.0613314	0.0867097	0.161539	0.087679	0.461281	0.595541	0.046785	0.0390366	0.138291	0.257657	0.032623	0.0125869	0.0606994	0.218022	0.0511805	0.0168142	0.350865	0	0.42044	0.294358	0.0339248	0.0265985	0.0153879	0.467246
0.0591	0.313859	0.44	0.244141	0.000137119	0.204839	0.429989	0.686372	0.197445	0.571469	0.03	0.204412	0.133839	0.509988	0.278287	0.758243	0.0196119	0.556261	0.74	0.045087	0.15	0.0683511	0.00793406	0.73	0.0547347	0.0167807	0.0613314	0.0867097	0.161546	0.0876808	0.461291	0.59552	0.046785	0.0390366	0.138291	0.257657	0.032623	0.0125869	0.0606994	0.218037	0.0511805	0.0168094	0.350865	0	0.42044	0.294358	0.0339248	0.0265985	0.0153879	0.467246
0.0592	0.314069	0.44	0.243931	0.000136996	0.204839	0.430011	0.686372	0.197445	0.571588	0.03	0.204417	0.133839	0.509939	0.278295	0.758201	0.0196126	0.556169	0.74	0.045087	0.15	0.0683511	0.00793406	0.73	0.0547347	0.0167807	0.0613314	0.0867097	0.161553	0.0876826	0.461302	0.5955	0.046785	0.0390366	0.138291	0.257657	0.032623	0.0125869	0.0606994	0.218053	0.0511805	0.0168047	0.350865	0	0.42044	0.294358	0.0339248	0.0265985	0.0153879	0.467246
0.0593	0.314278	0.44	0.243722	0.000136874	0.204839	0.430032	0.686372	0.197445	0.571707	0.03	0.204422	0.133839	0.509891	0.278303	0.75816	0.0196133	0.556078	0.74	0.045087	0.15	0.0683511	0.00793406	0.73	0.0547347	0.0167807	0.0613314	0.0867097	0.16156	0.0876844	0.461313	0.595479	0.046785	0.0390366	0.138291	0.257657	0.032623	0.0125869	0.0606994	0.218068	0.0511805	0.0167999	0.350865	0	0.42044	0.294358	0.0339248	0.0265985	0.0153879	0.467246
0.0594	0.314487	0.44	0.243513	0.000136751	0.204839	0.430054	0.686372	0.197445	0.571826	0.03	0.204426	0.133839	0.509842	0.278311	0.758118	0.019614	0.555987	0.74	0.045087	0.15	0.0683511	0.00793406	0.73	0.0547347	0.0167807	0.0613314	0.0867097	0.161567	0.0876862	0.461323	0.595459	0.046785	0.0390366	0.138291	0.257657	0.032623	0.0125869	0.0606994	0.218084	0.0511805	0.0167951	0.350865	0	0.42044	0.294358	0.0339248	0.0265985	0.0153879	0.467246
0.0595	0.314696	0.44	0.243304	0.000136629	0.204839	0.430076	0.686372	0.197445	0.571944	0.03	0.204431	0.133839	0.509794	0.278319	0.758076	0.0196147	0.555895	0.74	0.045087	0.15	0.0683511	0.00793406	0.73	0.0547347	0.0167807	0.0613314	0.0867097	0.161574	0.087688	0.461334	0.595439	0.046785	0.0390366	0.138291	0.257657	0.032623	0.0125869	0.0606994	0.218099	0.0511805	0.0167903	0.350865	0	0.42044	0.294358	0.0339248	0.0265985	0.0153879	0.467246
0.0596	0.314905	0.44	0.243095	0.000136508	0.204839	0.430097	0.686372	0.197445	0.572062	0.03	0.204435	0.133839	0.509745	0.278327	0.758035	0.0196154	0.555804	0.74	0.045087	0.15	0.0683511	0.00793406	0.73	0.0547347	0.0167807	0.0613314	0.0867097	0.161582	0.0876898	0.461345	0.595418	0.046785	0.0390366	0.138291	0.257657	0.032623	0.0125869	0.0606994	0.218115	0.0511805	0.0167856	0.350865	0	0.42044	0.294358	0.0339248	0.0265985	0.0153879	0.467246
0.0597	0.315113	0.44	0.242887	0.000136386	0.204839	0.430119	0.686372	0.197445	0.572181	0.03	0.20444	0.133839	0.509697	0.278335	0.757994	0.0196161	0.555713	0.74	0.045087	0.15	0.0683511	0.00793406	0.73	0.0547347	0.0167807	0.0613314	0.0867097	0.161589	0.0876916	0.461355	0.595398	0.046785	0.0390366	0.138291	0.257657	0.032623	0.0125869	0.0606994	0.21813	0.0511805	0.0167808	0.350865	0	0.42044	0.294358	0.0339248	0.0265985	0.0153879	0.467246
0.0598	0.315321	0.44	0.242679	0.000136265	0.204839	0.43014	0.686372	0.197445	0.572299	0.03	0.204445	0.133839	0.509648	0.278343	0.757952	0.0196168	0.555622	0.74	0.045087	0.15	0.0683511	0.00793406	0.73	0.0547347	0.0167807	0.0613314	0.0867097	0.161596	0.0876935	0.461366	0.595378	0.046785	0.0390366	0.138291	0.257657	0.032623	0.0125869	0.0606994	0.218146	0.0511805	0.016776	0.350865	0	0.42044	0.294358	0.0339248	0.0265985	0.0153879	0.467246
0.0599	0.315529	0.44	0.242471	0.000136144	0.204839	0.430162	0.686372	0.197445	0.572417	0.03	0.204449	0.133839	0.5096	0.278351	0.757911	0.0196175	0.555531	0.74	0.045087	0.15	0.0683511	0.00793406	0.73	0.0547347	0.0167807	0.0613314	0.0867097	0.161603	0.0876953	0.461377	0.595357	0.046785	0.0390366	0.138291	0.257657	0.032623	0.0125869	0.0606994	0.218161	0.0511805	0.0167713	0.350865	0	0.42044	0.294358	0.0339248	0.0265985	0.0153879	0.467246
0.06	0.315737	0.44	0.242263	0.000136023	0.204839	0.430183	0.686372	0.197445	0.572534	0.03	0.204454	0.133839	0.509551	0.278359	0.75787	0.0196181	0.55544	0.74	0.045087	0.15	0.0683511	0.00793406	0.73	0.0547347	0.0167807	0.0613314	0.0867097	0.16161	0.0876971	0.461387	0.595337	0.046785	0.0390366	0.138291	0.257657	0.032623	0.0125869	0.0606994	0.218177	0.0511805	0.0167665	0.350865	0	0.42044	0.294358	0.0339248	0.0265985	0.0153879	0.467246
0.0601	0.315944	0.44	0.242056	0.000135903	0.204839	0.430205	0.686372	0.197445	0.572652	0.03	0.204458	0.133839	0.509503	0.278367	0.757829	0.0196188	0.555349	0.74	0.045087	0.15	0.0683511	0.00793406	0.73	0.0547347	0.0167807	0.0613314	0.0867097	0.161617	0.0876989	0.461398	0.595317	0.046785	0.0390366	0.138291	0.257657	0.032623	0.0125869	0.0606994	0.218193	0.0511805	0.0167618	0.350865	0	0.42044	0.294358	0.0339248	0.0265985	0.0153879	0.467246
0.0602	0.316151	0.44	0.241849	0.000135783	0.204839	0.430226	0.686372	0.197445	0.572769	0.03	0.204463	0.133839	0.509454	0.278375	0.757788	0.0196195	0.555259	0.74	0.045087	0.15	0.0683511	0.00793406	0.73	0.0547347	0.0167807	0.0613314	0.0867097	0.161624	0.0877007	0.461409	0.595296	0.046785	0.0390366	0.138291	0.257657	0.032623	0.0125869	0.0606994	0.218208	0.0511805	0.016757	0.350865	0	0.42044	0.294358	0.0339248	0.0265985	0.0153879	0.467246
0.0603	0.316358	0.44	0.241642	0.000135663	0.204839	0.430247	0.686372	0.197445	0.572887	0.03	0.204468	0.133839	0.509406	0.278383	0.757747	0.0196202	0.555168	0.74	0.045087	0.15	0.0683511	0.00793406	0.73	0.0547347	0.0167807	0.0613314	0.0867097	0.161631	0.0877025	0.461419	0.595276	0.046785	0.0390366	0.138291	0.257657	0.032623	0.0125869	0.0606994	0.218224	0.0511805	0.0167523	0.350865	0	0.42044	0.294358	0.0339248	0.0265985	0.0153879	0.467246
0.0604	0.316564	0.44	0.241436	0.000135543	0.204839	0.430269	0.686372	0.197445	0.573004	0.03	0.204472	0.133839	0.509357	0.278391	0.757706	0.0196209	0.555077	0.74	0.045087	0.15	0.0683511	0.00793406	0.73	0.0547347	0.0167807	0.0613314	0.0867097	0.161638	0.0877043	0.46143	0.595256	0.046785	0.0390366	0.138291	0.257657	0.032623	0.0125869	0.0606994	0.218239	0.0511805	0.0167475	0.350865	0	0.42044	0.294358	0.0339248	0.0265985	0.0153879	0.467246
0.0605	0.316771	0.44	0.241229	0.000135424	0.204839	0.43029	0.686372	0.197445	0.573121	0.03	0.204477	0.133839	0.509309	0.278399	0.757666	0.0196216	0.554987	0.74	0.045087	0.15	0.0683511	0.00793406	0.73	0.0547347	0.0167807	0.0613314	0.0867097	0.161645	0.0877061	0.461441	0.595236	0.046785	0.0390366	0.138291	0.257657	0.032623	0.0125869	0.0606994	0.218255	0.0511805	0.0167428	0.350865	0	0.42044	0.294358	0.0339248	0.0265985	0.0153879	0.467246
0.0606	0.316977	0.44	0.241023	0.000135305	0.204839	0.430312	0.686372	0.197445	0.573238	0.03	0.204481	0.133839	0.50926	0.278408	0.757625	0.0196223	0.554896	0.74	0.045087	0.15	0.0683511	0.00793406	0.73	0.0547347	0.0167807	0.0613314	0.0867097	0.161651	0.0877079	0.461451	0.595215	0.046785	0.0390366	0.138291	0.257657	0.032623	0.0125869	0.0606994	0.21827	0.0511805	0.016738	0.350865	0	0.42044	0.294358	0.0339248	0.0265985	0.0153879	0.467246
0.0607	0.317182	0.44	0.240818	0.000135186	0.204839	0.430333	0.686372	0.197445	0.573354	0.03	0.204486	0.133839	0.509212	0.278416	0.757584	0.019623	0.554806	0.74	0.045087	0.15	0.0683511	0.00793406	0.73	0.0547347	0.0167807	0.0613314	0.0867097	0.161658	0.0877097	0.461462	0.595195	0.046785	0.0390366	0.138291	0.257657	0.032623	0.0125869	0.0606994	0.218286	0.0511805	0.0167333	0.350865	0	0.42044	0.294358	0.0339248	0.0265985	0.0153879	0.467246
0.0608	0.317388	0.44	0.240612	0.000135068	0.204839	0.430354	0.686372	0.197445	0.573471	0.03	0.204491	0.133839	0.509163	0.278424	0.757544	0.0196237	0.554716	0.74	0.045087	0.15	0.0683511	0.00793406	0.73	0.0547347	0.0167807	0.0613314	0.0867097	0.161665	0.0877115	0.461472	0.595175	0.046785	0.0390366	0.138291	0.257657	0.032623	0.0125869	0.0606994	0.218302	0.0511805	0.0167285	0.350865	0	0.42044	0.294358	0.0339248	0.0265985	0.0153879	0.467246
0.0609	0.317593	0.44	0.240407	0.00013495	0.204839	0.430376	0.686372	0.197445	0.573587	0.03	0.204495	0.133839	0.509115	0.278432	0.757503	0.0196244	0.554626	0.74	0.045087	0.15	0.0683511	0.00793406	0.73	0.0547347	0.0167807	0.0613314	0.0867097	0.161672	0.0877133	0.461483	0.595155	0.046785	0.0390366	0.138291	0.257657	0.032623	0.0125869	0.0606994	0.218317	0.0511805	0.0167238	0.350865	0	0.42044	0.294358	0.0339248	0.0265985	0.0153879	0.467246
0.061	0.317798	0.44	0.240202	0.000134832	0.204839	0.430397	0.686372	0.197445	0.573703	0.03	0.2045	0.133839	0.509066	0.27844	0.757463	0.0196251	0.554535	0.74	0.045087	0.15	0.0683511	0.00793406	0.73	0.0547347	0.0167807	0.0613314	0.0867097	0.161679	0.0877151	0.461494	0.595134	0.046785	0.0390366	0.138291	0.257657	0.032623	0.0125869	0.0606994	0.218333	0.0511805	0.016719	0.350865	0	0.42044	0.294358	0.0339248	0.0265985	0.0153879	0.467246
0.0611	0.318003	0.44	0.239997	0.000134714	0.204839	0.430418	0.686372	0.197445	0.573819	0.03	0.204504	0.133839	0.509018	0.278448	0.757423	0.0196258	0.554445	0.74	0.045087	0.15	0.0683511	0.00793406	0.73	0.0547347	0.0167807	0.0613314	0.0867097	0.161686	0.0877169	0.461504	0.595114	0.046785	0.0390366	0.138291	0.257657	0.032623	0.0125869	0.0606994	0.218348	0.0511805	0.0167143	0.350865	0	0.42044	0.294358	0.0339248	0.0265985	0.0153879	0.467246
0.0612	0.318208	0.44	0.239792	0.000134597	0.204839	0.43044	0.686372	0.197445	0.573935	0.03	0.204509	0.133839	0.508969	0.278456	0.757382	0.0196265	0.554355	0.74	0.045087	0.15	0.0683511	0.00793406	0.73	0.0547347	0.0167807	0.0613314	0.0867097	0.161693	0.0877187	0.461515	0.595094	0.046785	0.0390366	0.138291	0.257657	0.032623	0.0125869	0.0606994	0.218364	0.0511805	0.0167096	0.350865	0	0.42044	0.294358	0.0339248	0.0265985	0.0153879	0.467246
0.0613	0.318412	0.44	0.239588	0.00013448	0.204839	0.430461	0.686372	0.197445	0.574051	0.03	0.204513	0.133839	0.508921	0.278464	0.757342	0.0196272	0.554265	0.74	0.045087	0.15	0.0683511	0.00793406	0.73	0.0547347	0.0167807	0.0613314	0.0867097	0.161699	0.0877205	0.461526	0.595074	0.046785	0.0390366	0.138291	0.257657	0.032623	0.0125869	0.0606994	0.21838	0.0511805	0.0167048	0.350865	0	0.42044	0.294358	0.0339248	0.0265985	0.0153879	0.467246
0.0614	0.318616	0.44	0.239384	0.000134363	0.204839	0.430482	0.686372	0.197445	0.574167	0.03	0.204518	0.133839	0.508872	0.278472	0.757302	0.0196279	0.554176	0.74	0.045087	0.15	0.0683511	0.00793406	0.73	0.0547347	0.0167807	0.0613314	0.0867097	0.161706	0.0877223	0.461536	0.595054	0.046785	0.0390366	0.138291	0.257657	0.032623	0.0125869	0.0606994	0.218395	0.0511805	0.0167001	0.350865	0	0.42044	0.294358	0.0339248	0.0265985	0.0153879	0.467246
0.0615	0.31882	0.44	0.23918	0.000134246	0.204839	0.430504	0.686372	0.197445	0.574282	0.03	0.204523	0.133839	0.508824	0.27848	0.757262	0.0196286	0.554086	0.74	0.045087	0.15	0.0683511	0.00793406	0.73	0.0547347	0.0167807	0.0613314	0.0867097	0.161713	0.0877241	0.461547	0.595034	0.046785	0.0390366	0.138291	0.257657	0.032623	0.0125869	0.0606994	0.218411	0.0511805	0.0166954	0.350865	0	0.42044	0.294358	0.0339248	0.0265985	0.0153879	0.467246
0.0616	0.319023	0.44	0.238977	0.00013413	0.204839	0.430525	0.686372	0.197445	0.574397	0.03	0.204527	0.133839	0.508775	0.278488	0.757222	0.0196293	0.553996	0.74	0.045087	0.15	0.0683511	0.00793406	0.73	0.0547347	0.0167807	0.0613314	0.0867097	0.16172	0.0877259	0.461557	0.595014	0.046785	0.0390366	0.138291	0.257657	0.032623	0.0125869	0.0606994	0.218427	0.0511805	0.0166906	0.350865	0	0.42044	0.294358	0.0339248	0.0265985	0.0153879	0.467246
0.0617	0.319227	0.44	0.238773	0.000134014	0.204839	0.430546	0.686372	0.197445	0.574512	0.03	0.204532	0.133839	0.508727	0.278497	0.757182	0.01963	0.553907	0.74	0.045087	0.15	0.0683511	0.00793406	0.73	0.0547347	0.0167807	0.0613314	0.0867097	0.161727	0.0877277	0.461568	0.594993	0.046785	0.0390366	0.138291	0.257657	0.032623	0.0125869	0.0606994	0.218442	0.0511805	0.0166859	0.350865	0	0.42044	0.294358	0.0339248	0.0265985	0.0153879	0.467246
0.0618	0.31943	0.44	0.23857	0.000133898	0.204839	0.430567	0.686372	0.197445	0.574627	0.03	0.204536	0.133839	0.508679	0.278505	0.757143	0.0196307	0.553817	0.74	0.045087	0.15	0.0683511	0.00793406	0.73	0.0547347	0.0167807	0.0613314	0.0867097	0.161733	0.0877295	0.461579	0.594973	0.046785	0.0390366	0.138291	0.257657	0.032623	0.0125869	0.0606994	0.218458	0.0511805	0.0166812	0.350865	0	0.42044	0.294358	0.0339248	0.0265985	0.0153879	0.467246
0.0619	0.319632	0.44	0.238368	0.000133783	0.204839	0.430589	0.686372	0.197445	0.574742	0.03	0.204541	0.133839	0.50863	0.278513	0.757103	0.0196314	0.553728	0.74	0.045087	0.15	0.0683511	0.00793406	0.73	0.0547347	0.0167807	0.0613314	0.0867097	0.16174	0.0877313	0.461589	0.594953	0.046785	0.0390366	0.138291	0.257657	0.032623	0.0125869	0.0606994	0.218474	0.0511805	0.0166765	0.350865	0	0.42044	0.294358	0.0339248	0.0265985	0.0153879	0.467246
0.062	0.319835	0.44	0.238165	0.000133668	0.204839	0.43061	0.686372	0.197445	0.574857	0.03	0.204545	0.133839	0.508582	0.278521	0.757063	0.0196321	0.553638	0.74	0.045087	0.15	0.0683511	0.00793406	0.73	0.0547347	0.0167807	0.0613314	0.0867097	0.161747	0.0877331	0.4616	0.594933	0.046785	0.0390366	0.138291	0.257657	0.032623	0.0125869	0.0606994	0.218489	0.0511805	0.0166717	0.350865	0	0.42044	0.294358	0.0339248	0.0265985	0.0153879	0.467246
0.0621	0.320037	0.44	0.237963	0.000133553	0.204839	0.430631	0.686372	0.197445	0.574971	0.03	0.20455	0.133839	0.508533	0.278529	0.757024	0.0196328	0.553549	0.74	0.045087	0.15	0.0683511	0.00793406	0.73	0.0547347	0.0167807	0.0613314	0.0867097	0.161753	0.0877349	0.46161	0.594913	0.046785	0.0390366	0.138291	0.257657	0.032623	0.0125869	0.0606994	0.218505	0.0511805	0.016667	0.350865	0	0.42044	0.294358	0.0339248	0.0265985	0.0153879	0.467246
0.0622	0.320239	0.44	0.237761	0.000133438	0.204839	0.430652	0.686372	0.197445	0.575086	0.03	0.204555	0.133839	0.508485	0.278537	0.756984	0.0196335	0.55346	0.74	0.045087	0.15	0.0683511	0.00793406	0.73	0.0547347	0.0167807	0.0613314	0.0867097	0.16176	0.0877366	0.461621	0.594893	0.046785	0.0390366	0.138291	0.257657	0.032623	0.0125869	0.0606994	0.218521	0.0511805	0.0166623	0.350865	0	0.42044	0.294358	0.0339248	0.0265985	0.0153879	0.467246
0.0623	0.320441	0.44	0.237559	0.000133323	0.204839	0.430673	0.686372	0.197445	0.5752	0.03	0.204559	0.133839	0.508436	0.278545	0.756945	0.0196342	0.553371	0.74	0.045087	0.15	0.0683511	0.00793406	0.73	0.0547347	0.0167807	0.0613314	0.0867097	0.161767	0.0877384	0.461632	0.594873	0.046785	0.0390366	0.138291	0.257657	0.032623	0.0125869	0.0606994	0.218537	0.0511805	0.0166576	0.350865	0	0.42044	0.294358	0.0339248	0.0265985	0.0153879	0.467246
0.0624	0.320643	0.44	0.237357	0.000133209	0.204839	0.430694	0.686372	0.197445	0.575314	0.03	0.204564	0.133839	0.508388	0.278553	0.756906	0.0196349	0.553282	0.74	0.045087	0.15	0.0683511	0.00793406	0.73	0.0547347	0.0167807	0.0613314	0.0867097	0.161773	0.0877402	0.461642	0.594853	0.046785	0.0390366	0.138291	0.257657	0.032623	0.0125869	0.0606994	0.218552	0.0511805	0.0166529	0.350865	0	0.42044	0.294358	0.0339248	0.0265985	0.0153879	0.467246
0.0625	0.320844	0.44	0.237156	0.000133095	0.204839	0.430716	0.686372	0.197445	0.575428	0.03	0.204568	0.133839	0.50834	0.278561	0.756866	0.0196355	0.553193	0.74	0.045087	0.15	0.0683511	0.00793406	0.73	0.0547347	0.0167807	0.0613314	0.0867097	0.16178	0.087742	0.461653	0.594833	0.046785	0.0390366	0.138291	0.257657	0.032623	0.0125869	0.0606994	0.218568	0.0511805	0.0166482	0.350865	0	0.42044	0.294358	0.0339248	0.0265985	0.0153879	0.467246
0.0626	0.321045	0.44	0.236955	0.000132982	0.204839	0.430737	0.686372	0.197445	0.575542	0.03	0.204573	0.133839	0.508291	0.278569	0.756827	0.0196362	0.553104	0.74	0.045087	0.15	0.0683511	0.00793406	0.73	0.0547347	0.0167807	0.0613314	0.0867097	0.161787	0.0877438	0.461663	0.594813	0.046785	0.0390366	0.138291	0.257657	0.032623	0.0125869	0.0606994	0.218584	0.0511805	0.0166435	0.350865	0	0.42044	0.294358	0.0339248	0.0265985	0.0153879	0.467246
0.0627	0.321246	0.44	0.236754	0.000132868	0.204839	0.430758	0.686372	0.197445	0.575656	0.03	0.204577	0.133839	0.508243	0.278578	0.756788	0.0196369	0.553015	0.74	0.045087	0.15	0.0683511	0.00793406	0.73	0.0547347	0.0167807	0.0613314	0.0867097	0.161793	0.0877456	0.461674	0.594793	0.046785	0.0390366	0.138291	0.257657	0.032623	0.0125869	0.0606994	0.2186	0.0511805	0.0166388	0.350865	0	0.42044	0.294358	0.0339248	0.0265985	0.0153879	0.467246
0.0628	0.321447	0.44	0.236553	0.000132755	0.204839	0.430779	0.686372	0.197445	0.575769	0.03	0.204582	0.133839	0.508194	0.278586	0.756749	0.0196376	0.552926	0.74	0.045087	0.15	0.0683511	0.00793406	0.73	0.0547347	0.0167807	0.0613314	0.0867097	0.1618	0.0877474	0.461685	0.594773	0.046785	0.0390366	0.138291	0.257657	0.032623	0.0125869	0.0606994	0.218615	0.0511805	0.016634	0.350865	0	0.42044	0.294358	0.0339248	0.0265985	0.0153879	0.467246
0.0629	0.321647	0.44	0.236353	0.000132642	0.204839	0.4308	0.686372	0.197445	0.575882	0.03	0.204586	0.133839	0.508146	0.278594	0.75671	0.0196383	0.552837	0.74	0.045087	0.15	0.0683511	0.00793406	0.73	0.0547347	0.0167807	0.0613314	0.0867097	0.161807	0.0877492	0.461695	0.594753	0.046785	0.0390366	0.138291	0.257657	0.032623	0.0125869	0.0606994	0.218631	0.0511805	0.0166293	0.350865	0	0.42044	0.294358	0.0339248	0.0265985	0.0153879	0.467246
0.063	0.321847	0.44	0.236153	0.000132529	0.204839	0.430821	0.686372	0.197445	0.575996	0.03	0.204591	0.133839	0.508098	0.278602	0.756671	0.019639	0.552749	0.74	0.045087	0.15	0.0683511	0.00793406	0.73	0.0547347	0.0167807	0.0613314	0.0867097	0.161813	0.087751	0.461706	0.594733	0.046785	0.0390366	0.138291	0.257657	0.032623	0.0125869	0.0606994	0.218647	0.0511805	0.0166246	0.350865	0	0.42044	0.294358	0.0339248	0.0265985	0.0153879	0.467246
0.0631	0.322047	0.44	0.235953	0.000132417	0.204839	0.430842	0.686372	0.197445	0.576109	0.03	0.204596	0.133839	0.508049	0.27861	0.756633	0.0196397	0.55266	0.74	0.045087	0.15	0.0683511	0.00793406	0.73	0.0547347	0.0167807	0.0613314	0.0867097	0.16182	0.0877528	0.461716	0.594713	0.046785	0.0390366	0.138291	0.257657	0.032623	0.0125869	0.0606994	0.218663	0.0511805	0.0166199	0.350865	0	0.42044	0.294358	0.0339248	0.0265985	0.0153879	0.467246
0.0632	0.322247	0.44	0.235753	0.000132305	0.204839	0.430863	0.686372	0.197445	0.576221	0.03	0.2046	0.133839	0.508001	0.278618	0.756594	0.0196404	0.552572	0.74	0.045087	0.15	0.0683511	0.00793406	0.73	0.0547347	0.0167807	0.0613314	0.0867097	0.161826	0.0877546	0.461727	0.594693	0.046785	0.0390366	0.138291	0.257657	0.032623	0.0125869	0.0606994	0.218678	0.0511805	0.0166152	0.350865	0	0.42044	0.294358	0.0339248	0.0265985	0.0153879	0.467246
0.0633	0.322446	0.44	0.235554	0.000132193	0.204839	0.430884	0.686372	0.197445	0.576334	0.03	0.204605	0.133839	0.507952	0.278626	0.756555	0.0196411	0.552483	0.74	0.045087	0.15	0.0683511	0.00793406	0.73	0.0547347	0.0167807	0.0613314	0.0867097	0.161833	0.0877564	0.461737	0.594673	0.046785	0.0390366	0.138291	0.257657	0.032623	0.0125869	0.0606994	0.218694	0.0511805	0.0166106	0.350865	0	0.42044	0.294358	0.0339248	0.0265985	0.0153879	0.467246
0.0634	0.322645	0.44	0.235355	0.000132081	0.204839	0.430905	0.686372	0.197445	0.576447	0.03	0.204609	0.133839	0.507904	0.278634	0.756517	0.0196418	0.552395	0.74	0.045087	0.15	0.0683511	0.00793406	0.73	0.0547347	0.0167807	0.0613314	0.0867097	0.161839	0.0877582	0.461748	0.594653	0.046785	0.0390366	0.138291	0.257657	0.032623	0.0125869	0.0606994	0.21871	0.0511805	0.0166059	0.350865	0	0.42044	0.294358	0.0339248	0.0265985	0.0153879	0.467246
0.0635	0.322844	0.44	0.235156	0.00013197	0.204839	0.430926	0.686372	0.197445	0.576559	0.03	0.204614	0.133839	0.507856	0.278643	0.756478	0.0196425	0.552307	0.74	0.045087	0.15	0.0683511	0.00793406	0.73	0.0547347	0.0167807	0.0613314	0.0867097	0.161846	0.0877599	0.461758	0.594634	0.046785	0.0390366	0.138291	0.257657	0.032623	0.0125869	0.0606994	0.218726	0.0511805	0.0166012	0.350865	0	0.42044	0.294358	0.0339248	0.0265985	0.0153879	0.467246
0.0636	0.323043	0.44	0.234957	0.000131859	0.204839	0.430947	0.686372	0.197445	0.576672	0.03	0.204618	0.133839	0.507807	0.278651	0.75644	0.0196432	0.552219	0.74	0.045087	0.15	0.0683511	0.00793406	0.73	0.0547347	0.0167807	0.0613314	0.0867097	0.161852	0.0877617	0.461769	0.594614	0.046785	0.0390366	0.138291	0.257657	0.032623	0.0125869	0.0606994	0.218742	0.0511805	0.0165965	0.350865	0	0.42044	0.294358	0.0339248	0.0265985	0.0153879	0.467246
0.0637	0.323241	0.44	0.234759	0.000131748	0.204839	0.430968	0.686372	0.197445	0.576784	0.03	0.204623	0.133839	0.507759	0.278659	0.756401	0.0196439	0.55213	0.74	0.045087	0.15	0.0683511	0.00793406	0.73	0.0547347	0.0167807	0.0613314	0.0867097	0.161859	0.0877635	0.46178	0.594594	0.046785	0.0390366	0.138291	0.257657	0.032623	0.0125869	0.0606994	0.218757	0.0511805	0.0165918	0.350865	0	0.42044	0.294358	0.0339248	0.0265985	0.0153879	0.467246
0.0638	0.323439	0.44	0.234561	0.000131637	0.204839	0.430989	0.686372	0.197445	0.576896	0.03	0.204627	0.133839	0.50771	0.278667	0.756363	0.0196446	0.552042	0.74	0.045087	0.15	0.0683511	0.00793406	0.73	0.0547347	0.0167807	0.0613314	0.0867097	0.161865	0.0877653	0.46179	0.594574	0.046785	0.0390366	0.138291	0.257657	0.032623	0.0125869	0.0606994	0.218773	0.0511805	0.0165871	0.350865	0	0.42044	0.294358	0.0339248	0.0265985	0.0153879	0.467246
0.0639	0.323637	0.44	0.234363	0.000131527	0.204839	0.43101	0.686372	0.197445	0.577008	0.03	0.204632	0.133839	0.507662	0.278675	0.756325	0.0196453	0.551954	0.74	0.045087	0.15	0.0683511	0.00793406	0.73	0.0547347	0.0167807	0.0613314	0.0867097	0.161872	0.0877671	0.461801	0.594554	0.046785	0.0390366	0.138291	0.257657	0.032623	0.0125869	0.0606994	0.218789	0.0511805	0.0165824	0.350865	0	0.42044	0.294358	0.0339248	0.0265985	0.0153879	0.467246
0.064	0.323835	0.44	0.234165	0.000131417	0.204839	0.431031	0.686372	0.197445	0.577119	0.03	0.204636	0.133839	0.507614	0.278683	0.756287	0.019646	0.551867	0.74	0.045087	0.15	0.0683511	0.00793406	0.73	0.0547347	0.0167807	0.0613314	0.0867097	0.161878	0.0877689	0.461811	0.594534	0.046785	0.0390366	0.138291	0.257657	0.032623	0.0125869	0.0606994	0.218805	0.0511805	0.0165777	0.350865	0	0.42044	0.294358	0.0339248	0.0265985	0.0153879	0.467246
0.0641	0.324032	0.44	0.233968	0.000131307	0.204839	0.431052	0.686372	0.197445	0.577231	0.03	0.204641	0.133839	0.507565	0.278691	0.756249	0.0196467	0.551779	0.74	0.045087	0.15	0.0683511	0.00793406	0.73	0.0547347	0.0167807	0.0613314	0.0867097	0.161884	0.0877707	0.461822	0.594514	0.046785	0.0390366	0.138291	0.257657	0.032623	0.0125869	0.0606994	0.218821	0.0511805	0.0165731	0.350865	0	0.42044	0.294358	0.0339248	0.0265985	0.0153879	0.467246
0.0642	0.32423	0.44	0.23377	0.000131197	0.204839	0.431073	0.686372	0.197445	0.577342	0.03	0.204645	0.133839	0.507517	0.278699	0.75621	0.0196474	0.551691	0.74	0.045087	0.15	0.0683511	0.00793406	0.73	0.0547347	0.0167807	0.0613314	0.0867097	0.161891	0.0877725	0.461832	0.594495	0.046785	0.0390366	0.138291	0.257657	0.032623	0.0125869	0.0606994	0.218837	0.0511805	0.0165684	0.350865	0	0.42044	0.294358	0.0339248	0.0265985	0.0153879	0.467246
0.0643	0.324427	0.44	0.233573	0.000131087	0.204839	0.431094	0.686372	0.197445	0.577454	0.03	0.20465	0.133839	0.507469	0.278708	0.756173	0.0196481	0.551603	0.74	0.045087	0.15	0.0683511	0.00793406	0.73	0.0547347	0.0167807	0.0613314	0.0867097	0.161897	0.0877742	0.461843	0.594475	0.046785	0.0390366	0.138291	0.257657	0.032623	0.0125869	0.0606994	0.218852	0.0511805	0.0165637	0.350865	0	0.42044	0.294358	0.0339248	0.0265985	0.0153879	0.467246
0.0644	0.324623	0.44	0.233377	0.000130978	0.204839	0.431115	0.686372	0.197445	0.577565	0.03	0.204654	0.133839	0.50742	0.278716	0.756135	0.0196488	0.551516	0.74	0.045087	0.15	0.0683511	0.00793406	0.73	0.0547347	0.0167807	0.0613314	0.0867097	0.161904	0.087776	0.461853	0.594455	0.046785	0.0390366	0.138291	0.257657	0.032623	0.0125869	0.0606994	0.218868	0.0511805	0.016559	0.350865	0	0.42044	0.294358	0.0339248	0.0265985	0.0153879	0.467246
0.0645	0.32482	0.44	0.23318	0.000130869	0.204839	0.431136	0.686372	0.197445	0.577676	0.03	0.204659	0.133839	0.507372	0.278724	0.756097	0.0196495	0.551428	0.74	0.045087	0.15	0.0683511	0.00793406	0.73	0.0547347	0.0167807	0.0613314	0.0867097	0.16191	0.0877778	0.461864	0.594435	0.046785	0.0390366	0.138291	0.257657	0.032623	0.0125869	0.0606994	0.218884	0.0511805	0.0165544	0.350865	0	0.42044	0.294358	0.0339248	0.0265985	0.0153879	0.467246
0.0646	0.325016	0.44	0.232984	0.000130761	0.204839	0.431157	0.686372	0.197445	0.577787	0.03	0.204663	0.133839	0.507324	0.278732	0.756059	0.0196502	0.551341	0.74	0.045087	0.15	0.0683511	0.00793406	0.73	0.0547347	0.0167807	0.0613314	0.0867097	0.161916	0.0877796	0.461874	0.594416	0.046785	0.0390366	0.138291	0.257657	0.032623	0.0125869	0.0606994	0.2189	0.0511805	0.0165497	0.350865	0	0.42044	0.294358	0.0339248	0.0265985	0.0153879	0.467246
0.0647	0.325212	0.44	0.232788	0.000130652	0.204839	0.431178	0.686372	0.197445	0.577897	0.03	0.204668	0.133839	0.507275	0.27874	0.756022	0.0196509	0.551253	0.74	0.045087	0.15	0.0683511	0.00793406	0.73	0.0547347	0.0167807	0.0613314	0.0867097	0.161923	0.0877814	0.461885	0.594396	0.046785	0.0390366	0.138291	0.257657	0.032623	0.0125869	0.0606994	0.218916	0.0511805	0.016545	0.350865	0	0.42044	0.294358	0.0339248	0.0265985	0.0153879	0.467246
0.0648	0.325408	0.44	0.232592	0.000130544	0.204839	0.431199	0.686372	0.197445	0.578008	0.03	0.204672	0.133839	0.507227	0.278748	0.755984	0.0196516	0.551166	0.74	0.045087	0.15	0.0683511	0.00793406	0.73	0.0547347	0.0167807	0.0613314	0.0867097	0.161929	0.0877832	0.461895	0.594376	0.046785	0.0390366	0.138291	0.257657	0.032623	0.0125869	0.0606994	0.218932	0.0511805	0.0165404	0.350865	0	0.42044	0.294358	0.0339248	0.0265985	0.0153879	0.467246
0.0649	0.325604	0.44	0.232396	0.000130436	0.204839	0.431219	0.686372	0.197445	0.578118	0.03	0.204677	0.133839	0.507179	0.278756	0.755946	0.0196523	0.551079	0.74	0.045087	0.15	0.0683511	0.00793406	0.73	0.0547347	0.0167807	0.0613314	0.0867097	0.161935	0.0877849	0.461906	0.594356	0.046785	0.0390366	0.138291	0.257657	0.032623	0.0125869	0.0606994	0.218948	0.0511805	0.0165357	0.350865	0	0.42044	0.294358	0.0339248	0.0265985	0.0153879	0.467246
0.065	0.325799	0.44	0.232201	0.000130328	0.204839	0.43124	0.686372	0.197445	0.578229	0.03	0.204681	0.133839	0.50713	0.278765	0.755909	0.019653	0.550992	0.74	0.045087	0.15	0.0683511	0.00793406	0.73	0.0547347	0.0167807	0.0613314	0.0867097	0.161941	0.0877867	0.461916	0.594337	0.046785	0.0390366	0.138291	0.257657	0.032623	0.0125869	0.0606994	0.218964	0.0511805	0.016531	0.350865	0	0.42044	0.294358	0.0339248	0.0265985	0.0153879	0.467246
0.0651	0.325994	0.44	0.232006	0.000130221	0.204839	0.431261	0.686372	0.197445	0.578339	0.03	0.204686	0.133839	0.507082	0.278773	0.755872	0.0196537	0.550905	0.74	0.045087	0.15	0.0683511	0.00793406	0.73	0.0547347	0.0167807	0.0613314	0.0867097	0.161948	0.0877885	0.461927	0.594317	0.046785	0.0390366	0.138291	0.257657	0.032623	0.0125869	0.0606994	0.21898	0.0511805	0.0165264	0.350865	0	0.42044	0.294358	0.0339248	0.0265985	0.0153879	0.467246
0.0652	0.326189	0.44	0.231811	0.000130113	0.204839	0.431282	0.686372	0.197445	0.578449	0.03	0.20469	0.133839	0.507034	0.278781	0.755834	0.0196543	0.550818	0.74	0.045087	0.15	0.0683511	0.00793406	0.73	0.0547347	0.0167807	0.0613314	0.0867097	0.161954	0.0877903	0.461937	0.594297	0.046785	0.0390366	0.138291	0.257657	0.032623	0.0125869	0.0606994	0.218995	0.0511805	0.0165217	0.350865	0	0.42044	0.294358	0.0339248	0.0265985	0.0153879	0.467246
0.0653	0.326383	0.44	0.231617	0.000130006	0.204839	0.431303	0.686372	0.197445	0.578559	0.03	0.204695	0.133839	0.506985	0.278789	0.755797	0.019655	0.550731	0.74	0.045087	0.15	0.0683511	0.00793406	0.73	0.0547347	0.0167807	0.0613314	0.0867097	0.16196	0.0877921	0.461948	0.594278	0.046785	0.0390366	0.138291	0.257657	0.032623	0.0125869	0.0606994	0.219011	0.0511805	0.0165171	0.350865	0	0.42044	0.294358	0.0339248	0.0265985	0.0153879	0.467246
0.0654	0.326578	0.44	0.231422	0.0001299	0.204839	0.431323	0.686372	0.197445	0.578668	0.03	0.204699	0.133839	0.506937	0.278797	0.75576	0.0196557	0.550644	0.74	0.045087	0.15	0.0683511	0.00793406	0.73	0.0547347	0.0167807	0.0613314	0.0867097	0.161966	0.0877939	0.461958	0.594258	0.046785	0.0390366	0.138291	0.257657	0.032623	0.0125869	0.0606994	0.219027	0.0511805	0.0165124	0.350865	0	0.42044	0.294358	0.0339248	0.0265985	0.0153879	0.467246
0.0655	0.326772	0.44	0.231228	0.000129793	0.204839	0.431344	0.686372	0.197445	0.578778	0.03	0.204704	0.133839	0.506889	0.278805	0.755723	0.0196564	0.550557	0.74	0.045087	0.15	0.0683511	0.00793406	0.73	0.0547347	0.0167807	0.0613314	0.0867097	0.161973	0.0877956	0.461969	0.594238	0.046785	0.0390366	0.138291	0.257657	0.032623	0.0125869	0.0606994	0.219043	0.0511805	0.0165077	0.350865	0	0.42044	0.294358	0.0339248	0.0265985	0.0153879	0.467246
0.0656	0.326966	0.44	0.231034	0.000129687	0.204839	0.431365	0.686372	0.197445	0.578887	0.03	0.204708	0.133839	0.50684	0.278813	0.755686	0.0196571	0.55047	0.74	0.045087	0.15	0.0683511	0.00793406	0.73	0.0547347	0.0167807	0.0613314	0.0867097	0.161979	0.0877974	0.461979	0.594219	0.046785	0.0390366	0.138291	0.257657	0.032623	0.0125869	0.0606994	0.219059	0.0511805	0.0165031	0.350865	0	0.42044	0.294358	0.0339248	0.0265985	0.0153879	0.467246
0.0657	0.32716	0.44	0.23084	0.000129581	0.204839	0.431386	0.686372	0.197445	0.578997	0.03	0.204713	0.133839	0.506792	0.278822	0.755649	0.0196578	0.550384	0.74	0.045087	0.15	0.0683511	0.00793406	0.73	0.0547347	0.0167807	0.0613314	0.0867097	0.161985	0.0877992	0.46199	0.594199	0.046785	0.0390366	0.138291	0.257657	0.032623	0.0125869	0.0606994	0.219075	0.0511805	0.0164984	0.350865	0	0.42044	0.294358	0.0339248	0.0265985	0.0153879	0.467246
0.0658	0.327353	0.44	0.230647	0.000129475	0.204839	0.431407	0.686372	0.197445	0.579106	0.03	0.204717	0.133839	0.506744	0.27883	0.755612	0.0196585	0.550297	0.74	0.045087	0.15	0.0683511	0.00793406	0.73	0.0547347	0.0167807	0.0613314	0.0867097	0.161991	0.087801	0.462	0.59418	0.046785	0.0390366	0.138291	0.257657	0.032623	0.0125869	0.0606994	0.219091	0.0511805	0.0164938	0.350865	0	0.42044	0.294358	0.0339248	0.0265985	0.0153879	0.467246
0.0659	0.327546	0.44	0.230454	0.000129369	0.204839	0.431427	0.686372	0.197445	0.579215	0.03	0.204722	0.133839	0.506695	0.278838	0.755575	0.0196592	0.55021	0.74	0.045087	0.15	0.0683511	0.00793406	0.73	0.0547347	0.0167807	0.0613314	0.0867097	0.161997	0.0878027	0.462011	0.59416	0.046785	0.0390366	0.138291	0.257657	0.032623	0.0125869	0.0606994	0.219107	0.0511805	0.0164892	0.350865	0	0.42044	0.294358	0.0339248	0.0265985	0.0153879	0.467246
0.066	0.327739	0.44	0.230261	0.000129264	0.204839	0.431448	0.686372	0.197445	0.579324	0.03	0.204726	0.133839	0.506647	0.278846	0.755538	0.0196599	0.550124	0.74	0.045087	0.15	0.0683511	0.00793406	0.73	0.0547347	0.0167807	0.0613314	0.0867097	0.162003	0.0878045	0.462021	0.59414	0.046785	0.0390366	0.138291	0.257657	0.032623	0.0125869	0.0606994	0.219123	0.0511805	0.0164845	0.350865	0	0.42044	0.294358	0.0339248	0.0265985	0.0153879	0.467246
0.0661	0.327932	0.44	0.230068	0.000129159	0.204839	0.431469	0.686372	0.197445	0.579432	0.03	0.204731	0.133839	0.506599	0.278854	0.755502	0.0196606	0.550038	0.74	0.045087	0.15	0.0683511	0.00793406	0.73	0.0547347	0.0167807	0.0613314	0.0867097	0.16201	0.0878063	0.462032	0.594121	0.046785	0.0390366	0.138291	0.257657	0.032623	0.0125869	0.0606994	0.219139	0.0511805	0.0164799	0.350865	0	0.42044	0.294358	0.0339248	0.0265985	0.0153879	0.467246
0.0662	0.328125	0.44	0.229875	0.000129054	0.204839	0.431489	0.686372	0.197445	0.579541	0.03	0.204735	0.133839	0.50655	0.278862	0.755465	0.0196613	0.549951	0.74	0.045087	0.15	0.0683511	0.00793406	0.73	0.0547347	0.0167807	0.0613314	0.0867097	0.162016	0.0878081	0.462042	0.594101	0.046785	0.0390366	0.138291	0.257657	0.032623	0.0125869	0.0606994	0.219155	0.0511805	0.0164752	0.350865	0	0.42044	0.294358	0.0339248	0.0265985	0.0153879	0.467246
0.0663	0.328317	0.44	0.229683	0.000128949	0.204839	0.43151	0.686372	0.197445	0.579649	0.03	0.204739	0.133839	0.506502	0.278871	0.755429	0.019662	0.549865	0.74	0.045087	0.15	0.0683511	0.00793406	0.73	0.0547347	0.0167807	0.0613314	0.0867097	0.162022	0.0878098	0.462053	0.594082	0.046785	0.0390366	0.138291	0.257657	0.032623	0.0125869	0.0606994	0.219171	0.0511805	0.0164706	0.350865	0	0.42044	0.294358	0.0339248	0.0265985	0.0153879	0.467246
0.0664	0.328509	0.44	0.229491	0.000128845	0.204839	0.431531	0.686372	0.197445	0.579758	0.03	0.204744	0.133839	0.506454	0.278879	0.755392	0.0196627	0.549779	0.74	0.045087	0.15	0.0683511	0.00793406	0.73	0.0547347	0.0167807	0.0613314	0.0867097	0.162028	0.0878116	0.462063	0.594062	0.046785	0.0390366	0.138291	0.257657	0.032623	0.0125869	0.0606994	0.219187	0.0511805	0.016466	0.350865	0	0.42044	0.294358	0.0339248	0.0265985	0.0153879	0.467246
0.0665	0.328701	0.44	0.229299	0.00012874	0.204839	0.431551	0.686372	0.197445	0.579866	0.03	0.204748	0.133839	0.506406	0.278887	0.755356	0.0196634	0.549693	0.74	0.045087	0.15	0.0683511	0.00793406	0.73	0.0547347	0.0167807	0.0613314	0.0867097	0.162034	0.0878134	0.462073	0.594043	0.046785	0.0390366	0.138291	0.257657	0.032623	0.0125869	0.0606994	0.219203	0.0511805	0.0164613	0.350865	0	0.42044	0.294358	0.0339248	0.0265985	0.0153879	0.467246
0.0666	0.328892	0.44	0.229108	0.000128636	0.204839	0.431572	0.686372	0.197445	0.579974	0.03	0.204753	0.133839	0.506357	0.278895	0.75532	0.0196641	0.549607	0.74	0.045087	0.15	0.0683511	0.00793406	0.73	0.0547347	0.0167807	0.0613314	0.0867097	0.16204	0.0878152	0.462084	0.594023	0.046785	0.0390366	0.138291	0.257657	0.032623	0.0125869	0.0606994	0.219219	0.0511805	0.0164567	0.350865	0	0.42044	0.294358	0.0339248	0.0265985	0.0153879	0.467246
0.0667	0.329084	0.44	0.228916	0.000128533	0.204839	0.431593	0.686372	0.197445	0.580082	0.03	0.204757	0.133839	0.506309	0.278903	0.755283	0.0196648	0.549521	0.74	0.045087	0.15	0.0683511	0.00793406	0.73	0.0547347	0.0167807	0.0613314	0.0867097	0.162046	0.0878169	0.462094	0.594004	0.046785	0.0390366	0.138291	0.257657	0.032623	0.0125869	0.0606994	0.219235	0.0511805	0.0164521	0.350865	0	0.42044	0.294358	0.0339248	0.0265985	0.0153879	0.467246
0.0668	0.329275	0.44	0.228725	0.000128429	0.204839	0.431613	0.686372	0.197445	0.580189	0.03	0.204762	0.133839	0.506261	0.278911	0.755247	0.0196655	0.549435	0.74	0.045087	0.15	0.0683511	0.00793406	0.73	0.0547347	0.0167807	0.0613314	0.0867097	0.162052	0.0878187	0.462105	0.593984	0.046785	0.0390366	0.138291	0.257657	0.032623	0.0125869	0.0606994	0.219251	0.0511805	0.0164474	0.350865	0	0.42044	0.294358	0.0339248	0.0265985	0.0153879	0.467246
0.0669	0.329466	0.44	0.228534	0.000128326	0.204839	0.431634	0.686372	0.197445	0.580297	0.03	0.204766	0.133839	0.506213	0.27892	0.755211	0.0196662	0.549349	0.74	0.045087	0.15	0.0683511	0.00793406	0.73	0.0547347	0.0167807	0.0613314	0.0867097	0.162058	0.0878205	0.462115	0.593965	0.046785	0.0390366	0.138291	0.257657	0.032623	0.0125869	0.0606994	0.219267	0.0511805	0.0164428	0.350865	0	0.42044	0.294358	0.0339248	0.0265985	0.0153879	0.467246
0.067	0.329656	0.44	0.228344	0.000128223	0.204839	0.431655	0.686372	0.197445	0.580404	0.03	0.204771	0.133839	0.506164	0.278928	0.755175	0.0196669	0.549264	0.74	0.045087	0.15	0.0683511	0.00793406	0.73	0.0547347	0.0167807	0.0613314	0.0867097	0.162064	0.0878223	0.462126	0.593945	0.046785	0.0390366	0.138291	0.257657	0.032623	0.0125869	0.0606994	0.219283	0.0511805	0.0164382	0.350865	0	0.42044	0.294358	0.0339248	0.0265985	0.0153879	0.467246
0.0671	0.329847	0.44	0.228153	0.00012812	0.204839	0.431675	0.686372	0.197445	0.580512	0.03	0.204775	0.133839	0.506116	0.278936	0.755139	0.0196676	0.549178	0.74	0.045087	0.15	0.0683511	0.00793406	0.73	0.0547347	0.0167807	0.0613314	0.0867097	0.16207	0.087824	0.462136	0.593926	0.046785	0.0390366	0.138291	0.257657	0.032623	0.0125869	0.0606994	0.219299	0.0511805	0.0164336	0.350865	0	0.42044	0.294358	0.0339248	0.0265985	0.0153879	0.467246
0.0672	0.330037	0.44	0.227963	0.000128017	0.204839	0.431696	0.686372	0.197445	0.580619	0.03	0.204779	0.133839	0.506068	0.278944	0.755103	0.0196683	0.549092	0.74	0.045087	0.15	0.0683511	0.00793406	0.73	0.0547347	0.0167807	0.0613314	0.0867097	0.162076	0.0878258	0.462146	0.593906	0.046785	0.0390366	0.138291	0.257657	0.032623	0.0125869	0.0606994	0.219315	0.0511805	0.0164289	0.350865	0	0.42044	0.294358	0.0339248	0.0265985	0.0153879	0.467246
0.0673	0.330227	0.44	0.227773	0.000127915	0.204839	0.431716	0.686372	0.197445	0.580726	0.03	0.204784	0.133839	0.50602	0.278952	0.755067	0.019669	0.549007	0.74	0.045087	0.15	0.0683511	0.00793406	0.73	0.0547347	0.0167807	0.0613314	0.0867097	0.162082	0.0878276	0.462157	0.593887	0.046785	0.0390366	0.138291	0.257657	0.032623	0.0125869	0.0606994	0.219331	0.0511805	0.0164243	0.350865	0	0.42044	0.294358	0.0339248	0.0265985	0.0153879	0.467246
0.0674	0.330417	0.44	0.227583	0.000127812	0.204839	0.431737	0.686372	0.197445	0.580833	0.03	0.204788	0.133839	0.505971	0.278961	0.755031	0.0196697	0.548921	0.74	0.045087	0.15	0.0683511	0.00793406	0.73	0.0547347	0.0167807	0.0613314	0.0867097	0.162088	0.0878293	0.462167	0.593868	0.046785	0.0390366	0.138291	0.257657	0.032623	0.0125869	0.0606994	0.219348	0.0511805	0.0164197	0.350865	0	0.42044	0.294358	0.0339248	0.0265985	0.0153879	0.467246
0.0675	0.330606	0.44	0.227394	0.00012771	0.204839	0.431757	0.686372	0.197445	0.58094	0.03	0.204793	0.133839	0.505923	0.278969	0.754996	0.0196704	0.548836	0.74	0.045087	0.15	0.0683511	0.00793406	0.73	0.0547347	0.0167807	0.0613314	0.0867097	0.162094	0.0878311	0.462178	0.593848	0.046785	0.0390366	0.138291	0.257657	0.032623	0.0125869	0.0606994	0.219364	0.0511805	0.0164151	0.350865	0	0.42044	0.294358	0.0339248	0.0265985	0.0153879	0.467246
0.0676	0.330796	0.44	0.227204	0.000127609	0.204839	0.431778	0.686372	0.197445	0.581046	0.03	0.204797	0.133839	0.505875	0.278977	0.75496	0.0196711	0.548751	0.74	0.045087	0.15	0.0683511	0.00793406	0.73	0.0547347	0.0167807	0.0613314	0.0867097	0.1621	0.0878329	0.462188	0.593829	0.046785	0.0390366	0.138291	0.257657	0.032623	0.0125869	0.0606994	0.21938	0.0511805	0.0164105	0.350865	0	0.42044	0.294358	0.0339248	0.0265985	0.0153879	0.467246
0.0677	0.330985	0.44	0.227015	0.000127507	0.204839	0.431798	0.686372	0.197445	0.581153	0.03	0.204802	0.133839	0.505827	0.278985	0.754924	0.0196718	0.548665	0.74	0.045087	0.15	0.0683511	0.00793406	0.73	0.0547347	0.0167807	0.0613314	0.0867097	0.162106	0.0878346	0.462198	0.593809	0.046785	0.0390366	0.138291	0.257657	0.032623	0.0125869	0.0606994	0.219396	0.0511805	0.0164059	0.350865	0	0.42044	0.294358	0.0339248	0.0265985	0.0153879	0.467246
0.0678	0.331174	0.44	0.226826	0.000127406	0.204839	0.431819	0.686372	0.197445	0.581259	0.03	0.204806	0.133839	0.505778	0.278993	0.754889	0.0196725	0.54858	0.74	0.045087	0.15	0.0683511	0.00793406	0.73	0.0547347	0.0167807	0.0613314	0.0867097	0.162112	0.0878364	0.462209	0.59379	0.046785	0.0390366	0.138291	0.257657	0.032623	0.0125869	0.0606994	0.219412	0.0511805	0.0164013	0.350865	0	0.42044	0.294358	0.0339248	0.0265985	0.0153879	0.467246
0.0679	0.331362	0.44	0.226638	0.000127305	0.204839	0.431839	0.686372	0.197445	0.581365	0.03	0.20481	0.133839	0.50573	0.279001	0.754853	0.0196731	0.548495	0.74	0.045087	0.15	0.0683511	0.00793406	0.73	0.0547347	0.0167807	0.0613314	0.0867097	0.162118	0.0878382	0.462219	0.593771	0.046785	0.0390366	0.138291	0.257657	0.032623	0.0125869	0.0606994	0.219428	0.0511805	0.0163967	0.350865	0	0.42044	0.294358	0.0339248	0.0265985	0.0153879	0.467246
0.068	0.331551	0.44	0.226449	0.000127204	0.204839	0.43186	0.686372	0.197445	0.581471	0.03	0.204815	0.133839	0.505682	0.27901	0.754818	0.0196738	0.54841	0.74	0.045087	0.15	0.0683511	0.00793406	0.73	0.0547347	0.0167807	0.0613314	0.0867097	0.162124	0.0878399	0.46223	0.593751	0.046785	0.0390366	0.138291	0.257657	0.032623	0.0125869	0.0606994	0.219444	0.0511805	0.0163921	0.350865	0	0.42044	0.294358	0.0339248	0.0265985	0.0153879	0.467246
0.0681	0.331739	0.44	0.226261	0.000127103	0.204839	0.43188	0.686372	0.197445	0.581577	0.03	0.204819	0.133839	0.505634	0.279018	0.754783	0.0196745	0.548325	0.74	0.045087	0.15	0.0683511	0.00793406	0.73	0.0547347	0.0167807	0.0613314	0.0867097	0.162129	0.0878417	0.46224	0.593732	0.046785	0.0390366	0.138291	0.257657	0.032623	0.0125869	0.0606994	0.21946	0.0511805	0.0163874	0.350865	0	0.42044	0.294358	0.0339248	0.0265985	0.0153879	0.467246
0.0682	0.331927	0.44	0.226073	0.000127003	0.204839	0.431901	0.686372	0.197445	0.581683	0.03	0.204824	0.133839	0.505585	0.279026	0.754748	0.0196752	0.54824	0.74	0.045087	0.15	0.0683511	0.00793406	0.73	0.0547347	0.0167807	0.0613314	0.0867097	0.162135	0.0878435	0.46225	0.593713	0.046785	0.0390366	0.138291	0.257657	0.032623	0.0125869	0.0606994	0.219476	0.0511805	0.0163828	0.350865	0	0.42044	0.294358	0.0339248	0.0265985	0.0153879	0.467246
0.0683	0.332115	0.44	0.225885	0.000126902	0.204839	0.431921	0.686372	0.197445	0.581789	0.03	0.204828	0.133839	0.505537	0.279034	0.754712	0.0196759	0.548155	0.74	0.045087	0.15	0.0683511	0.00793406	0.73	0.0547347	0.0167807	0.0613314	0.0867097	0.162141	0.0878452	0.462261	0.593693	0.046785	0.0390366	0.138291	0.257657	0.032623	0.0125869	0.0606994	0.219493	0.0511805	0.0163782	0.350865	0	0.42044	0.294358	0.0339248	0.0265985	0.0153879	0.467246
0.0684	0.332302	0.44	0.225698	0.000126802	0.204839	0.431942	0.686372	0.197445	0.581894	0.03	0.204832	0.133839	0.505489	0.279042	0.754677	0.0196766	0.548071	0.74	0.045087	0.15	0.0683511	0.00793406	0.73	0.0547347	0.0167807	0.0613314	0.0867097	0.162147	0.087847	0.462271	0.593674	0.046785	0.0390366	0.138291	0.257657	0.032623	0.0125869	0.0606994	0.219509	0.0511805	0.0163736	0.350865	0	0.42044	0.294358	0.0339248	0.0265985	0.0153879	0.467246
0.0685	0.33249	0.44	0.22551	0.000126703	0.204839	0.431962	0.686372	0.197445	0.582	0.03	0.204837	0.133839	0.505441	0.279051	0.754642	0.0196773	0.547986	0.74	0.045087	0.15	0.0683511	0.00793406	0.73	0.0547347	0.0167807	0.0613314	0.0867097	0.162153	0.0878487	0.462282	0.593655	0.046785	0.0390366	0.138291	0.257657	0.032623	0.0125869	0.0606994	0.219525	0.0511805	0.0163691	0.350865	0	0.42044	0.294358	0.0339248	0.0265985	0.0153879	0.467246
0.0686	0.332677	0.44	0.225323	0.000126603	0.204839	0.431983	0.686372	0.197445	0.582105	0.03	0.204841	0.133839	0.505393	0.279059	0.754607	0.019678	0.547901	0.74	0.045087	0.15	0.0683511	0.00793406	0.73	0.0547347	0.0167807	0.0613314	0.0867097	0.162159	0.0878505	0.462292	0.593636	0.046785	0.0390366	0.138291	0.257657	0.032623	0.0125869	0.0606994	0.219541	0.0511805	0.0163645	0.350865	0	0.42044	0.294358	0.0339248	0.0265985	0.0153879	0.467246
0.0687	0.332863	0.44	0.225137	0.000126504	0.204839	0.432003	0.686372	0.197445	0.58221	0.03	0.204846	0.133839	0.505344	0.279067	0.754572	0.0196787	0.547817	0.74	0.045087	0.15	0.0683511	0.00793406	0.73	0.0547347	0.0167807	0.0613314	0.0867097	0.162164	0.0878523	0.462302	0.593616	0.046785	0.0390366	0.138291	0.257657	0.032623	0.0125869	0.0606994	0.219557	0.0511805	0.0163599	0.350865	0	0.42044	0.294358	0.0339248	0.0265985	0.0153879	0.467246
0.0688	0.33305	0.44	0.22495	0.000126405	0.204839	0.432023	0.686372	0.197445	0.582315	0.03	0.20485	0.133839	0.505296	0.279075	0.754537	0.0196794	0.547732	0.74	0.045087	0.15	0.0683511	0.00793406	0.73	0.0547347	0.0167807	0.0613314	0.0867097	0.16217	0.087854	0.462313	0.593597	0.046785	0.0390366	0.138291	0.257657	0.032623	0.0125869	0.0606994	0.219573	0.0511805	0.0163553	0.350865	0	0.42044	0.294358	0.0339248	0.0265985	0.0153879	0.467246
0.0689	0.333237	0.44	0.224763	0.000126306	0.204839	0.432044	0.686372	0.197445	0.58242	0.03	0.204854	0.133839	0.505248	0.279083	0.754503	0.0196801	0.547648	0.74	0.045087	0.15	0.0683511	0.00793406	0.73	0.0547347	0.0167807	0.0613314	0.0867097	0.162176	0.0878558	0.462323	0.593578	0.046785	0.0390366	0.138291	0.257657	0.032623	0.0125869	0.0606994	0.21959	0.0511805	0.0163507	0.350865	0	0.42044	0.294358	0.0339248	0.0265985	0.0153879	0.467246
0.069	0.333423	0.44	0.224577	0.000126207	0.204839	0.432064	0.686372	0.197445	0.582525	0.03	0.204859	0.133839	0.5052	0.279092	0.754468	0.0196808	0.547564	0.74	0.045087	0.15	0.0683511	0.00793406	0.73	0.0547347	0.0167807	0.0613314	0.0867097	0.162182	0.0878575	0.462333	0.593559	0.046785	0.0390366	0.138291	0.257657	0.032623	0.0125869	0.0606994	0.219606	0.0511805	0.0163461	0.350865	0	0.42044	0.294358	0.0339248	0.0265985	0.0153879	0.467246
0.0691	0.333609	0.44	0.224391	0.000126108	0.204839	0.432085	0.686372	0.197445	0.582629	0.03	0.204863	0.133839	0.505152	0.2791	0.754433	0.0196815	0.547479	0.74	0.045087	0.15	0.0683511	0.00793406	0.73	0.0547347	0.0167807	0.0613314	0.0867097	0.162187	0.0878593	0.462344	0.593539	0.046785	0.0390366	0.138291	0.257657	0.032623	0.0125869	0.0606994	0.219622	0.0511805	0.0163415	0.350865	0	0.42044	0.294358	0.0339248	0.0265985	0.0153879	0.467246
0.0692	0.333794	0.44	0.224206	0.00012601	0.204839	0.432105	0.686372	0.197445	0.582734	0.03	0.204867	0.133839	0.505103	0.279108	0.754399	0.0196822	0.547395	0.74	0.045087	0.15	0.0683511	0.00793406	0.73	0.0547347	0.0167807	0.0613314	0.0867097	0.162193	0.087861	0.462354	0.59352	0.046785	0.0390366	0.138291	0.257657	0.032623	0.0125869	0.0606994	0.219638	0.0511805	0.0163369	0.350865	0	0.42044	0.294358	0.0339248	0.0265985	0.0153879	0.467246
0.0693	0.33398	0.44	0.22402	0.000125912	0.204839	0.432125	0.686372	0.197445	0.582838	0.03	0.204872	0.133839	0.505055	0.279116	0.754364	0.0196829	0.547311	0.74	0.045087	0.15	0.0683511	0.00793406	0.73	0.0547347	0.0167807	0.0613314	0.0867097	0.162199	0.0878628	0.462364	0.593501	0.046785	0.0390366	0.138291	0.257657	0.032623	0.0125869	0.0606994	0.219654	0.0511805	0.0163324	0.350865	0	0.42044	0.294358	0.0339248	0.0265985	0.0153879	0.467246
0.0694	0.334165	0.44	0.223835	0.000125814	0.204839	0.432146	0.686372	0.197445	0.582942	0.03	0.204876	0.133839	0.505007	0.279125	0.75433	0.0196836	0.547227	0.74	0.045087	0.15	0.0683511	0.00793406	0.73	0.0547347	0.0167807	0.0613314	0.0867097	0.162205	0.0878646	0.462375	0.593482	0.046785	0.0390366	0.138291	0.257657	0.032623	0.0125869	0.0606994	0.21967	0.0511805	0.0163278	0.350865	0	0.42044	0.294358	0.0339248	0.0265985	0.0153879	0.467246
0.0695	0.33435	0.44	0.22365	0.000125716	0.204839	0.432166	0.686372	0.197445	0.583046	0.03	0.204881	0.133839	0.504959	0.279133	0.754295	0.0196843	0.547143	0.74	0.045087	0.15	0.0683511	0.00793406	0.73	0.0547347	0.0167807	0.0613314	0.0867097	0.16221	0.0878663	0.462385	0.593463	0.046785	0.0390366	0.138291	0.257657	0.032623	0.0125869	0.0606994	0.219687	0.0511805	0.0163232	0.350865	0	0.42044	0.294358	0.0339248	0.0265985	0.0153879	0.467246
0.0696	0.334535	0.44	0.223465	0.000125619	0.204839	0.432186	0.686372	0.197445	0.58315	0.03	0.204885	0.133839	0.504911	0.279141	0.754261	0.019685	0.547059	0.74	0.045087	0.15	0.0683511	0.00793406	0.73	0.0547347	0.0167807	0.0613314	0.0867097	0.162216	0.0878681	0.462395	0.593444	0.046785	0.0390366	0.138291	0.257657	0.032623	0.0125869	0.0606994	0.219703	0.0511805	0.0163186	0.350865	0	0.42044	0.294358	0.0339248	0.0265985	0.0153879	0.467246
0.0697	0.33472	0.44	0.22328	0.000125522	0.204839	0.432207	0.686372	0.197445	0.583254	0.03	0.204889	0.133839	0.504862	0.279149	0.754227	0.0196857	0.546975	0.74	0.045087	0.15	0.0683511	0.00793406	0.73	0.0547347	0.0167807	0.0613314	0.0867097	0.162222	0.0878698	0.462406	0.593425	0.046785	0.0390366	0.138291	0.257657	0.032623	0.0125869	0.0606994	0.219719	0.0511805	0.0163141	0.350865	0	0.42044	0.294358	0.0339248	0.0265985	0.0153879	0.467246
0.0698	0.334904	0.44	0.223096	0.000125425	0.204839	0.432227	0.686372	0.197445	0.583358	0.03	0.204894	0.133839	0.504814	0.279157	0.754193	0.0196864	0.546892	0.74	0.045087	0.15	0.0683511	0.00793406	0.73	0.0547347	0.0167807	0.0613314	0.0867097	0.162227	0.0878716	0.462416	0.593405	0.046785	0.0390366	0.138291	0.257657	0.032623	0.0125869	0.0606994	0.219735	0.0511805	0.0163095	0.350865	0	0.42044	0.294358	0.0339248	0.0265985	0.0153879	0.467246
0.0699	0.335088	0.44	0.222912	0.000125328	0.204839	0.432247	0.686372	0.197445	0.583461	0.03	0.204898	0.133839	0.504766	0.279166	0.754159	0.0196871	0.546808	0.74	0.045087	0.15	0.0683511	0.00793406	0.73	0.0547347	0.0167807	0.0613314	0.0867097	0.162233	0.0878733	0.462426	0.593386	0.046785	0.0390366	0.138291	0.257657	0.032623	0.0125869	0.0606994	0.219752	0.0511805	0.0163049	0.350865	0	0.42044	0.294358	0.0339248	0.0265985	0.0153879	0.467246
0.07	0.335272	0.44	0.222728	0.000125231	0.204839	0.432267	0.686372	0.197445	0.583565	0.03	0.204902	0.133839	0.504718	0.279174	0.754124	0.0196878	0.546724	0.74	0.045087	0.15	0.0683511	0.00793406	0.73	0.0547347	0.0167807	0.0613314	0.0867097	0.162238	0.0878751	0.462436	0.593367	0.046785	0.0390366	0.138291	0.257657	0.032623	0.0125869	0.0606994	0.219768	0.0511805	0.0163004	0.350865	0	0.42044	0.294358	0.0339248	0.0265985	0.0153879	0.467246
0.0701	0.335456	0.44	0.222544	0.000125135	0.204839	0.432288	0.686372	0.197445	0.583668	0.03	0.204907	0.133839	0.50467	0.279182	0.75409	0.0196885	0.546641	0.74	0.045087	0.15	0.0683511	0.00793406	0.73	0.0547347	0.0167807	0.0613314	0.0867097	0.162244	0.0878768	0.462447	0.593348	0.046785	0.0390366	0.138291	0.257657	0.032623	0.0125869	0.0606994	0.219784	0.0511805	0.0162958	0.350865	0	0.42044	0.294358	0.0339248	0.0265985	0.0153879	0.467246
0.0702	0.33564	0.44	0.22236	0.000125038	0.204839	0.432308	0.686372	0.197445	0.583771	0.03	0.204911	0.133839	0.504622	0.27919	0.754057	0.0196892	0.546557	0.74	0.045087	0.15	0.0683511	0.00793406	0.73	0.0547347	0.0167807	0.0613314	0.0867097	0.16225	0.0878786	0.462457	0.593329	0.046785	0.0390366	0.138291	0.257657	0.032623	0.0125869	0.0606994	0.2198	0.0511805	0.0162912	0.350865	0	0.42044	0.294358	0.0339248	0.0265985	0.0153879	0.467246
0.0703	0.335823	0.44	0.222177	0.000124942	0.204839	0.432328	0.686372	0.197445	0.583874	0.03	0.204915	0.133839	0.504574	0.279199	0.754023	0.0196898	0.546474	0.74	0.045087	0.15	0.0683511	0.00793406	0.73	0.0547347	0.0167807	0.0613314	0.0867097	0.162255	0.0878803	0.462467	0.59331	0.046785	0.0390366	0.138291	0.257657	0.032623	0.0125869	0.0606994	0.219817	0.0511805	0.0162867	0.350865	0	0.42044	0.294358	0.0339248	0.0265985	0.0153879	0.467246
0.0704	0.336006	0.44	0.221994	0.000124847	0.204839	0.432348	0.686372	0.197445	0.583977	0.03	0.20492	0.133839	0.504525	0.279207	0.753989	0.0196905	0.54639	0.74	0.045087	0.15	0.0683511	0.00793406	0.73	0.0547347	0.0167807	0.0613314	0.0867097	0.162261	0.0878821	0.462478	0.593291	0.046785	0.0390366	0.138291	0.257657	0.032623	0.0125869	0.0606994	0.219833	0.0511805	0.0162821	0.350865	0	0.42044	0.294358	0.0339248	0.0265985	0.0153879	0.467246
0.0705	0.336189	0.44	0.221811	0.000124751	0.204839	0.432369	0.686372	0.197445	0.584079	0.03	0.204924	0.133839	0.504477	0.279215	0.753955	0.0196912	0.546307	0.74	0.045087	0.15	0.0683511	0.00793406	0.73	0.0547347	0.0167807	0.0613314	0.0867097	0.162266	0.0878838	0.462488	0.593272	0.046785	0.0390366	0.138291	0.257657	0.032623	0.0125869	0.0606994	0.219849	0.0511805	0.0162775	0.350865	0	0.42044	0.294358	0.0339248	0.0265985	0.0153879	0.467246
0.0706	0.336372	0.44	0.221628	0.000124655	0.204839	0.432389	0.686372	0.197445	0.584182	0.03	0.204928	0.133839	0.504429	0.279223	0.753921	0.0196919	0.546224	0.74	0.045087	0.15	0.0683511	0.00793406	0.73	0.0547347	0.0167807	0.0613314	0.0867097	0.162272	0.0878856	0.462498	0.593253	0.046785	0.0390366	0.138291	0.257657	0.032623	0.0125869	0.0606994	0.219866	0.0511805	0.016273	0.350865	0	0.42044	0.294358	0.0339248	0.0265985	0.0153879	0.467246
0.0707	0.336554	0.44	0.221446	0.00012456	0.204839	0.432409	0.686372	0.197445	0.584285	0.03	0.204933	0.133839	0.504381	0.279231	0.753888	0.0196926	0.546141	0.74	0.045087	0.15	0.0683511	0.00793406	0.73	0.0547347	0.0167807	0.0613314	0.0867097	0.162278	0.0878873	0.462508	0.593234	0.046785	0.0390366	0.138291	0.257657	0.032623	0.0125869	0.0606994	0.219882	0.0511805	0.0162684	0.350865	0	0.42044	0.294358	0.0339248	0.0265985	0.0153879	0.467246
0.0708	0.336736	0.44	0.221264	0.000124465	0.204839	0.432429	0.686372	0.197445	0.584387	0.03	0.204937	0.133839	0.504333	0.27924	0.753854	0.0196933	0.546057	0.74	0.045087	0.15	0.0683511	0.00793406	0.73	0.0547347	0.0167807	0.0613314	0.0867097	0.162283	0.0878891	0.462519	0.593215	0.046785	0.0390366	0.138291	0.257657	0.032623	0.0125869	0.0606994	0.219898	0.0511805	0.0162639	0.350865	0	0.42044	0.294358	0.0339248	0.0265985	0.0153879	0.467246
0.0709	0.336918	0.44	0.221082	0.00012437	0.204839	0.432449	0.686372	0.197445	0.584489	0.03	0.204941	0.133839	0.504285	0.279248	0.753821	0.019694	0.545974	0.74	0.045087	0.15	0.0683511	0.00793406	0.73	0.0547347	0.0167807	0.0613314	0.0867097	0.162289	0.0878908	0.462529	0.593196	0.046785	0.0390366	0.138291	0.257657	0.032623	0.0125869	0.0606994	0.219914	0.0511805	0.0162593	0.350865	0	0.42044	0.294358	0.0339248	0.0265985	0.0153879	0.467246
0.071	0.3371	0.44	0.2209	0.000124276	0.204839	0.432469	0.686372	0.197445	0.584591	0.03	0.204946	0.133839	0.504237	0.279256	0.753787	0.0196947	0.545891	0.74	0.045087	0.15	0.0683511	0.00793406	0.73	0.0547347	0.0167807	0.0613314	0.0867097	0.162294	0.0878926	0.462539	0.593177	0.046785	0.0390366	0.138291	0.257657	0.032623	0.0125869	0.0606994	0.219931	0.0511805	0.0162548	0.350865	0	0.42044	0.294358	0.0339248	0.0265985	0.0153879	0.467246
0.0711	0.337282	0.44	0.220718	0.000124181	0.204839	0.43249	0.686372	0.197445	0.584693	0.03	0.20495	0.133839	0.504188	0.279264	0.753754	0.0196954	0.545809	0.74	0.045087	0.15	0.0683511	0.00793406	0.73	0.0547347	0.0167807	0.0613314	0.0867097	0.1623	0.0878943	0.462549	0.593158	0.046785	0.0390366	0.138291	0.257657	0.032623	0.0125869	0.0606994	0.219947	0.0511805	0.0162502	0.350865	0	0.42044	0.294358	0.0339248	0.0265985	0.0153879	0.467246
0.0712	0.337463	0.44	0.220537	0.000124087	0.204839	0.43251	0.686372	0.197445	0.584795	0.03	0.204954	0.133839	0.50414	0.279273	0.753721	0.0196961	0.545726	0.74	0.045087	0.15	0.0683511	0.00793406	0.73	0.0547347	0.0167807	0.0613314	0.0867097	0.162305	0.087896	0.46256	0.593139	0.046785	0.0390366	0.138291	0.257657	0.032623	0.0125869	0.0606994	0.219963	0.0511805	0.0162457	0.350865	0	0.42044	0.294358	0.0339248	0.0265985	0.0153879	0.467246
0.0713	0.337644	0.44	0.220356	0.000123993	0.204839	0.43253	0.686372	0.197445	0.584897	0.03	0.204959	0.133839	0.504092	0.279281	0.753687	0.0196968	0.545643	0.74	0.045087	0.15	0.0683511	0.00793406	0.73	0.0547347	0.0167807	0.0613314	0.0867097	0.162311	0.0878978	0.46257	0.59312	0.046785	0.0390366	0.138291	0.257657	0.032623	0.0125869	0.0606994	0.21998	0.0511805	0.0162412	0.350865	0	0.42044	0.294358	0.0339248	0.0265985	0.0153879	0.467246
0.0714	0.337825	0.44	0.220175	0.000123899	0.204839	0.43255	0.686372	0.197445	0.584998	0.03	0.204963	0.133839	0.504044	0.279289	0.753654	0.0196975	0.54556	0.74	0.045087	0.15	0.0683511	0.00793406	0.73	0.0547347	0.0167807	0.0613314	0.0867097	0.162316	0.0878995	0.46258	0.593101	0.046785	0.0390366	0.138291	0.257657	0.032623	0.0125869	0.0606994	0.219996	0.0511805	0.0162366	0.350865	0	0.42044	0.294358	0.0339248	0.0265985	0.0153879	0.467246
0.0715	0.338006	0.44	0.219994	0.000123806	0.204839	0.43257	0.686372	0.197445	0.5851	0.03	0.204967	0.133839	0.503996	0.279297	0.753621	0.0196982	0.545478	0.74	0.045087	0.15	0.0683511	0.00793406	0.73	0.0547347	0.0167807	0.0613314	0.0867097	0.162321	0.0879013	0.46259	0.593082	0.046785	0.0390366	0.138291	0.257657	0.032623	0.0125869	0.0606994	0.220012	0.0511805	0.0162321	0.350865	0	0.42044	0.294358	0.0339248	0.0265985	0.0153879	0.467246
0.0716	0.338186	0.44	0.219814	0.000123712	0.204839	0.43259	0.686372	0.197445	0.585201	0.03	0.204971	0.133839	0.503948	0.279306	0.753588	0.0196989	0.545395	0.74	0.045087	0.15	0.0683511	0.00793406	0.73	0.0547347	0.0167807	0.0613314	0.0867097	0.162327	0.087903	0.462601	0.593064	0.046785	0.0390366	0.138291	0.257657	0.032623	0.0125869	0.0606994	0.220029	0.0511805	0.0162275	0.350865	0	0.42044	0.294358	0.0339248	0.0265985	0.0153879	0.467246
0.0717	0.338367	0.44	0.219633	0.000123619	0.204839	0.43261	0.686372	0.197445	0.585302	0.03	0.204976	0.133839	0.5039	0.279314	0.753555	0.0196996	0.545313	0.74	0.045087	0.15	0.0683511	0.00793406	0.73	0.0547347	0.0167807	0.0613314	0.0867097	0.162332	0.0879047	0.462611	0.593045	0.046785	0.0390366	0.138291	0.257657	0.032623	0.0125869	0.0606994	0.220045	0.0511805	0.016223	0.350865	0	0.42044	0.294358	0.0339248	0.0265985	0.0153879	0.467246
0.0718	0.338547	0.44	0.219453	0.000123526	0.204839	0.43263	0.686372	0.197445	0.585403	0.03	0.20498	0.133839	0.503852	0.279322	0.753522	0.0197003	0.54523	0.74	0.045087	0.15	0.0683511	0.00793406	0.73	0.0547347	0.0167807	0.0613314	0.0867097	0.162338	0.0879065	0.462621	0.593026	0.046785	0.0390366	0.138291	0.257657	0.032623	0.0125869	0.0606994	0.220062	0.0511805	0.0162185	0.350865	0	0.42044	0.294358	0.0339248	0.0265985	0.0153879	0.467246
0.0719	0.338727	0.44	0.219273	0.000123433	0.204839	0.43265	0.686372	0.197445	0.585504	0.03	0.204984	0.133839	0.503804	0.27933	0.753489	0.019701	0.545148	0.74	0.045087	0.15	0.0683511	0.00793406	0.73	0.0547347	0.0167807	0.0613314	0.0867097	0.162343	0.0879082	0.462631	0.593007	0.046785	0.0390366	0.138291	0.257657	0.032623	0.0125869	0.0606994	0.220078	0.0511805	0.0162139	0.350865	0	0.42044	0.294358	0.0339248	0.0265985	0.0153879	0.467246
0.072	0.338906	0.44	0.219094	0.000123341	0.204839	0.43267	0.686372	0.197445	0.585605	0.03	0.204989	0.133839	0.503756	0.279339	0.753457	0.0197017	0.545065	0.74	0.045087	0.15	0.0683511	0.00793406	0.73	0.0547347	0.0167807	0.0613314	0.0867097	0.162348	0.08791	0.462642	0.592988	0.046785	0.0390366	0.138291	0.257657	0.032623	0.0125869	0.0606994	0.220094	0.0511805	0.0162094	0.350865	0	0.42044	0.294358	0.0339248	0.0265985	0.0153879	0.467246
0.0721	0.339086	0.44	0.218914	0.000123248	0.204839	0.43269	0.686372	0.197445	0.585705	0.03	0.204993	0.133839	0.503707	0.279347	0.753424	0.0197024	0.544983	0.74	0.045087	0.15	0.0683511	0.00793406	0.73	0.0547347	0.0167807	0.0613314	0.0867097	0.162354	0.0879117	0.462652	0.592969	0.046785	0.0390366	0.138291	0.257657	0.032623	0.0125869	0.0606994	0.220111	0.0511805	0.0162049	0.350865	0	0.42044	0.294358	0.0339248	0.0265985	0.0153879	0.467246
0.0722	0.339265	0.44	0.218735	0.000123156	0.204839	0.432711	0.686372	0.197445	0.585806	0.03	0.204997	0.133839	0.503659	0.279355	0.753391	0.0197031	0.544901	0.74	0.045087	0.15	0.0683511	0.00793406	0.73	0.0547347	0.0167807	0.0613314	0.0867097	0.162359	0.0879134	0.462662	0.592951	0.046785	0.0390366	0.138291	0.257657	0.032623	0.0125869	0.0606994	0.220127	0.0511805	0.0162004	0.350865	0	0.42044	0.294358	0.0339248	0.0265985	0.0153879	0.467246
0.0723	0.339444	0.44	0.218556	0.000123064	0.204839	0.432731	0.686372	0.197445	0.585906	0.03	0.205002	0.133839	0.503611	0.279363	0.753358	0.0197038	0.544819	0.74	0.045087	0.15	0.0683511	0.00793406	0.73	0.0547347	0.0167807	0.0613314	0.0867097	0.162365	0.0879152	0.462672	0.592932	0.046785	0.0390366	0.138291	0.257657	0.032623	0.0125869	0.0606994	0.220143	0.0511805	0.0161958	0.350865	0	0.42044	0.294358	0.0339248	0.0265985	0.0153879	0.467246
0.0724	0.339623	0.44	0.218377	0.000122972	0.204839	0.432751	0.686372	0.197445	0.586006	0.03	0.205006	0.133839	0.503563	0.279372	0.753326	0.0197044	0.544737	0.74	0.045087	0.15	0.0683511	0.00793406	0.73	0.0547347	0.0167807	0.0613314	0.0867097	0.16237	0.0879169	0.462682	0.592913	0.046785	0.0390366	0.138291	0.257657	0.032623	0.0125869	0.0606994	0.22016	0.0511805	0.0161913	0.350865	0	0.42044	0.294358	0.0339248	0.0265985	0.0153879	0.467246
0.0725	0.339802	0.44	0.218198	0.00012288	0.204839	0.432771	0.686372	0.197445	0.586107	0.03	0.20501	0.133839	0.503515	0.27938	0.753293	0.0197051	0.544655	0.74	0.045087	0.15	0.0683511	0.00793406	0.73	0.0547347	0.0167807	0.0613314	0.0867097	0.162375	0.0879186	0.462693	0.592894	0.046785	0.0390366	0.138291	0.257657	0.032623	0.0125869	0.0606994	0.220176	0.0511805	0.0161868	0.350865	0	0.42044	0.294358	0.0339248	0.0265985	0.0153879	0.467246
0.0726	0.33998	0.44	0.21802	0.000122789	0.204839	0.432791	0.686372	0.197445	0.586207	0.03	0.205014	0.133839	0.503467	0.279388	0.753261	0.0197058	0.544573	0.74	0.045087	0.15	0.0683511	0.00793406	0.73	0.0547347	0.0167807	0.0613314	0.0867097	0.162381	0.0879204	0.462703	0.592875	0.046785	0.0390366	0.138291	0.257657	0.032623	0.0125869	0.0606994	0.220193	0.0511805	0.0161823	0.350865	0	0.42044	0.294358	0.0339248	0.0265985	0.0153879	0.467246
0.0727	0.340158	0.44	0.217842	0.000122697	0.204839	0.432811	0.686372	0.197445	0.586306	0.03	0.205019	0.133839	0.503419	0.279396	0.753229	0.0197065	0.544491	0.74	0.045087	0.15	0.0683511	0.00793406	0.73	0.0547347	0.0167807	0.0613314	0.0867097	0.162386	0.0879221	0.462713	0.592857	0.046785	0.0390366	0.138291	0.257657	0.032623	0.0125869	0.0606994	0.220209	0.0511805	0.0161778	0.350865	0	0.42044	0.294358	0.0339248	0.0265985	0.0153879	0.467246
0.0728	0.340336	0.44	0.217664	0.000122606	0.204839	0.432831	0.686372	0.197445	0.586406	0.03	0.205023	0.133839	0.503371	0.279405	0.753196	0.0197072	0.54441	0.74	0.045087	0.15	0.0683511	0.00793406	0.73	0.0547347	0.0167807	0.0613314	0.0867097	0.162391	0.0879238	0.462723	0.592838	0.046785	0.0390366	0.138291	0.257657	0.032623	0.0125869	0.0606994	0.220226	0.0511805	0.0161733	0.350865	0	0.42044	0.294358	0.0339248	0.0265985	0.0153879	0.467246
0.0729	0.340514	0.44	0.217486	0.000122515	0.204839	0.43285	0.686372	0.197445	0.586506	0.03	0.205027	0.133839	0.503323	0.279413	0.753164	0.0197079	0.544328	0.74	0.045087	0.15	0.0683511	0.00793406	0.73	0.0547347	0.0167807	0.0613314	0.0867097	0.162396	0.0879256	0.462733	0.592819	0.046785	0.0390366	0.138291	0.257657	0.032623	0.0125869	0.0606994	0.220242	0.0511805	0.0161687	0.350865	0	0.42044	0.294358	0.0339248	0.0265985	0.0153879	0.467246
0.073	0.340691	0.44	0.217309	0.000122425	0.204839	0.43287	0.686372	0.197445	0.586605	0.03	0.205031	0.133839	0.503275	0.279421	0.753132	0.0197086	0.544246	0.74	0.045087	0.15	0.0683511	0.00793406	0.73	0.0547347	0.0167807	0.0613314	0.0867097	0.162402	0.0879273	0.462743	0.5928	0.046785	0.0390366	0.138291	0.257657	0.032623	0.0125869	0.0606994	0.220258	0.0511805	0.0161642	0.350865	0	0.42044	0.294358	0.0339248	0.0265985	0.0153879	0.467246
0.0731	0.340869	0.44	0.217131	0.000122334	0.204839	0.43289	0.686372	0.197445	0.586705	0.03	0.205036	0.133839	0.503227	0.279429	0.7531	0.0197093	0.544165	0.74	0.045087	0.15	0.0683511	0.00793406	0.73	0.0547347	0.0167807	0.0613314	0.0867097	0.162407	0.087929	0.462754	0.592782	0.046785	0.0390366	0.138291	0.257657	0.032623	0.0125869	0.0606994	0.220275	0.0511805	0.0161597	0.350865	0	0.42044	0.294358	0.0339248	0.0265985	0.0153879	0.467246
0.0732	0.341046	0.44	0.216954	0.000122244	0.204839	0.43291	0.686372	0.197445	0.586804	0.03	0.20504	0.133839	0.503179	0.279438	0.753068	0.01971	0.544083	0.74	0.045087	0.15	0.0683511	0.00793406	0.73	0.0547347	0.0167807	0.0613314	0.0867097	0.162412	0.0879307	0.462764	0.592763	0.046785	0.0390366	0.138291	0.257657	0.032623	0.0125869	0.0606994	0.220291	0.0511805	0.0161552	0.350865	0	0.42044	0.294358	0.0339248	0.0265985	0.0153879	0.467246
0.0733	0.341223	0.44	0.216777	0.000122154	0.204839	0.43293	0.686372	0.197445	0.586903	0.03	0.205044	0.133839	0.503131	0.279446	0.753036	0.0197107	0.544002	0.74	0.045087	0.15	0.0683511	0.00793406	0.73	0.0547347	0.0167807	0.0613314	0.0867097	0.162417	0.0879325	0.462774	0.592744	0.046785	0.0390366	0.138291	0.257657	0.032623	0.0125869	0.0606994	0.220308	0.0511805	0.0161507	0.350865	0	0.42044	0.294358	0.0339248	0.0265985	0.0153879	0.467246
0.0734	0.3414	0.44	0.2166	0.000122064	0.204839	0.43295	0.686372	0.197445	0.587002	0.03	0.205048	0.133839	0.503083	0.279454	0.753004	0.0197114	0.54392	0.74	0.045087	0.15	0.0683511	0.00793406	0.73	0.0547347	0.0167807	0.0613314	0.0867097	0.162423	0.0879342	0.462784	0.592726	0.046785	0.0390366	0.138291	0.257657	0.032623	0.0125869	0.0606994	0.220324	0.0511805	0.0161462	0.350865	0	0.42044	0.294358	0.0339248	0.0265985	0.0153879	0.467246
0.0735	0.341576	0.44	0.216424	0.000121974	0.204839	0.43297	0.686372	0.197445	0.587101	0.03	0.205053	0.133839	0.503035	0.279463	0.752972	0.0197121	0.543839	0.74	0.045087	0.15	0.0683511	0.00793406	0.73	0.0547347	0.0167807	0.0613314	0.0867097	0.162428	0.0879359	0.462794	0.592707	0.046785	0.0390366	0.138291	0.257657	0.032623	0.0125869	0.0606994	0.220341	0.0511805	0.0161417	0.350865	0	0.42044	0.294358	0.0339248	0.0265985	0.0153879	0.467246
0.0736	0.341752	0.44	0.216248	0.000121884	0.204839	0.43299	0.686372	0.197445	0.5872	0.03	0.205057	0.133839	0.502987	0.279471	0.75294	0.0197128	0.543758	0.74	0.045087	0.15	0.0683511	0.00793406	0.73	0.0547347	0.0167807	0.0613314	0.0867097	0.162433	0.0879376	0.462804	0.592688	0.046785	0.0390366	0.138291	0.257657	0.032623	0.0125869	0.0606994	0.220357	0.0511805	0.0161372	0.350865	0	0.42044	0.294358	0.0339248	0.0265985	0.0153879	0.467246
0.0737	0.341928	0.44	0.216072	0.000121795	0.204839	0.43301	0.686372	0.197445	0.587298	0.03	0.205061	0.133839	0.502939	0.279479	0.752908	0.0197135	0.543677	0.74	0.045087	0.15	0.0683511	0.00793406	0.73	0.0547347	0.0167807	0.0613314	0.0867097	0.162438	0.0879394	0.462814	0.59267	0.046785	0.0390366	0.138291	0.257657	0.032623	0.0125869	0.0606994	0.220374	0.0511805	0.0161327	0.350865	0	0.42044	0.294358	0.0339248	0.0265985	0.0153879	0.467246
0.0738	0.342104	0.44	0.215896	0.000121706	0.204839	0.43303	0.686372	0.197445	0.587397	0.03	0.205065	0.133839	0.50289	0.279487	0.752877	0.0197142	0.543595	0.74	0.045087	0.15	0.0683511	0.00793406	0.73	0.0547347	0.0167807	0.0613314	0.0867097	0.162443	0.0879411	0.462825	0.592651	0.046785	0.0390366	0.138291	0.257657	0.032623	0.0125869	0.0606994	0.22039	0.0511805	0.0161282	0.350865	0	0.42044	0.294358	0.0339248	0.0265985	0.0153879	0.467246
0.0739	0.34228	0.44	0.21572	0.000121617	0.204839	0.43305	0.686372	0.197445	0.587495	0.03	0.20507	0.133839	0.502842	0.279496	0.752845	0.0197149	0.543514	0.74	0.045087	0.15	0.0683511	0.00793406	0.73	0.0547347	0.0167807	0.0613314	0.0867097	0.162449	0.0879428	0.462835	0.592633	0.046785	0.0390366	0.138291	0.257657	0.032623	0.0125869	0.0606994	0.220407	0.0511805	0.0161237	0.350865	0	0.42044	0.294358	0.0339248	0.0265985	0.0153879	0.467246
0.074	0.342455	0.44	0.215545	0.000121528	0.204839	0.433069	0.686372	0.197445	0.587593	0.03	0.205074	0.133839	0.502794	0.279504	0.752813	0.0197156	0.543433	0.74	0.045087	0.15	0.0683511	0.00793406	0.73	0.0547347	0.0167807	0.0613314	0.0867097	0.162454	0.0879445	0.462845	0.592614	0.046785	0.0390366	0.138291	0.257657	0.032623	0.0125869	0.0606994	0.220423	0.0511805	0.0161192	0.350865	0	0.42044	0.294358	0.0339248	0.0265985	0.0153879	0.467246
0.0741	0.342631	0.44	0.215369	0.000121439	0.204839	0.433089	0.686372	0.197445	0.587691	0.03	0.205078	0.133839	0.502746	0.279512	0.752782	0.0197163	0.543353	0.74	0.045087	0.15	0.0683511	0.00793406	0.73	0.0547347	0.0167807	0.0613314	0.0867097	0.162459	0.0879463	0.462855	0.592595	0.046785	0.0390366	0.138291	0.257657	0.032623	0.0125869	0.0606994	0.22044	0.0511805	0.0161147	0.350865	0	0.42044	0.294358	0.0339248	0.0265985	0.0153879	0.467246
0.0742	0.342806	0.44	0.215194	0.000121351	0.204839	0.433109	0.686372	0.197445	0.587789	0.03	0.205082	0.133839	0.502698	0.27952	0.75275	0.0197169	0.543272	0.74	0.045087	0.15	0.0683511	0.00793406	0.73	0.0547347	0.0167807	0.0613314	0.0867097	0.162464	0.087948	0.462865	0.592577	0.046785	0.0390366	0.138291	0.257657	0.032623	0.0125869	0.0606994	0.220456	0.0511805	0.0161103	0.350865	0	0.42044	0.294358	0.0339248	0.0265985	0.0153879	0.467246
0.0743	0.342981	0.44	0.215019	0.000121262	0.204839	0.433129	0.686372	0.197445	0.587887	0.03	0.205087	0.133839	0.50265	0.279529	0.752719	0.0197176	0.543191	0.74	0.045087	0.15	0.0683511	0.00793406	0.73	0.0547347	0.0167807	0.0613314	0.0867097	0.162469	0.0879497	0.462875	0.592558	0.046785	0.0390366	0.138291	0.257657	0.032623	0.0125869	0.0606994	0.220473	0.0511805	0.0161058	0.350865	0	0.42044	0.294358	0.0339248	0.0265985	0.0153879	0.467246
0.0744	0.343155	0.44	0.214845	0.000121174	0.204839	0.433149	0.686372	0.197445	0.587985	0.03	0.205091	0.133839	0.502602	0.279537	0.752688	0.0197183	0.54311	0.74	0.045087	0.15	0.0683511	0.00793406	0.73	0.0547347	0.0167807	0.0613314	0.0867097	0.162474	0.0879514	0.462885	0.59254	0.046785	0.0390366	0.138291	0.257657	0.032623	0.0125869	0.0606994	0.220489	0.0511805	0.0161013	0.350865	0	0.42044	0.294358	0.0339248	0.0265985	0.0153879	0.467246
0.0745	0.34333	0.44	0.21467	0.000121086	0.204839	0.433169	0.686372	0.197445	0.588083	0.03	0.205095	0.133839	0.502554	0.279545	0.752656	0.019719	0.54303	0.74	0.045087	0.15	0.0683511	0.00793406	0.73	0.0547347	0.0167807	0.0613314	0.0867097	0.162479	0.0879531	0.462895	0.592521	0.046785	0.0390366	0.138291	0.257657	0.032623	0.0125869	0.0606994	0.220506	0.0511805	0.0160968	0.350865	0	0.42044	0.294358	0.0339248	0.0265985	0.0153879	0.467246
0.0746	0.343504	0.44	0.214496	0.000120998	0.204839	0.433188	0.686372	0.197445	0.58818	0.03	0.205099	0.133839	0.502506	0.279554	0.752625	0.0197197	0.542949	0.74	0.045087	0.15	0.0683511	0.00793406	0.73	0.0547347	0.0167807	0.0613314	0.0867097	0.162484	0.0879548	0.462905	0.592503	0.046785	0.0390366	0.138291	0.257657	0.032623	0.0125869	0.0606994	0.220522	0.0511805	0.0160923	0.350865	0	0.42044	0.294358	0.0339248	0.0265985	0.0153879	0.467246
0.0747	0.343678	0.44	0.214322	0.000120911	0.204839	0.433208	0.686372	0.197445	0.588278	0.03	0.205103	0.133839	0.502458	0.279562	0.752594	0.0197204	0.542868	0.74	0.045087	0.15	0.0683511	0.00793406	0.73	0.0547347	0.0167807	0.0613314	0.0867097	0.162489	0.0879566	0.462915	0.592484	0.046785	0.0390366	0.138291	0.257657	0.032623	0.0125869	0.0606994	0.220539	0.0511805	0.0160878	0.350865	0	0.42044	0.294358	0.0339248	0.0265985	0.0153879	0.467246
0.0748	0.343852	0.44	0.214148	0.000120823	0.204839	0.433228	0.686372	0.197445	0.588375	0.03	0.205108	0.133839	0.50241	0.27957	0.752563	0.0197211	0.542788	0.74	0.045087	0.15	0.0683511	0.00793406	0.73	0.0547347	0.0167807	0.0613314	0.0867097	0.162494	0.0879583	0.462925	0.592466	0.046785	0.0390366	0.138291	0.257657	0.032623	0.0125869	0.0606994	0.220555	0.0511805	0.0160834	0.350865	0	0.42044	0.294358	0.0339248	0.0265985	0.0153879	0.467246
0.0749	0.344025	0.44	0.213975	0.000120736	0.204839	0.433248	0.686372	0.197445	0.588472	0.03	0.205112	0.133839	0.502362	0.279578	0.752532	0.0197218	0.542708	0.74	0.045087	0.15	0.0683511	0.00793406	0.73	0.0547347	0.0167807	0.0613314	0.0867097	0.1625	0.08796	0.462936	0.592447	0.046785	0.0390366	0.138291	0.257657	0.032623	0.0125869	0.0606994	0.220572	0.0511805	0.0160789	0.350865	0	0.42044	0.294358	0.0339248	0.0265985	0.0153879	0.467246
0.075	0.344199	0.44	0.213801	0.000120649	0.204839	0.433267	0.686372	0.197445	0.588569	0.03	0.205116	0.133839	0.502314	0.279587	0.752501	0.0197225	0.542627	0.74	0.045087	0.15	0.0683511	0.00793406	0.73	0.0547347	0.0167807	0.0613314	0.0867097	0.162505	0.0879617	0.462946	0.592429	0.046785	0.0390366	0.138291	0.257657	0.032623	0.0125869	0.0606994	0.220589	0.0511805	0.0160744	0.350865	0	0.42044	0.294358	0.0339248	0.0265985	0.0153879	0.467246
0.0751	0.344372	0.44	0.213628	0.000120562	0.204839	0.433287	0.686372	0.197445	0.588666	0.03	0.20512	0.133839	0.502266	0.279595	0.75247	0.0197232	0.542547	0.74	0.045087	0.15	0.0683511	0.00793406	0.73	0.0547347	0.0167807	0.0613314	0.0867097	0.16251	0.0879634	0.462956	0.59241	0.046785	0.0390366	0.138291	0.257657	0.032623	0.0125869	0.0606994	0.220605	0.0511805	0.01607	0.350865	0	0.42044	0.294358	0.0339248	0.0265985	0.0153879	0.467246
0.0752	0.344545	0.44	0.213455	0.000120475	0.204839	0.433307	0.686372	0.197445	0.588763	0.03	0.205124	0.133839	0.502218	0.279603	0.752439	0.0197239	0.542467	0.74	0.045087	0.15	0.0683511	0.00793406	0.73	0.0547347	0.0167807	0.0613314	0.0867097	0.162515	0.0879651	0.462966	0.592392	0.046785	0.0390366	0.138291	0.257657	0.032623	0.0125869	0.0606994	0.220622	0.0511805	0.0160655	0.350865	0	0.42044	0.294358	0.0339248	0.0265985	0.0153879	0.467246
0.0753	0.344718	0.44	0.213282	0.000120389	0.204839	0.433327	0.686372	0.197445	0.588859	0.03	0.205129	0.133839	0.50217	0.279612	0.752408	0.0197246	0.542387	0.74	0.045087	0.15	0.0683511	0.00793406	0.73	0.0547347	0.0167807	0.0613314	0.0867097	0.16252	0.0879668	0.462976	0.592373	0.046785	0.0390366	0.138291	0.257657	0.032623	0.0125869	0.0606994	0.220638	0.0511805	0.016061	0.350865	0	0.42044	0.294358	0.0339248	0.0265985	0.0153879	0.467246
0.0754	0.34489	0.44	0.21311	0.000120303	0.204839	0.433346	0.686372	0.197445	0.588956	0.03	0.205133	0.133839	0.502123	0.27962	0.752377	0.0197253	0.542307	0.74	0.045087	0.15	0.0683511	0.00793406	0.73	0.0547347	0.0167807	0.0613314	0.0867097	0.162525	0.0879686	0.462986	0.592355	0.046785	0.0390366	0.138291	0.257657	0.032623	0.0125869	0.0606994	0.220655	0.0511805	0.0160566	0.350865	0	0.42044	0.294358	0.0339248	0.0265985	0.0153879	0.467246
0.0755	0.345063	0.44	0.212937	0.000120216	0.204839	0.433366	0.686372	0.197445	0.589052	0.03	0.205137	0.133839	0.502075	0.279628	0.752347	0.019726	0.542227	0.74	0.045087	0.15	0.0683511	0.00793406	0.73	0.0547347	0.0167807	0.0613314	0.0867097	0.16253	0.0879703	0.462996	0.592337	0.046785	0.0390366	0.138291	0.257657	0.032623	0.0125869	0.0606994	0.220671	0.0511805	0.0160521	0.350865	0	0.42044	0.294358	0.0339248	0.0265985	0.0153879	0.467246
0.0756	0.345235	0.44	0.212765	0.00012013	0.204839	0.433386	0.686372	0.197445	0.589148	0.03	0.205141	0.133839	0.502027	0.279637	0.752316	0.0197267	0.542147	0.74	0.045087	0.15	0.0683511	0.00793406	0.73	0.0547347	0.0167807	0.0613314	0.0867097	0.162535	0.087972	0.463006	0.592318	0.046785	0.0390366	0.138291	0.257657	0.032623	0.0125869	0.0606994	0.220688	0.0511805	0.0160476	0.350865	0	0.42044	0.294358	0.0339248	0.0265985	0.0153879	0.467246
0.0757	0.345407	0.44	0.212593	0.000120045	0.204839	0.433405	0.686372	0.197445	0.589244	0.03	0.205145	0.133839	0.501979	0.279645	0.752286	0.0197274	0.542067	0.74	0.045087	0.15	0.0683511	0.00793406	0.73	0.0547347	0.0167807	0.0613314	0.0867097	0.16254	0.0879737	0.463016	0.5923	0.046785	0.0390366	0.138291	0.257657	0.032623	0.0125869	0.0606994	0.220705	0.0511805	0.0160432	0.350865	0	0.42044	0.294358	0.0339248	0.0265985	0.0153879	0.467246
0.0758	0.345579	0.44	0.212421	0.000119959	0.204839	0.433425	0.686372	0.197445	0.589341	0.03	0.20515	0.133839	0.501931	0.279653	0.752255	0.0197281	0.541987	0.74	0.045087	0.15	0.0683511	0.00793406	0.73	0.0547347	0.0167807	0.0613314	0.0867097	0.162545	0.0879754	0.463026	0.592281	0.046785	0.0390366	0.138291	0.257657	0.032623	0.0125869	0.0606994	0.220721	0.0511805	0.0160387	0.350865	0	0.42044	0.294358	0.0339248	0.0265985	0.0153879	0.467246
0.0759	0.34575	0.44	0.21225	0.000119874	0.204839	0.433445	0.686372	0.197445	0.589436	0.03	0.205154	0.133839	0.501883	0.279661	0.752225	0.0197287	0.541907	0.74	0.045087	0.15	0.0683511	0.00793406	0.73	0.0547347	0.0167807	0.0613314	0.0867097	0.162549	0.0879771	0.463036	0.592263	0.046785	0.0390366	0.138291	0.257657	0.032623	0.0125869	0.0606994	0.220738	0.0511805	0.0160343	0.350865	0	0.42044	0.294358	0.0339248	0.0265985	0.0153879	0.467246
0.076	0.345922	0.44	0.212078	0.000119788	0.204839	0.433464	0.686372	0.197445	0.589532	0.03	0.205158	0.133839	0.501835	0.27967	0.752194	0.0197294	0.541828	0.74	0.045087	0.15	0.0683511	0.00793406	0.73	0.0547347	0.0167807	0.0613314	0.0867097	0.162554	0.0879788	0.463046	0.592245	0.046785	0.0390366	0.138291	0.257657	0.032623	0.0125869	0.0606994	0.220755	0.0511805	0.0160298	0.350865	0	0.42044	0.294358	0.0339248	0.0265985	0.0153879	0.467246
0.0761	0.346093	0.44	0.211907	0.000119703	0.204839	0.433484	0.686372	0.197445	0.589628	0.03	0.205162	0.133839	0.501787	0.279678	0.752164	0.0197301	0.541748	0.74	0.045087	0.15	0.0683511	0.00793406	0.73	0.0547347	0.0167807	0.0613314	0.0867097	0.162559	0.0879805	0.463056	0.592226	0.046785	0.0390366	0.138291	0.257657	0.032623	0.0125869	0.0606994	0.220771	0.0511805	0.0160253	0.350865	0	0.42044	0.294358	0.0339248	0.0265985	0.0153879	0.467246
0.0762	0.346264	0.44	0.211736	0.000119618	0.204839	0.433504	0.686372	0.197445	0.589723	0.03	0.205166	0.133839	0.501739	0.279686	0.752133	0.0197308	0.541668	0.74	0.045087	0.15	0.0683511	0.00793406	0.73	0.0547347	0.0167807	0.0613314	0.0867097	0.162564	0.0879822	0.463066	0.592208	0.046785	0.0390366	0.138291	0.257657	0.032623	0.0125869	0.0606994	0.220788	0.0511805	0.0160209	0.350865	0	0.42044	0.294358	0.0339248	0.0265985	0.0153879	0.467246
0.0763	0.346435	0.44	0.211565	0.000119533	0.204839	0.433523	0.686372	0.197445	0.589819	0.03	0.20517	0.133839	0.501691	0.279695	0.752103	0.0197315	0.541589	0.74	0.045087	0.15	0.0683511	0.00793406	0.73	0.0547347	0.0167807	0.0613314	0.0867097	0.162569	0.0879839	0.463076	0.59219	0.046785	0.0390366	0.138291	0.257657	0.032623	0.0125869	0.0606994	0.220804	0.0511805	0.0160165	0.350865	0	0.42044	0.294358	0.0339248	0.0265985	0.0153879	0.467246
0.0764	0.346605	0.44	0.211395	0.000119449	0.204839	0.433543	0.686372	0.197445	0.589914	0.03	0.205175	0.133839	0.501643	0.279703	0.752073	0.0197322	0.541509	0.74	0.045087	0.15	0.0683511	0.00793406	0.73	0.0547347	0.0167807	0.0613314	0.0867097	0.162574	0.0879856	0.463086	0.592171	0.046785	0.0390366	0.138291	0.257657	0.032623	0.0125869	0.0606994	0.220821	0.0511805	0.016012	0.350865	0	0.42044	0.294358	0.0339248	0.0265985	0.0153879	0.467246
0.0765	0.346776	0.44	0.211224	0.000119364	0.204839	0.433562	0.686372	0.197445	0.590009	0.03	0.205179	0.133839	0.501595	0.279711	0.752043	0.0197329	0.54143	0.74	0.045087	0.15	0.0683511	0.00793406	0.73	0.0547347	0.0167807	0.0613314	0.0867097	0.162579	0.0879873	0.463096	0.592153	0.046785	0.0390366	0.138291	0.257657	0.032623	0.0125869	0.0606994	0.220838	0.0511805	0.0160076	0.350865	0	0.42044	0.294358	0.0339248	0.0265985	0.0153879	0.467246
0.0766	0.346946	0.44	0.211054	0.00011928	0.204839	0.433582	0.686372	0.197445	0.590104	0.03	0.205183	0.133839	0.501547	0.27972	0.752013	0.0197336	0.541351	0.74	0.045087	0.15	0.0683511	0.00793406	0.73	0.0547347	0.0167807	0.0613314	0.0867097	0.162584	0.087989	0.463106	0.592135	0.046785	0.0390366	0.138291	0.257657	0.032623	0.0125869	0.0606994	0.220854	0.0511805	0.0160031	0.350865	0	0.42044	0.294358	0.0339248	0.0265985	0.0153879	0.467246
0.0767	0.347116	0.44	0.210884	0.000119196	0.204839	0.433602	0.686372	0.197445	0.590199	0.03	0.205187	0.133839	0.501499	0.279728	0.751983	0.0197343	0.541271	0.74	0.045087	0.15	0.0683511	0.00793406	0.73	0.0547347	0.0167807	0.0613314	0.0867097	0.162589	0.0879907	0.463116	0.592117	0.046785	0.0390366	0.138291	0.257657	0.032623	0.0125869	0.0606994	0.220871	0.0511805	0.0159987	0.350865	0	0.42044	0.294358	0.0339248	0.0265985	0.0153879	0.467246
0.0768	0.347286	0.44	0.210714	0.000119112	0.204839	0.433621	0.686372	0.197445	0.590294	0.03	0.205191	0.133839	0.501451	0.279736	0.751953	0.019735	0.541192	0.74	0.045087	0.15	0.0683511	0.00793406	0.73	0.0547347	0.0167807	0.0613314	0.0867097	0.162593	0.0879924	0.463126	0.592098	0.046785	0.0390366	0.138291	0.257657	0.032623	0.0125869	0.0606994	0.220888	0.0511805	0.0159942	0.350865	0	0.42044	0.294358	0.0339248	0.0265985	0.0153879	0.467246
0.0769	0.347455	0.44	0.210545	0.000119028	0.204839	0.433641	0.686372	0.197445	0.590389	0.03	0.205195	0.133839	0.501403	0.279745	0.751923	0.0197357	0.541113	0.74	0.045087	0.15	0.0683511	0.00793406	0.73	0.0547347	0.0167807	0.0613314	0.0867097	0.162598	0.0879941	0.463136	0.59208	0.046785	0.0390366	0.138291	0.257657	0.032623	0.0125869	0.0606994	0.220904	0.0511805	0.0159898	0.350865	0	0.42044	0.294358	0.0339248	0.0265985	0.0153879	0.467246
0.077	0.347625	0.44	0.210375	0.000118945	0.204839	0.43366	0.686372	0.197445	0.590483	0.03	0.205199	0.133839	0.501355	0.279753	0.751893	0.0197364	0.541034	0.74	0.045087	0.15	0.0683511	0.00793406	0.73	0.0547347	0.0167807	0.0613314	0.0867097	0.162603	0.0879958	0.463146	0.592062	0.046785	0.0390366	0.138291	0.257657	0.032623	0.0125869	0.0606994	0.220921	0.0511805	0.0159854	0.350865	0	0.42044	0.294358	0.0339248	0.0265985	0.0153879	0.467246
0.0771	0.347794	0.44	0.210206	0.000118861	0.204839	0.43368	0.686372	0.197445	0.590578	0.03	0.205204	0.133839	0.501308	0.279761	0.751863	0.0197371	0.540955	0.74	0.045087	0.15	0.0683511	0.00793406	0.73	0.0547347	0.0167807	0.0613314	0.0867097	0.162608	0.0879975	0.463156	0.592044	0.046785	0.0390366	0.138291	0.257657	0.032623	0.0125869	0.0606994	0.220938	0.0511805	0.0159809	0.350865	0	0.42044	0.294358	0.0339248	0.0265985	0.0153879	0.467246
0.0772	0.347963	0.44	0.210037	0.000118778	0.204839	0.433699	0.686372	0.197445	0.590672	0.03	0.205208	0.133839	0.50126	0.27977	0.751834	0.0197378	0.540876	0.74	0.045087	0.15	0.0683511	0.00793406	0.73	0.0547347	0.0167807	0.0613314	0.0867097	0.162613	0.0879992	0.463166	0.592026	0.046785	0.0390366	0.138291	0.257657	0.032623	0.0125869	0.0606994	0.220955	0.0511805	0.0159765	0.350865	0	0.42044	0.294358	0.0339248	0.0265985	0.0153879	0.467246
0.0773	0.348132	0.44	0.209868	0.000118695	0.204839	0.433719	0.686372	0.197445	0.590766	0.03	0.205212	0.133839	0.501212	0.279778	0.751804	0.0197384	0.540797	0.74	0.045087	0.15	0.0683511	0.00793406	0.73	0.0547347	0.0167807	0.0613314	0.0867097	0.162617	0.0880009	0.463176	0.592007	0.046785	0.0390366	0.138291	0.257657	0.032623	0.0125869	0.0606994	0.220971	0.0511805	0.0159721	0.350865	0	0.42044	0.294358	0.0339248	0.0265985	0.0153879	0.467246
0.0774	0.3483	0.44	0.2097	0.000118612	0.204839	0.433739	0.686372	0.197445	0.590861	0.03	0.205216	0.133839	0.501164	0.279786	0.751774	0.0197391	0.540719	0.74	0.045087	0.15	0.0683511	0.00793406	0.73	0.0547347	0.0167807	0.0613314	0.0867097	0.162622	0.0880026	0.463186	0.591989	0.046785	0.0390366	0.138291	0.257657	0.032623	0.0125869	0.0606994	0.220988	0.0511805	0.0159676	0.350865	0	0.42044	0.294358	0.0339248	0.0265985	0.0153879	0.467246
0.0775	0.348469	0.44	0.209531	0.000118529	0.204839	0.433758	0.686372	0.197445	0.590954	0.03	0.20522	0.133839	0.501116	0.279795	0.751745	0.0197398	0.54064	0.74	0.045087	0.15	0.0683511	0.00793406	0.73	0.0547347	0.0167807	0.0613314	0.0867097	0.162627	0.0880043	0.463196	0.591971	0.046785	0.0390366	0.138291	0.257657	0.032623	0.0125869	0.0606994	0.221005	0.0511805	0.0159632	0.350865	0	0.42044	0.294358	0.0339248	0.0265985	0.0153879	0.467246
0.0776	0.348637	0.44	0.209363	0.000118447	0.204839	0.433778	0.686372	0.197445	0.591048	0.03	0.205224	0.133839	0.501068	0.279803	0.751715	0.0197405	0.540561	0.74	0.045087	0.15	0.0683511	0.00793406	0.73	0.0547347	0.0167807	0.0613314	0.0867097	0.162632	0.088006	0.463205	0.591953	0.046785	0.0390366	0.138291	0.257657	0.032623	0.0125869	0.0606994	0.221021	0.0511805	0.0159588	0.350865	0	0.42044	0.294358	0.0339248	0.0265985	0.0153879	0.467246
0.0777	0.348805	0.44	0.209195	0.000118364	0.204839	0.433797	0.686372	0.197445	0.591142	0.03	0.205228	0.133839	0.50102	0.279811	0.751686	0.0197412	0.540482	0.74	0.045087	0.15	0.0683511	0.00793406	0.73	0.0547347	0.0167807	0.0613314	0.0867097	0.162637	0.0880077	0.463215	0.591935	0.046785	0.0390366	0.138291	0.257657	0.032623	0.0125869	0.0606994	0.221038	0.0511805	0.0159544	0.350865	0	0.42044	0.294358	0.0339248	0.0265985	0.0153879	0.467246
0.0778	0.348973	0.44	0.209027	0.000118282	0.204839	0.433817	0.686372	0.197445	0.591236	0.03	0.205233	0.133839	0.500972	0.27982	0.751656	0.0197419	0.540404	0.74	0.045087	0.15	0.0683511	0.00793406	0.73	0.0547347	0.0167807	0.0613314	0.0867097	0.162641	0.0880094	0.463225	0.591917	0.046785	0.0390366	0.138291	0.257657	0.032623	0.0125869	0.0606994	0.221055	0.0511805	0.0159499	0.350865	0	0.42044	0.294358	0.0339248	0.0265985	0.0153879	0.467246
0.0779	0.349141	0.44	0.208859	0.0001182	0.204839	0.433836	0.686372	0.197445	0.591329	0.03	0.205237	0.133839	0.500924	0.279828	0.751627	0.0197426	0.540325	0.74	0.045087	0.15	0.0683511	0.00793406	0.73	0.0547347	0.0167807	0.0613314	0.0867097	0.162646	0.088011	0.463235	0.591899	0.046785	0.0390366	0.138291	0.257657	0.032623	0.0125869	0.0606994	0.221072	0.0511805	0.0159455	0.350865	0	0.42044	0.294358	0.0339248	0.0265985	0.0153879	0.467246
0.078	0.349308	0.44	0.208692	0.000118118	0.204839	0.433855	0.686372	0.197445	0.591423	0.03	0.205241	0.133839	0.500877	0.279836	0.751598	0.0197433	0.540247	0.74	0.045087	0.15	0.0683511	0.00793406	0.73	0.0547347	0.0167807	0.0613314	0.0867097	0.162651	0.0880127	0.463245	0.59188	0.046785	0.0390366	0.138291	0.257657	0.032623	0.0125869	0.0606994	0.221088	0.0511805	0.0159411	0.350865	0	0.42044	0.294358	0.0339248	0.0265985	0.0153879	0.467246
0.0781	0.349475	0.44	0.208525	0.000118036	0.204839	0.433875	0.686372	0.197445	0.591516	0.03	0.205245	0.133839	0.500829	0.279845	0.751569	0.019744	0.540169	0.74	0.045087	0.15	0.0683511	0.00793406	0.73	0.0547347	0.0167807	0.0613314	0.0867097	0.162655	0.0880144	0.463255	0.591862	0.046785	0.0390366	0.138291	0.257657	0.032623	0.0125869	0.0606994	0.221105	0.0511805	0.0159367	0.350865	0	0.42044	0.294358	0.0339248	0.0265985	0.0153879	0.467246
0.0782	0.349642	0.44	0.208358	0.000117955	0.204839	0.433894	0.686372	0.197445	0.591609	0.03	0.205249	0.133839	0.500781	0.279853	0.751539	0.0197447	0.54009	0.74	0.045087	0.15	0.0683511	0.00793406	0.73	0.0547347	0.0167807	0.0613314	0.0867097	0.16266	0.0880161	0.463265	0.591844	0.046785	0.0390366	0.138291	0.257657	0.032623	0.0125869	0.0606994	0.221122	0.0511805	0.0159323	0.350865	0	0.42044	0.294358	0.0339248	0.0265985	0.0153879	0.467246
0.0783	0.349809	0.44	0.208191	0.000117873	0.204839	0.433914	0.686372	0.197445	0.591702	0.03	0.205253	0.133839	0.500733	0.279861	0.75151	0.0197454	0.540012	0.74	0.045087	0.15	0.0683511	0.00793406	0.73	0.0547347	0.0167807	0.0613314	0.0867097	0.162665	0.0880178	0.463275	0.591826	0.046785	0.0390366	0.138291	0.257657	0.032623	0.0125869	0.0606994	0.221139	0.0511805	0.0159279	0.350865	0	0.42044	0.294358	0.0339248	0.0265985	0.0153879	0.467246
0.0784	0.349976	0.44	0.208024	0.000117792	0.204839	0.433933	0.686372	0.197445	0.591795	0.03	0.205257	0.133839	0.500685	0.27987	0.751481	0.0197461	0.539934	0.74	0.045087	0.15	0.0683511	0.00793406	0.73	0.0547347	0.0167807	0.0613314	0.0867097	0.162669	0.0880195	0.463285	0.591808	0.046785	0.0390366	0.138291	0.257657	0.032623	0.0125869	0.0606994	0.221155	0.0511805	0.0159235	0.350865	0	0.42044	0.294358	0.0339248	0.0265985	0.0153879	0.467246
0.0785	0.350142	0.44	0.207858	0.000117711	0.204839	0.433953	0.686372	0.197445	0.591888	0.03	0.205261	0.133839	0.500637	0.279878	0.751452	0.0197468	0.539856	0.74	0.045087	0.15	0.0683511	0.00793406	0.73	0.0547347	0.0167807	0.0613314	0.0867097	0.162674	0.0880212	0.463295	0.59179	0.046785	0.0390366	0.138291	0.257657	0.032623	0.0125869	0.0606994	0.221172	0.0511805	0.0159191	0.350865	0	0.42044	0.294358	0.0339248	0.0265985	0.0153879	0.467246
0.0786	0.350309	0.44	0.207691	0.00011763	0.204839	0.433972	0.686372	0.197445	0.591981	0.03	0.205265	0.133839	0.500589	0.279886	0.751423	0.0197474	0.539778	0.74	0.045087	0.15	0.0683511	0.00793406	0.73	0.0547347	0.0167807	0.0613314	0.0867097	0.162679	0.0880228	0.463304	0.591772	0.046785	0.0390366	0.138291	0.257657	0.032623	0.0125869	0.0606994	0.221189	0.0511805	0.0159147	0.350865	0	0.42044	0.294358	0.0339248	0.0265985	0.0153879	0.467246
0.0787	0.350475	0.44	0.207525	0.000117549	0.204839	0.433991	0.686372	0.197445	0.592073	0.03	0.205269	0.133839	0.500541	0.279895	0.751394	0.0197481	0.5397	0.74	0.045087	0.15	0.0683511	0.00793406	0.73	0.0547347	0.0167807	0.0613314	0.0867097	0.162683	0.0880245	0.463314	0.591754	0.046785	0.0390366	0.138291	0.257657	0.032623	0.0125869	0.0606994	0.221206	0.0511805	0.0159102	0.350865	0	0.42044	0.294358	0.0339248	0.0265985	0.0153879	0.467246
0.0788	0.350641	0.44	0.207359	0.000117469	0.204839	0.434011	0.686372	0.197445	0.592166	0.03	0.205274	0.133839	0.500494	0.279903	0.751366	0.0197488	0.539622	0.74	0.045087	0.15	0.0683511	0.00793406	0.73	0.0547347	0.0167807	0.0613314	0.0867097	0.162688	0.0880262	0.463324	0.591736	0.046785	0.0390366	0.138291	0.257657	0.032623	0.0125869	0.0606994	0.221222	0.0511805	0.0159058	0.350865	0	0.42044	0.294358	0.0339248	0.0265985	0.0153879	0.467246
0.0789	0.350806	0.44	0.207194	0.000117388	0.204839	0.43403	0.686372	0.197445	0.592258	0.03	0.205278	0.133839	0.500446	0.279911	0.751337	0.0197495	0.539544	0.74	0.045087	0.15	0.0683511	0.00793406	0.73	0.0547347	0.0167807	0.0613314	0.0867097	0.162693	0.0880279	0.463334	0.591718	0.046785	0.0390366	0.138291	0.257657	0.032623	0.0125869	0.0606994	0.221239	0.0511805	0.0159014	0.350865	0	0.42044	0.294358	0.0339248	0.0265985	0.0153879	0.467246
0.079	0.350972	0.44	0.207028	0.000117308	0.204839	0.43405	0.686372	0.197445	0.59235	0.03	0.205282	0.133839	0.500398	0.27992	0.751308	0.0197502	0.539466	0.74	0.045087	0.15	0.0683511	0.00793406	0.73	0.0547347	0.0167807	0.0613314	0.0867097	0.162697	0.0880296	0.463344	0.5917	0.046785	0.0390366	0.138291	0.257657	0.032623	0.0125869	0.0606994	0.221256	0.0511805	0.015897	0.350865	0	0.42044	0.294358	0.0339248	0.0265985	0.0153879	0.467246
0.0791	0.351137	0.44	0.206863	0.000117228	0.204839	0.434069	0.686372	0.197445	0.592442	0.03	0.205286	0.133839	0.50035	0.279928	0.751279	0.0197509	0.539388	0.74	0.045087	0.15	0.0683511	0.00793406	0.73	0.0547347	0.0167807	0.0613314	0.0867097	0.162702	0.0880312	0.463354	0.591682	0.046785	0.0390366	0.138291	0.257657	0.032623	0.0125869	0.0606994	0.221273	0.0511805	0.0158926	0.350865	0	0.42044	0.294358	0.0339248	0.0265985	0.0153879	0.467246
0.0792	0.351302	0.44	0.206698	0.000117148	0.204839	0.434088	0.686372	0.197445	0.592534	0.03	0.20529	0.133839	0.500302	0.279936	0.751251	0.0197516	0.539311	0.74	0.045087	0.15	0.0683511	0.00793406	0.73	0.0547347	0.0167807	0.0613314	0.0867097	0.162706	0.0880329	0.463364	0.591664	0.046785	0.0390366	0.138291	0.257657	0.032623	0.0125869	0.0606994	0.22129	0.0511805	0.0158883	0.350865	0	0.42044	0.294358	0.0339248	0.0265985	0.0153879	0.467246
0.0793	0.351467	0.44	0.206533	0.000117068	0.204839	0.434108	0.686372	0.197445	0.592626	0.03	0.205294	0.133839	0.500254	0.279945	0.751222	0.0197523	0.539233	0.74	0.045087	0.15	0.0683511	0.00793406	0.73	0.0547347	0.0167807	0.0613314	0.0867097	0.162711	0.0880346	0.463373	0.591646	0.046785	0.0390366	0.138291	0.257657	0.032623	0.0125869	0.0606994	0.221307	0.0511805	0.0158839	0.350865	0	0.42044	0.294358	0.0339248	0.0265985	0.0153879	0.467246
0.0794	0.351632	0.44	0.206368	0.000116988	0.204839	0.434127	0.686372	0.197445	0.592718	0.03	0.205298	0.133839	0.500207	0.279953	0.751194	0.019753	0.539155	0.74	0.045087	0.15	0.0683511	0.00793406	0.73	0.0547347	0.0167807	0.0613314	0.0867097	0.162716	0.0880363	0.463383	0.591628	0.046785	0.0390366	0.138291	0.257657	0.032623	0.0125869	0.0606994	0.221323	0.0511805	0.0158795	0.350865	0	0.42044	0.294358	0.0339248	0.0265985	0.0153879	0.467246
0.0795	0.351796	0.44	0.206204	0.000116909	0.204839	0.434146	0.686372	0.197445	0.59281	0.03	0.205302	0.133839	0.500159	0.279961	0.751165	0.0197537	0.539078	0.74	0.045087	0.15	0.0683511	0.00793406	0.73	0.0547347	0.0167807	0.0613314	0.0867097	0.16272	0.0880379	0.463393	0.59161	0.046785	0.0390366	0.138291	0.257657	0.032623	0.0125869	0.0606994	0.22134	0.0511805	0.0158751	0.350865	0	0.42044	0.294358	0.0339248	0.0265985	0.0153879	0.467246
0.0796	0.351961	0.44	0.206039	0.000116829	0.204839	0.434166	0.686372	0.197445	0.592901	0.03	0.205306	0.133839	0.500111	0.27997	0.751137	0.0197544	0.539001	0.74	0.045087	0.15	0.0683511	0.00793406	0.73	0.0547347	0.0167807	0.0613314	0.0867097	0.162725	0.0880396	0.463403	0.591592	0.046785	0.0390366	0.138291	0.257657	0.032623	0.0125869	0.0606994	0.221357	0.0511805	0.0158707	0.350865	0	0.42044	0.294358	0.0339248	0.0265985	0.0153879	0.467246
0.0797	0.352125	0.44	0.205875	0.00011675	0.204839	0.434185	0.686372	0.197445	0.592993	0.03	0.20531	0.133839	0.500063	0.279978	0.751108	0.0197551	0.538923	0.74	0.045087	0.15	0.0683511	0.00793406	0.73	0.0547347	0.0167807	0.0613314	0.0867097	0.162729	0.0880413	0.463413	0.591575	0.046785	0.0390366	0.138291	0.257657	0.032623	0.0125869	0.0606994	0.221374	0.0511805	0.0158663	0.350865	0	0.42044	0.294358	0.0339248	0.0265985	0.0153879	0.467246
0.0798	0.352289	0.44	0.205711	0.000116671	0.204839	0.434204	0.686372	0.197445	0.593084	0.03	0.205314	0.133839	0.500015	0.279986	0.75108	0.0197557	0.538846	0.74	0.045087	0.15	0.0683511	0.00793406	0.73	0.0547347	0.0167807	0.0613314	0.0867097	0.162734	0.088043	0.463423	0.591557	0.046785	0.0390366	0.138291	0.257657	0.032623	0.0125869	0.0606994	0.221391	0.0511805	0.0158619	0.350865	0	0.42044	0.294358	0.0339248	0.0265985	0.0153879	0.467246
0.0799	0.352453	0.44	0.205547	0.000116592	0.204839	0.434224	0.686372	0.197445	0.593175	0.03	0.205318	0.133839	0.499967	0.279995	0.751052	0.0197564	0.538769	0.74	0.045087	0.15	0.0683511	0.00793406	0.73	0.0547347	0.0167807	0.0613314	0.0867097	0.162738	0.0880446	0.463432	0.591539	0.046785	0.0390366	0.138291	0.257657	0.032623	0.0125869	0.0606994	0.221408	0.0511805	0.0158575	0.350865	0	0.42044	0.294358	0.0339248	0.0265985	0.0153879	0.467246
0.08	0.352616	0.44	0.205384	0.000116514	0.204839	0.434243	0.686372	0.197445	0.593266	0.03	0.205322	0.133839	0.49992	0.280003	0.751024	0.0197571	0.538691	0.74	0.045087	0.15	0.0683511	0.00793406	0.73	0.0547347	0.0167807	0.0613314	0.0867097	0.162743	0.0880463	0.463442	0.591521	0.046785	0.0390366	0.138291	0.257657	0.032623	0.0125869	0.0606994	0.221424	0.0511805	0.0158532	0.350865	0	0.42044	0.294358	0.0339248	0.0265985	0.0153879	0.467246
0.0801	0.35278	0.44	0.20522	0.000116435	0.204839	0.434262	0.686372	0.197445	0.593357	0.03	0.205327	0.133839	0.499872	0.280012	0.750996	0.0197578	0.538614	0.74	0.045087	0.15	0.0683511	0.00793406	0.73	0.0547347	0.0167807	0.0613314	0.0867097	0.162747	0.088048	0.463452	0.591503	0.046785	0.0390366	0.138291	0.257657	0.032623	0.0125869	0.0606994	0.221441	0.0511805	0.0158488	0.350865	0	0.42044	0.294358	0.0339248	0.0265985	0.0153879	0.467246
0.0802	0.352943	0.44	0.205057	0.000116357	0.204839	0.434281	0.686372	0.197445	0.593448	0.03	0.205331	0.133839	0.499824	0.28002	0.750967	0.0197585	0.538537	0.74	0.045087	0.15	0.0683511	0.00793406	0.73	0.0547347	0.0167807	0.0613314	0.0867097	0.162752	0.0880496	0.463462	0.591485	0.046785	0.0390366	0.138291	0.257657	0.032623	0.0125869	0.0606994	0.221458	0.0511805	0.0158444	0.350865	0	0.42044	0.294358	0.0339248	0.0265985	0.0153879	0.467246
0.0803	0.353106	0.44	0.204894	0.000116278	0.204839	0.434301	0.686372	0.197445	0.593539	0.03	0.205335	0.133839	0.499776	0.280028	0.750939	0.0197592	0.53846	0.74	0.045087	0.15	0.0683511	0.00793406	0.73	0.0547347	0.0167807	0.0613314	0.0867097	0.162756	0.0880513	0.463472	0.591467	0.046785	0.0390366	0.138291	0.257657	0.032623	0.0125869	0.0606994	0.221475	0.0511805	0.01584	0.350865	0	0.42044	0.294358	0.0339248	0.0265985	0.0153879	0.467246
0.0804	0.353269	0.44	0.204731	0.0001162	0.204839	0.43432	0.686372	0.197445	0.593629	0.03	0.205339	0.133839	0.499728	0.280037	0.750911	0.0197599	0.538383	0.74	0.045087	0.15	0.0683511	0.00793406	0.73	0.0547347	0.0167807	0.0613314	0.0867097	0.162761	0.088053	0.463481	0.59145	0.046785	0.0390366	0.138291	0.257657	0.032623	0.0125869	0.0606994	0.221492	0.0511805	0.0158357	0.350865	0	0.42044	0.294358	0.0339248	0.0265985	0.0153879	0.467246
0.0805	0.353431	0.44	0.204569	0.000116122	0.204839	0.434339	0.686372	0.197445	0.59372	0.03	0.205343	0.133839	0.499681	0.280045	0.750883	0.0197606	0.538306	0.74	0.045087	0.15	0.0683511	0.00793406	0.73	0.0547347	0.0167807	0.0613314	0.0867097	0.162765	0.0880546	0.463491	0.591432	0.046785	0.0390366	0.138291	0.257657	0.032623	0.0125869	0.0606994	0.221509	0.0511805	0.0158313	0.350865	0	0.42044	0.294358	0.0339248	0.0265985	0.0153879	0.467246
0.0806	0.353594	0.44	0.204406	0.000116045	0.204839	0.434358	0.686372	0.197445	0.59381	0.03	0.205347	0.133839	0.499633	0.280053	0.750856	0.0197613	0.538229	0.74	0.045087	0.15	0.0683511	0.00793406	0.73	0.0547347	0.0167807	0.0613314	0.0867097	0.16277	0.0880563	0.463501	0.591414	0.046785	0.0390366	0.138291	0.257657	0.032623	0.0125869	0.0606994	0.221526	0.0511805	0.0158269	0.350865	0	0.42044	0.294358	0.0339248	0.0265985	0.0153879	0.467246
0.0807	0.353756	0.44	0.204244	0.000115967	0.204839	0.434378	0.686372	0.197445	0.593901	0.03	0.205351	0.133839	0.499585	0.280062	0.750828	0.019762	0.538153	0.74	0.045087	0.15	0.0683511	0.00793406	0.73	0.0547347	0.0167807	0.0613314	0.0867097	0.162774	0.088058	0.463511	0.591396	0.046785	0.0390366	0.138291	0.257657	0.032623	0.0125869	0.0606994	0.221543	0.0511805	0.0158226	0.350865	0	0.42044	0.294358	0.0339248	0.0265985	0.0153879	0.467246
0.0808	0.353918	0.44	0.204082	0.000115889	0.204839	0.434397	0.686372	0.197445	0.593991	0.03	0.205355	0.133839	0.499537	0.28007	0.7508	0.0197627	0.538076	0.74	0.045087	0.15	0.0683511	0.00793406	0.73	0.0547347	0.0167807	0.0613314	0.0867097	0.162779	0.0880596	0.46352	0.591379	0.046785	0.0390366	0.138291	0.257657	0.032623	0.0125869	0.0606994	0.221559	0.0511805	0.0158182	0.350865	0	0.42044	0.294358	0.0339248	0.0265985	0.0153879	0.467246
0.0809	0.35408	0.44	0.20392	0.000115812	0.204839	0.434416	0.686372	0.197445	0.594081	0.03	0.205359	0.133839	0.49949	0.280078	0.750772	0.0197633	0.537999	0.74	0.045087	0.15	0.0683511	0.00793406	0.73	0.0547347	0.0167807	0.0613314	0.0867097	0.162783	0.0880613	0.46353	0.591361	0.046785	0.0390366	0.138291	0.257657	0.032623	0.0125869	0.0606994	0.221576	0.0511805	0.0158138	0.350865	0	0.42044	0.294358	0.0339248	0.0265985	0.0153879	0.467246
0.081	0.354242	0.44	0.203758	0.000115735	0.204839	0.434435	0.686372	0.197445	0.594171	0.03	0.205363	0.133839	0.499442	0.280087	0.750745	0.019764	0.537923	0.74	0.045087	0.15	0.0683511	0.00793406	0.73	0.0547347	0.0167807	0.0613314	0.0867097	0.162787	0.088063	0.46354	0.591343	0.046785	0.0390366	0.138291	0.257657	0.032623	0.0125869	0.0606994	0.221593	0.0511805	0.0158095	0.350865	0	0.42044	0.294358	0.0339248	0.0265985	0.0153879	0.467246
0.0811	0.354403	0.44	0.203597	0.000115658	0.204839	0.434454	0.686372	0.197445	0.594261	0.03	0.205367	0.133839	0.499394	0.280095	0.750717	0.0197647	0.537846	0.74	0.045087	0.15	0.0683511	0.00793406	0.73	0.0547347	0.0167807	0.0613314	0.0867097	0.162792	0.0880646	0.46355	0.591325	0.046785	0.0390366	0.138291	0.257657	0.032623	0.0125869	0.0606994	0.22161	0.0511805	0.0158051	0.350865	0	0.42044	0.294358	0.0339248	0.0265985	0.0153879	0.467246
0.0812	0.354564	0.44	0.203436	0.000115581	0.204839	0.434474	0.686372	0.197445	0.59435	0.03	0.205371	0.133839	0.499346	0.280104	0.750689	0.0197654	0.53777	0.74	0.045087	0.15	0.0683511	0.00793406	0.73	0.0547347	0.0167807	0.0613314	0.0867097	0.162796	0.0880663	0.463559	0.591308	0.046785	0.0390366	0.138291	0.257657	0.032623	0.0125869	0.0606994	0.221627	0.0511805	0.0158007	0.350865	0	0.42044	0.294358	0.0339248	0.0265985	0.0153879	0.467246
0.0813	0.354726	0.44	0.203274	0.000115504	0.204839	0.434493	0.686372	0.197445	0.59444	0.03	0.205375	0.133839	0.499298	0.280112	0.750662	0.0197661	0.537693	0.74	0.045087	0.15	0.0683511	0.00793406	0.73	0.0547347	0.0167807	0.0613314	0.0867097	0.162801	0.0880679	0.463569	0.59129	0.046785	0.0390366	0.138291	0.257657	0.032623	0.0125869	0.0606994	0.221644	0.0511805	0.0157964	0.350865	0	0.42044	0.294358	0.0339248	0.0265985	0.0153879	0.467246
0.0814	0.354887	0.44	0.203113	0.000115428	0.204839	0.434512	0.686372	0.197445	0.594529	0.03	0.205379	0.133839	0.499251	0.28012	0.750634	0.0197668	0.537617	0.74	0.045087	0.15	0.0683511	0.00793406	0.73	0.0547347	0.0167807	0.0613314	0.0867097	0.162805	0.0880696	0.463579	0.591272	0.046785	0.0390366	0.138291	0.257657	0.032623	0.0125869	0.0606994	0.221661	0.0511805	0.015792	0.350865	0	0.42044	0.294358	0.0339248	0.0265985	0.0153879	0.467246
0.0815	0.355047	0.44	0.202953	0.000115351	0.204839	0.434531	0.686372	0.197445	0.594619	0.03	0.205383	0.133839	0.499203	0.280129	0.750607	0.0197675	0.537541	0.74	0.045087	0.15	0.0683511	0.00793406	0.73	0.0547347	0.0167807	0.0613314	0.0867097	0.162809	0.0880713	0.463589	0.591255	0.046785	0.0390366	0.138291	0.257657	0.032623	0.0125869	0.0606994	0.221678	0.0511805	0.0157877	0.350865	0	0.42044	0.294358	0.0339248	0.0265985	0.0153879	0.467246
0.0816	0.355208	0.44	0.202792	0.000115275	0.204839	0.43455	0.686372	0.197445	0.594708	0.03	0.205387	0.133839	0.499155	0.280137	0.75058	0.0197682	0.537464	0.74	0.045087	0.15	0.0683511	0.00793406	0.73	0.0547347	0.0167807	0.0613314	0.0867097	0.162814	0.0880729	0.463598	0.591237	0.046785	0.0390366	0.138291	0.257657	0.032623	0.0125869	0.0606994	0.221695	0.0511805	0.0157833	0.350865	0	0.42044	0.294358	0.0339248	0.0265985	0.0153879	0.467246
0.0817	0.355368	0.44	0.202632	0.000115199	0.204839	0.434569	0.686372	0.197445	0.594797	0.03	0.205391	0.133839	0.499107	0.280145	0.750552	0.0197689	0.537388	0.74	0.045087	0.15	0.0683511	0.00793406	0.73	0.0547347	0.0167807	0.0613314	0.0867097	0.162818	0.0880746	0.463608	0.591219	0.046785	0.0390366	0.138291	0.257657	0.032623	0.0125869	0.0606994	0.221712	0.0511805	0.015779	0.350865	0	0.42044	0.294358	0.0339248	0.0265985	0.0153879	0.467246
0.0818	0.355528	0.44	0.202472	0.000115123	0.204839	0.434588	0.686372	0.197445	0.594886	0.03	0.205395	0.133839	0.49906	0.280154	0.750525	0.0197696	0.537312	0.74	0.045087	0.15	0.0683511	0.00793406	0.73	0.0547347	0.0167807	0.0613314	0.0867097	0.162822	0.0880762	0.463618	0.591202	0.046785	0.0390366	0.138291	0.257657	0.032623	0.0125869	0.0606994	0.221729	0.0511805	0.0157746	0.350865	0	0.42044	0.294358	0.0339248	0.0265985	0.0153879	0.467246
0.0819	0.355688	0.44	0.202312	0.000115047	0.204839	0.434608	0.686372	0.197445	0.594975	0.03	0.205399	0.133839	0.499012	0.280162	0.750498	0.0197702	0.537236	0.74	0.045087	0.15	0.0683511	0.00793406	0.73	0.0547347	0.0167807	0.0613314	0.0867097	0.162827	0.0880779	0.463627	0.591184	0.046785	0.0390366	0.138291	0.257657	0.032623	0.0125869	0.0606994	0.221746	0.0511805	0.0157703	0.350865	0	0.42044	0.294358	0.0339248	0.0265985	0.0153879	0.467246
0.082	0.355848	0.44	0.202152	0.000114971	0.204839	0.434627	0.686372	0.197445	0.595064	0.03	0.205403	0.133839	0.498964	0.280171	0.750471	0.0197709	0.53716	0.74	0.045087	0.15	0.0683511	0.00793406	0.73	0.0547347	0.0167807	0.0613314	0.0867097	0.162831	0.0880795	0.463637	0.591166	0.046785	0.0390366	0.138291	0.257657	0.032623	0.0125869	0.0606994	0.221763	0.0511805	0.015766	0.350865	0	0.42044	0.294358	0.0339248	0.0265985	0.0153879	0.467246
0.0821	0.356008	0.44	0.201992	0.000114896	0.204839	0.434646	0.686372	0.197445	0.595153	0.03	0.205407	0.133839	0.498916	0.280179	0.750444	0.0197716	0.537084	0.74	0.045087	0.15	0.0683511	0.00793406	0.73	0.0547347	0.0167807	0.0613314	0.0867097	0.162835	0.0880812	0.463647	0.591149	0.046785	0.0390366	0.138291	0.257657	0.032623	0.0125869	0.0606994	0.22178	0.0511805	0.0157616	0.350865	0	0.42044	0.294358	0.0339248	0.0265985	0.0153879	0.467246
0.0822	0.356167	0.44	0.201833	0.00011482	0.204839	0.434665	0.686372	0.197445	0.595241	0.03	0.205411	0.133839	0.498869	0.280187	0.750417	0.0197723	0.537008	0.74	0.045087	0.15	0.0683511	0.00793406	0.73	0.0547347	0.0167807	0.0613314	0.0867097	0.16284	0.0880828	0.463656	0.591131	0.046785	0.0390366	0.138291	0.257657	0.032623	0.0125869	0.0606994	0.221797	0.0511805	0.0157573	0.350865	0	0.42044	0.294358	0.0339248	0.0265985	0.0153879	0.467246
0.0823	0.356327	0.44	0.201673	0.000114745	0.204839	0.434684	0.686372	0.197445	0.59533	0.03	0.205415	0.133839	0.498821	0.280196	0.75039	0.019773	0.536932	0.74	0.045087	0.15	0.0683511	0.00793406	0.73	0.0547347	0.0167807	0.0613314	0.0867097	0.162844	0.0880845	0.463666	0.591114	0.046785	0.0390366	0.138291	0.257657	0.032623	0.0125869	0.0606994	0.221814	0.0511805	0.0157529	0.350865	0	0.42044	0.294358	0.0339248	0.0265985	0.0153879	0.467246
0.0824	0.356486	0.44	0.201514	0.00011467	0.204839	0.434703	0.686372	0.197445	0.595418	0.03	0.205419	0.133839	0.498773	0.280204	0.750363	0.0197737	0.536857	0.74	0.045087	0.15	0.0683511	0.00793406	0.73	0.0547347	0.0167807	0.0613314	0.0867097	0.162848	0.0880861	0.463676	0.591096	0.046785	0.0390366	0.138291	0.257657	0.032623	0.0125869	0.0606994	0.221831	0.0511805	0.0157486	0.350865	0	0.42044	0.294358	0.0339248	0.0265985	0.0153879	0.467246
0.0825	0.356645	0.44	0.201355	0.000114595	0.204839	0.434722	0.686372	0.197445	0.595507	0.03	0.205423	0.133839	0.498726	0.280213	0.750336	0.0197744	0.536781	0.74	0.045087	0.15	0.0683511	0.00793406	0.73	0.0547347	0.0167807	0.0613314	0.0867097	0.162852	0.0880878	0.463685	0.591078	0.046785	0.0390366	0.138291	0.257657	0.032623	0.0125869	0.0606994	0.221848	0.0511805	0.0157443	0.350865	0	0.42044	0.294358	0.0339248	0.0265985	0.0153879	0.467246
0.0826	0.356803	0.44	0.201197	0.00011452	0.204839	0.434741	0.686372	0.197445	0.595595	0.03	0.205427	0.133839	0.498678	0.280221	0.750309	0.0197751	0.536705	0.74	0.045087	0.15	0.0683511	0.00793406	0.73	0.0547347	0.0167807	0.0613314	0.0867097	0.162857	0.0880894	0.463695	0.591061	0.046785	0.0390366	0.138291	0.257657	0.032623	0.0125869	0.0606994	0.221865	0.0511805	0.0157399	0.350865	0	0.42044	0.294358	0.0339248	0.0265985	0.0153879	0.467246
0.0827	0.356962	0.44	0.201038	0.000114446	0.204839	0.43476	0.686372	0.197445	0.595683	0.03	0.205431	0.133839	0.49863	0.280229	0.750282	0.0197758	0.53663	0.74	0.045087	0.15	0.0683511	0.00793406	0.73	0.0547347	0.0167807	0.0613314	0.0867097	0.162861	0.0880911	0.463705	0.591043	0.046785	0.0390366	0.138291	0.257657	0.032623	0.0125869	0.0606994	0.221882	0.0511805	0.0157356	0.350865	0	0.42044	0.294358	0.0339248	0.0265985	0.0153879	0.467246
0.0828	0.35712	0.44	0.20088	0.000114371	0.204839	0.434779	0.686372	0.197445	0.595771	0.03	0.205435	0.133839	0.498582	0.280238	0.750255	0.0197765	0.536554	0.74	0.045087	0.15	0.0683511	0.00793406	0.73	0.0547347	0.0167807	0.0613314	0.0867097	0.162865	0.0880927	0.463714	0.591026	0.046785	0.0390366	0.138291	0.257657	0.032623	0.0125869	0.0606994	0.221899	0.0511805	0.0157313	0.350865	0	0.42044	0.294358	0.0339248	0.0265985	0.0153879	0.467246
0.0829	0.357279	0.44	0.200721	0.000114297	0.204839	0.434798	0.686372	0.197445	0.595859	0.03	0.205439	0.133839	0.498535	0.280246	0.750229	0.0197771	0.536479	0.74	0.045087	0.15	0.0683511	0.00793406	0.73	0.0547347	0.0167807	0.0613314	0.0867097	0.162869	0.0880944	0.463724	0.591008	0.046785	0.0390366	0.138291	0.257657	0.032623	0.0125869	0.0606994	0.221916	0.0511805	0.0157269	0.350865	0	0.42044	0.294358	0.0339248	0.0265985	0.0153879	0.467246
0.083	0.357437	0.44	0.200563	0.000114223	0.204839	0.434817	0.686372	0.197445	0.595946	0.03	0.205443	0.133839	0.498487	0.280255	0.750202	0.0197778	0.536403	0.74	0.045087	0.15	0.0683511	0.00793406	0.73	0.0547347	0.0167807	0.0613314	0.0867097	0.162874	0.088096	0.463734	0.590991	0.046785	0.0390366	0.138291	0.257657	0.032623	0.0125869	0.0606994	0.221933	0.0511805	0.0157226	0.350865	0	0.42044	0.294358	0.0339248	0.0265985	0.0153879	0.467246
0.0831	0.357594	0.44	0.200406	0.000114148	0.204839	0.434836	0.686372	0.197445	0.596034	0.03	0.205447	0.133839	0.498439	0.280263	0.750176	0.0197785	0.536328	0.74	0.045087	0.15	0.0683511	0.00793406	0.73	0.0547347	0.0167807	0.0613314	0.0867097	0.162878	0.0880976	0.463743	0.590973	0.046785	0.0390366	0.138291	0.257657	0.032623	0.0125869	0.0606994	0.22195	0.0511805	0.0157183	0.350865	0	0.42044	0.294358	0.0339248	0.0265985	0.0153879	0.467246
0.0832	0.357752	0.44	0.200248	0.000114074	0.204839	0.434855	0.686372	0.197445	0.596122	0.03	0.205451	0.133839	0.498392	0.280271	0.750149	0.0197792	0.536253	0.74	0.045087	0.15	0.0683511	0.00793406	0.73	0.0547347	0.0167807	0.0613314	0.0867097	0.162882	0.0880993	0.463753	0.590956	0.046785	0.0390366	0.138291	0.257657	0.032623	0.0125869	0.0606994	0.221967	0.0511805	0.015714	0.350865	0	0.42044	0.294358	0.0339248	0.0265985	0.0153879	0.467246
0.0833	0.35791	0.44	0.20009	0.000114001	0.204839	0.434874	0.686372	0.197445	0.596209	0.03	0.205455	0.133839	0.498344	0.28028	0.750123	0.0197799	0.536178	0.74	0.045087	0.15	0.0683511	0.00793406	0.73	0.0547347	0.0167807	0.0613314	0.0867097	0.162886	0.0881009	0.463762	0.590938	0.046785	0.0390366	0.138291	0.257657	0.032623	0.0125869	0.0606994	0.221984	0.0511805	0.0157097	0.350865	0	0.42044	0.294358	0.0339248	0.0265985	0.0153879	0.467246
0.0834	0.358067	0.44	0.199933	0.000113927	0.204839	0.434893	0.686372	0.197445	0.596296	0.03	0.205459	0.133839	0.498296	0.280288	0.750096	0.0197806	0.536102	0.74	0.045087	0.15	0.0683511	0.00793406	0.73	0.0547347	0.0167807	0.0613314	0.0867097	0.16289	0.0881026	0.463772	0.590921	0.046785	0.0390366	0.138291	0.257657	0.032623	0.0125869	0.0606994	0.222001	0.0511805	0.0157053	0.350865	0	0.42044	0.294358	0.0339248	0.0265985	0.0153879	0.467246
0.0835	0.358224	0.44	0.199776	0.000113853	0.204839	0.434912	0.686372	0.197445	0.596383	0.03	0.205463	0.133839	0.498249	0.280297	0.75007	0.0197813	0.536027	0.74	0.045087	0.15	0.0683511	0.00793406	0.73	0.0547347	0.0167807	0.0613314	0.0867097	0.162894	0.0881042	0.463782	0.590904	0.046785	0.0390366	0.138291	0.257657	0.032623	0.0125869	0.0606994	0.222018	0.0511805	0.015701	0.350865	0	0.42044	0.294358	0.0339248	0.0265985	0.0153879	0.467246
0.0836	0.358381	0.44	0.199619	0.00011378	0.204839	0.434931	0.686372	0.197445	0.596471	0.03	0.205467	0.133839	0.498201	0.280305	0.750043	0.019782	0.535952	0.74	0.045087	0.15	0.0683511	0.00793406	0.73	0.0547347	0.0167807	0.0613314	0.0867097	0.162899	0.0881058	0.463791	0.590886	0.046785	0.0390366	0.138291	0.257657	0.032623	0.0125869	0.0606994	0.222035	0.0511805	0.0156967	0.350865	0	0.42044	0.294358	0.0339248	0.0265985	0.0153879	0.467246
0.0837	0.358538	0.44	0.199462	0.000113707	0.204839	0.43495	0.686372	0.197445	0.596557	0.03	0.205471	0.133839	0.498153	0.280313	0.750017	0.0197827	0.535877	0.74	0.045087	0.15	0.0683511	0.00793406	0.73	0.0547347	0.0167807	0.0613314	0.0867097	0.162903	0.0881075	0.463801	0.590869	0.046785	0.0390366	0.138291	0.257657	0.032623	0.0125869	0.0606994	0.222052	0.0511805	0.0156924	0.350865	0	0.42044	0.294358	0.0339248	0.0265985	0.0153879	0.467246
0.0838	0.358694	0.44	0.199306	0.000113634	0.204839	0.434969	0.686372	0.197445	0.596644	0.03	0.205475	0.133839	0.498106	0.280322	0.749991	0.0197833	0.535802	0.74	0.045087	0.15	0.0683511	0.00793406	0.73	0.0547347	0.0167807	0.0613314	0.0867097	0.162907	0.0881091	0.46381	0.590851	0.046785	0.0390366	0.138291	0.257657	0.032623	0.0125869	0.0606994	0.222069	0.0511805	0.0156881	0.350865	0	0.42044	0.294358	0.0339248	0.0265985	0.0153879	0.467246
0.0839	0.35885	0.44	0.19915	0.000113561	0.204839	0.434988	0.686372	0.197445	0.596731	0.03	0.205479	0.133839	0.498058	0.28033	0.749965	0.019784	0.535727	0.74	0.045087	0.15	0.0683511	0.00793406	0.73	0.0547347	0.0167807	0.0613314	0.0867097	0.162911	0.0881107	0.46382	0.590834	0.046785	0.0390366	0.138291	0.257657	0.032623	0.0125869	0.0606994	0.222086	0.0511805	0.0156838	0.350865	0	0.42044	0.294358	0.0339248	0.0265985	0.0153879	0.467246
0.084	0.359007	0.44	0.198993	0.000113488	0.204839	0.435007	0.686372	0.197445	0.596818	0.03	0.205483	0.133839	0.49801	0.280339	0.749939	0.0197847	0.535653	0.74	0.045087	0.15	0.0683511	0.00793406	0.73	0.0547347	0.0167807	0.0613314	0.0867097	0.162915	0.0881124	0.46383	0.590817	0.046785	0.0390366	0.138291	0.257657	0.032623	0.0125869	0.0606994	0.222103	0.0511805	0.0156795	0.350865	0	0.42044	0.294358	0.0339248	0.0265985	0.0153879	0.467246
0.0841	0.359163	0.44	0.198837	0.000113415	0.204839	0.435026	0.686372	0.197445	0.596904	0.03	0.205487	0.133839	0.497963	0.280347	0.749912	0.0197854	0.535578	0.74	0.045087	0.15	0.0683511	0.00793406	0.73	0.0547347	0.0167807	0.0613314	0.0867097	0.162919	0.088114	0.463839	0.590799	0.046785	0.0390366	0.138291	0.257657	0.032623	0.0125869	0.0606994	0.22212	0.0511805	0.0156752	0.350865	0	0.42044	0.294358	0.0339248	0.0265985	0.0153879	0.467246
0.0842	0.359319	0.44	0.198681	0.000113343	0.204839	0.435045	0.686372	0.197445	0.596991	0.03	0.20549	0.133839	0.497915	0.280355	0.749886	0.0197861	0.535503	0.74	0.045087	0.15	0.0683511	0.00793406	0.73	0.0547347	0.0167807	0.0613314	0.0867097	0.162923	0.0881156	0.463849	0.590782	0.046785	0.0390366	0.138291	0.257657	0.032623	0.0125869	0.0606994	0.222138	0.0511805	0.0156709	0.350865	0	0.42044	0.294358	0.0339248	0.0265985	0.0153879	0.467246
0.0843	0.359474	0.44	0.198526	0.00011327	0.204839	0.435064	0.686372	0.197445	0.597077	0.03	0.205494	0.133839	0.497867	0.280364	0.74986	0.0197868	0.535428	0.74	0.045087	0.15	0.0683511	0.00793406	0.73	0.0547347	0.0167807	0.0613314	0.0867097	0.162927	0.0881173	0.463858	0.590765	0.046785	0.0390366	0.138291	0.257657	0.032623	0.0125869	0.0606994	0.222155	0.0511805	0.0156666	0.350865	0	0.42044	0.294358	0.0339248	0.0265985	0.0153879	0.467246
0.0844	0.35963	0.44	0.19837	0.000113198	0.204839	0.435083	0.686372	0.197445	0.597163	0.03	0.205498	0.133839	0.49782	0.280372	0.749834	0.0197875	0.535354	0.74	0.045087	0.15	0.0683511	0.00793406	0.73	0.0547347	0.0167807	0.0613314	0.0867097	0.162932	0.0881189	0.463868	0.590747	0.046785	0.0390366	0.138291	0.257657	0.032623	0.0125869	0.0606994	0.222172	0.0511805	0.0156623	0.350865	0	0.42044	0.294358	0.0339248	0.0265985	0.0153879	0.467246
0.0845	0.359785	0.44	0.198215	0.000113126	0.204839	0.435102	0.686372	0.197445	0.597249	0.03	0.205502	0.133839	0.497772	0.280381	0.749809	0.0197882	0.535279	0.74	0.045087	0.15	0.0683511	0.00793406	0.73	0.0547347	0.0167807	0.0613314	0.0867097	0.162936	0.0881205	0.463877	0.59073	0.046785	0.0390366	0.138291	0.257657	0.032623	0.0125869	0.0606994	0.222189	0.0511805	0.015658	0.350865	0	0.42044	0.294358	0.0339248	0.0265985	0.0153879	0.467246
0.0846	0.35994	0.44	0.19806	0.000113054	0.204839	0.435121	0.686372	0.197445	0.597335	0.03	0.205506	0.133839	0.497724	0.280389	0.749783	0.0197889	0.535205	0.74	0.045087	0.15	0.0683511	0.00793406	0.73	0.0547347	0.0167807	0.0613314	0.0867097	0.16294	0.0881221	0.463887	0.590713	0.046785	0.0390366	0.138291	0.257657	0.032623	0.0125869	0.0606994	0.222206	0.0511805	0.0156537	0.350865	0	0.42044	0.294358	0.0339248	0.0265985	0.0153879	0.467246
0.0847	0.360095	0.44	0.197905	0.000112982	0.204839	0.435139	0.686372	0.197445	0.597421	0.03	0.20551	0.133839	0.497677	0.280398	0.749757	0.0197895	0.53513	0.74	0.045087	0.15	0.0683511	0.00793406	0.73	0.0547347	0.0167807	0.0613314	0.0867097	0.162944	0.0881238	0.463896	0.590695	0.046785	0.0390366	0.138291	0.257657	0.032623	0.0125869	0.0606994	0.222223	0.0511805	0.0156494	0.350865	0	0.42044	0.294358	0.0339248	0.0265985	0.0153879	0.467246
0.0848	0.36025	0.44	0.19775	0.000112911	0.204839	0.435158	0.686372	0.197445	0.597507	0.03	0.205514	0.133839	0.497629	0.280406	0.749731	0.0197902	0.535056	0.74	0.045087	0.15	0.0683511	0.00793406	0.73	0.0547347	0.0167807	0.0613314	0.0867097	0.162948	0.0881254	0.463906	0.590678	0.046785	0.0390366	0.138291	0.257657	0.032623	0.0125869	0.0606994	0.22224	0.0511805	0.0156451	0.350865	0	0.42044	0.294358	0.0339248	0.0265985	0.0153879	0.467246
0.0849	0.360404	0.44	0.197596	0.000112839	0.204839	0.435177	0.686372	0.197445	0.597593	0.03	0.205518	0.133839	0.497581	0.280414	0.749705	0.0197909	0.534982	0.74	0.045087	0.15	0.0683511	0.00793406	0.73	0.0547347	0.0167807	0.0613314	0.0867097	0.162952	0.088127	0.463915	0.590661	0.046785	0.0390366	0.138291	0.257657	0.032623	0.0125869	0.0606994	0.222257	0.0511805	0.0156408	0.350865	0	0.42044	0.294358	0.0339248	0.0265985	0.0153879	0.467246
0.085	0.360559	0.44	0.197441	0.000112768	0.204839	0.435196	0.686372	0.197445	0.597678	0.03	0.205522	0.133839	0.497534	0.280423	0.74968	0.0197916	0.534908	0.74	0.045087	0.15	0.0683511	0.00793406	0.73	0.0547347	0.0167807	0.0613314	0.0867097	0.162956	0.0881286	0.463925	0.590644	0.046785	0.0390366	0.138291	0.257657	0.032623	0.0125869	0.0606994	0.222274	0.0511805	0.0156365	0.350865	0	0.42044	0.294358	0.0339248	0.0265985	0.0153879	0.467246
0.0851	0.360713	0.44	0.197287	0.000112696	0.204839	0.435215	0.686372	0.197445	0.597764	0.03	0.205526	0.133839	0.497486	0.280431	0.749654	0.0197923	0.534833	0.74	0.045087	0.15	0.0683511	0.00793406	0.73	0.0547347	0.0167807	0.0613314	0.0867097	0.16296	0.0881303	0.463934	0.590626	0.046785	0.0390366	0.138291	0.257657	0.032623	0.0125869	0.0606994	0.222292	0.0511805	0.0156322	0.350865	0	0.42044	0.294358	0.0339248	0.0265985	0.0153879	0.467246
0.0852	0.360867	0.44	0.197133	0.000112625	0.204839	0.435234	0.686372	0.197445	0.597849	0.03	0.20553	0.133839	0.497438	0.28044	0.749629	0.019793	0.534759	0.74	0.045087	0.15	0.0683511	0.00793406	0.73	0.0547347	0.0167807	0.0613314	0.0867097	0.162964	0.0881319	0.463944	0.590609	0.046785	0.0390366	0.138291	0.257657	0.032623	0.0125869	0.0606994	0.222309	0.0511805	0.0156279	0.350865	0	0.42044	0.294358	0.0339248	0.0265985	0.0153879	0.467246
0.0853	0.361021	0.44	0.196979	0.000112554	0.204839	0.435253	0.686372	0.197445	0.597935	0.03	0.205534	0.133839	0.497391	0.280448	0.749603	0.0197937	0.534685	0.74	0.045087	0.15	0.0683511	0.00793406	0.73	0.0547347	0.0167807	0.0613314	0.0867097	0.162968	0.0881335	0.463953	0.590592	0.046785	0.0390366	0.138291	0.257657	0.032623	0.0125869	0.0606994	0.222326	0.0511805	0.0156236	0.350865	0	0.42044	0.294358	0.0339248	0.0265985	0.0153879	0.467246
0.0854	0.361175	0.44	0.196825	0.000112483	0.204839	0.435271	0.686372	0.197445	0.59802	0.03	0.205538	0.133839	0.497343	0.280457	0.749578	0.0197944	0.534611	0.74	0.045087	0.15	0.0683511	0.00793406	0.73	0.0547347	0.0167807	0.0613314	0.0867097	0.162972	0.0881351	0.463963	0.590575	0.046785	0.0390366	0.138291	0.257657	0.032623	0.0125869	0.0606994	0.222343	0.0511805	0.0156194	0.350865	0	0.42044	0.294358	0.0339248	0.0265985	0.0153879	0.467246
0.0855	0.361328	0.44	0.196672	0.000112412	0.204839	0.43529	0.686372	0.197445	0.598105	0.03	0.205542	0.133839	0.497296	0.280465	0.749552	0.019795	0.534537	0.74	0.045087	0.15	0.0683511	0.00793406	0.73	0.0547347	0.0167807	0.0613314	0.0867097	0.162976	0.0881367	0.463972	0.590557	0.046785	0.0390366	0.138291	0.257657	0.032623	0.0125869	0.0606994	0.22236	0.0511805	0.0156151	0.350865	0	0.42044	0.294358	0.0339248	0.0265985	0.0153879	0.467246
0.0856	0.361482	0.44	0.196518	0.000112342	0.204839	0.435309	0.686372	0.197445	0.59819	0.03	0.205545	0.133839	0.497248	0.280473	0.749527	0.0197957	0.534463	0.74	0.045087	0.15	0.0683511	0.00793406	0.73	0.0547347	0.0167807	0.0613314	0.0867097	0.16298	0.0881384	0.463982	0.59054	0.046785	0.0390366	0.138291	0.257657	0.032623	0.0125869	0.0606994	0.222377	0.0511805	0.0156108	0.350865	0	0.42044	0.294358	0.0339248	0.0265985	0.0153879	0.467246
0.0857	0.361635	0.44	0.196365	0.000112271	0.204839	0.435328	0.686372	0.197445	0.598275	0.03	0.205549	0.133839	0.4972	0.280482	0.749502	0.0197964	0.53439	0.74	0.045087	0.15	0.0683511	0.00793406	0.73	0.0547347	0.0167807	0.0613314	0.0867097	0.162984	0.08814	0.463991	0.590523	0.046785	0.0390366	0.138291	0.257657	0.032623	0.0125869	0.0606994	0.222394	0.0511805	0.0156065	0.350865	0	0.42044	0.294358	0.0339248	0.0265985	0.0153879	0.467246
0.0858	0.361788	0.44	0.196212	0.000112201	0.204839	0.435347	0.686372	0.197445	0.598359	0.03	0.205553	0.133839	0.497153	0.28049	0.749476	0.0197971	0.534316	0.74	0.045087	0.15	0.0683511	0.00793406	0.73	0.0547347	0.0167807	0.0613314	0.0867097	0.162988	0.0881416	0.464001	0.590506	0.046785	0.0390366	0.138291	0.257657	0.032623	0.0125869	0.0606994	0.222412	0.0511805	0.0156023	0.350865	0	0.42044	0.294358	0.0339248	0.0265985	0.0153879	0.467246
0.0859	0.361941	0.44	0.196059	0.000112131	0.204839	0.435365	0.686372	0.197445	0.598444	0.03	0.205557	0.133839	0.497105	0.280499	0.749451	0.0197978	0.534242	0.74	0.045087	0.15	0.0683511	0.00793406	0.73	0.0547347	0.0167807	0.0613314	0.0867097	0.162992	0.0881432	0.46401	0.590489	0.046785	0.0390366	0.138291	0.257657	0.032623	0.0125869	0.0606994	0.222429	0.0511805	0.015598	0.350865	0	0.42044	0.294358	0.0339248	0.0265985	0.0153879	0.467246
0.086	0.362093	0.44	0.195907	0.000112061	0.204839	0.435384	0.686372	0.197445	0.598529	0.03	0.205561	0.133839	0.497058	0.280507	0.749426	0.0197985	0.534168	0.74	0.045087	0.15	0.0683511	0.00793406	0.73	0.0547347	0.0167807	0.0613314	0.0867097	0.162996	0.0881448	0.46402	0.590472	0.046785	0.0390366	0.138291	0.257657	0.032623	0.0125869	0.0606994	0.222446	0.0511805	0.0155937	0.350865	0	0.42044	0.294358	0.0339248	0.0265985	0.0153879	0.467246
0.0861	0.362246	0.44	0.195754	0.000111991	0.204839	0.435403	0.686372	0.197445	0.598613	0.03	0.205565	0.133839	0.49701	0.280516	0.749401	0.0197992	0.534095	0.74	0.045087	0.15	0.0683511	0.00793406	0.73	0.0547347	0.0167807	0.0613314	0.0867097	0.163	0.0881464	0.464029	0.590455	0.046785	0.0390366	0.138291	0.257657	0.032623	0.0125869	0.0606994	0.222463	0.0511805	0.0155894	0.350865	0	0.42044	0.294358	0.0339248	0.0265985	0.0153879	0.467246
0.0862	0.362398	0.44	0.195602	0.000111921	0.204839	0.435422	0.686372	0.197445	0.598697	0.03	0.205569	0.133839	0.496962	0.280524	0.749376	0.0197999	0.534021	0.74	0.045087	0.15	0.0683511	0.00793406	0.73	0.0547347	0.0167807	0.0613314	0.0867097	0.163004	0.088148	0.464039	0.590437	0.046785	0.0390366	0.138291	0.257657	0.032623	0.0125869	0.0606994	0.22248	0.0511805	0.0155852	0.350865	0	0.42044	0.294358	0.0339248	0.0265985	0.0153879	0.467246
0.0863	0.36255	0.44	0.19545	0.000111851	0.204839	0.43544	0.686372	0.197445	0.598782	0.03	0.205573	0.133839	0.496915	0.280532	0.749351	0.0198005	0.533948	0.74	0.045087	0.15	0.0683511	0.00793406	0.73	0.0547347	0.0167807	0.0613314	0.0867097	0.163007	0.0881497	0.464048	0.59042	0.046785	0.0390366	0.138291	0.257657	0.032623	0.0125869	0.0606994	0.222498	0.0511805	0.0155809	0.350865	0	0.42044	0.294358	0.0339248	0.0265985	0.0153879	0.467246
0.0864	0.362702	0.44	0.195298	0.000111782	0.204839	0.435459	0.686372	0.197445	0.598866	0.03	0.205577	0.133839	0.496867	0.280541	0.749326	0.0198012	0.533874	0.74	0.045087	0.15	0.0683511	0.00793406	0.73	0.0547347	0.0167807	0.0613314	0.0867097	0.163011	0.0881513	0.464058	0.590403	0.046785	0.0390366	0.138291	0.257657	0.032623	0.0125869	0.0606994	0.222515	0.0511805	0.0155766	0.350865	0	0.42044	0.294358	0.0339248	0.0265985	0.0153879	0.467246
0.0865	0.362854	0.44	0.195146	0.000111712	0.204839	0.435478	0.686372	0.197445	0.59895	0.03	0.20558	0.133839	0.49682	0.280549	0.749301	0.0198019	0.533801	0.74	0.045087	0.15	0.0683511	0.00793406	0.73	0.0547347	0.0167807	0.0613314	0.0867097	0.163015	0.0881529	0.464067	0.590386	0.046785	0.0390366	0.138291	0.257657	0.032623	0.0125869	0.0606994	0.222532	0.0511805	0.0155724	0.350865	0	0.42044	0.294358	0.0339248	0.0265985	0.0153879	0.467246
0.0866	0.363006	0.44	0.194994	0.000111643	0.204839	0.435497	0.686372	0.197445	0.599034	0.03	0.205584	0.133839	0.496772	0.280558	0.749276	0.0198026	0.533727	0.74	0.045087	0.15	0.0683511	0.00793406	0.73	0.0547347	0.0167807	0.0613314	0.0867097	0.163019	0.0881545	0.464076	0.590369	0.046785	0.0390366	0.138291	0.257657	0.032623	0.0125869	0.0606994	0.222549	0.0511805	0.0155681	0.350865	0	0.42044	0.294358	0.0339248	0.0265985	0.0153879	0.467246
0.0867	0.363157	0.44	0.194843	0.000111574	0.204839	0.435515	0.686372	0.197445	0.599117	0.03	0.205588	0.133839	0.496725	0.280566	0.749251	0.0198033	0.533654	0.74	0.045087	0.15	0.0683511	0.00793406	0.73	0.0547347	0.0167807	0.0613314	0.0867097	0.163023	0.0881561	0.464086	0.590352	0.046785	0.0390366	0.138291	0.257657	0.032623	0.0125869	0.0606994	0.222566	0.0511805	0.0155639	0.350865	0	0.42044	0.294358	0.0339248	0.0265985	0.0153879	0.467246
0.0868	0.363308	0.44	0.194692	0.000111505	0.204839	0.435534	0.686372	0.197445	0.599201	0.03	0.205592	0.133839	0.496677	0.280575	0.749226	0.019804	0.533581	0.74	0.045087	0.15	0.0683511	0.00793406	0.73	0.0547347	0.0167807	0.0613314	0.0867097	0.163027	0.0881577	0.464095	0.590335	0.046785	0.0390366	0.138291	0.257657	0.032623	0.0125869	0.0606994	0.222584	0.0511805	0.0155596	0.350865	0	0.42044	0.294358	0.0339248	0.0265985	0.0153879	0.467246
0.0869	0.363459	0.44	0.194541	0.000111436	0.204839	0.435553	0.686372	0.197445	0.599285	0.03	0.205596	0.133839	0.496629	0.280583	0.749202	0.0198047	0.533508	0.74	0.045087	0.15	0.0683511	0.00793406	0.73	0.0547347	0.0167807	0.0613314	0.0867097	0.163031	0.0881593	0.464105	0.590318	0.046785	0.0390366	0.138291	0.257657	0.032623	0.0125869	0.0606994	0.222601	0.0511805	0.0155554	0.350865	0	0.42044	0.294358	0.0339248	0.0265985	0.0153879	0.467246
0.087	0.36361	0.44	0.19439	0.000111367	0.204839	0.435571	0.686372	0.197445	0.599368	0.03	0.2056	0.133839	0.496582	0.280592	0.749177	0.0198054	0.533435	0.74	0.045087	0.15	0.0683511	0.00793406	0.73	0.0547347	0.0167807	0.0613314	0.0867097	0.163035	0.0881609	0.464114	0.590301	0.046785	0.0390366	0.138291	0.257657	0.032623	0.0125869	0.0606994	0.222618	0.0511805	0.0155511	0.350865	0	0.42044	0.294358	0.0339248	0.0265985	0.0153879	0.467246
0.0871	0.363761	0.44	0.194239	0.000111298	0.204839	0.43559	0.686372	0.197445	0.599452	0.03	0.205604	0.133839	0.496534	0.2806	0.749152	0.019806	0.533362	0.74	0.045087	0.15	0.0683511	0.00793406	0.73	0.0547347	0.0167807	0.0613314	0.0867097	0.163038	0.0881625	0.464123	0.590284	0.046785	0.0390366	0.138291	0.257657	0.032623	0.0125869	0.0606994	0.222635	0.0511805	0.0155468	0.350865	0	0.42044	0.294358	0.0339248	0.0265985	0.0153879	0.467246
0.0872	0.363912	0.44	0.194088	0.00011123	0.204839	0.435609	0.686372	0.197445	0.599535	0.03	0.205608	0.133839	0.496487	0.280608	0.749128	0.0198067	0.533289	0.74	0.045087	0.15	0.0683511	0.00793406	0.73	0.0547347	0.0167807	0.0613314	0.0867097	0.163042	0.0881641	0.464133	0.590267	0.046785	0.0390366	0.138291	0.257657	0.032623	0.0125869	0.0606994	0.222653	0.0511805	0.0155426	0.350865	0	0.42044	0.294358	0.0339248	0.0265985	0.0153879	0.467246
0.0873	0.364062	0.44	0.193938	0.000111162	0.204839	0.435627	0.686372	0.197445	0.599618	0.03	0.205611	0.133839	0.496439	0.280617	0.749103	0.0198074	0.533216	0.74	0.045087	0.15	0.0683511	0.00793406	0.73	0.0547347	0.0167807	0.0613314	0.0867097	0.163046	0.0881657	0.464142	0.59025	0.046785	0.0390366	0.138291	0.257657	0.032623	0.0125869	0.0606994	0.22267	0.0511805	0.0155384	0.350865	0	0.42044	0.294358	0.0339248	0.0265985	0.0153879	0.467246
0.0874	0.364212	0.44	0.193788	0.000111093	0.204839	0.435646	0.686372	0.197445	0.599701	0.03	0.205615	0.133839	0.496392	0.280625	0.749079	0.0198081	0.533143	0.74	0.045087	0.15	0.0683511	0.00793406	0.73	0.0547347	0.0167807	0.0613314	0.0867097	0.16305	0.0881673	0.464152	0.590233	0.046785	0.0390366	0.138291	0.257657	0.032623	0.0125869	0.0606994	0.222687	0.0511805	0.0155341	0.350865	0	0.42044	0.294358	0.0339248	0.0265985	0.0153879	0.467246
0.0875	0.364362	0.44	0.193638	0.000111025	0.204839	0.435665	0.686372	0.197445	0.599784	0.03	0.205619	0.133839	0.496344	0.280634	0.749054	0.0198088	0.53307	0.74	0.045087	0.15	0.0683511	0.00793406	0.73	0.0547347	0.0167807	0.0613314	0.0867097	0.163054	0.0881689	0.464161	0.590216	0.046785	0.0390366	0.138291	0.257657	0.032623	0.0125869	0.0606994	0.222704	0.0511805	0.0155299	0.350865	0	0.42044	0.294358	0.0339248	0.0265985	0.0153879	0.467246
0.0876	0.364512	0.44	0.193488	0.000110957	0.204839	0.435683	0.686372	0.197445	0.599867	0.03	0.205623	0.133839	0.496297	0.280642	0.74903	0.0198095	0.532997	0.74	0.045087	0.15	0.0683511	0.00793406	0.73	0.0547347	0.0167807	0.0613314	0.0867097	0.163058	0.0881705	0.46417	0.590199	0.046785	0.0390366	0.138291	0.257657	0.032623	0.0125869	0.0606994	0.222722	0.0511805	0.0155256	0.350865	0	0.42044	0.294358	0.0339248	0.0265985	0.0153879	0.467246
0.0877	0.364662	0.44	0.193338	0.000110889	0.204839	0.435702	0.686372	0.197445	0.59995	0.03	0.205627	0.133839	0.496249	0.280651	0.749005	0.0198102	0.532925	0.74	0.045087	0.15	0.0683511	0.00793406	0.73	0.0547347	0.0167807	0.0613314	0.0867097	0.163061	0.0881721	0.46418	0.590182	0.046785	0.0390366	0.138291	0.257657	0.032623	0.0125869	0.0606994	0.222739	0.0511805	0.0155214	0.350865	0	0.42044	0.294358	0.0339248	0.0265985	0.0153879	0.467246
0.0878	0.364811	0.44	0.193189	0.000110822	0.204839	0.435721	0.686372	0.197445	0.600033	0.03	0.205631	0.133839	0.496202	0.280659	0.748981	0.0198108	0.532852	0.74	0.045087	0.15	0.0683511	0.00793406	0.73	0.0547347	0.0167807	0.0613314	0.0867097	0.163065	0.0881737	0.464189	0.590165	0.046785	0.0390366	0.138291	0.257657	0.032623	0.0125869	0.0606994	0.222756	0.0511805	0.0155171	0.350865	0	0.42044	0.294358	0.0339248	0.0265985	0.0153879	0.467246
0.0879	0.364961	0.44	0.193039	0.000110754	0.204839	0.435739	0.686372	0.197445	0.600115	0.03	0.205635	0.133839	0.496154	0.280668	0.748957	0.0198115	0.532779	0.74	0.045087	0.15	0.0683511	0.00793406	0.73	0.0547347	0.0167807	0.0613314	0.0867097	0.163069	0.0881753	0.464198	0.590148	0.046785	0.0390366	0.138291	0.257657	0.032623	0.0125869	0.0606994	0.222774	0.0511805	0.0155129	0.350865	0	0.42044	0.294358	0.0339248	0.0265985	0.0153879	0.467246
0.088	0.36511	0.44	0.19289	0.000110686	0.204839	0.435758	0.686372	0.197445	0.600198	0.03	0.205638	0.133839	0.496106	0.280676	0.748932	0.0198122	0.532707	0.74	0.045087	0.15	0.0683511	0.00793406	0.73	0.0547347	0.0167807	0.0613314	0.0867097	0.163073	0.0881769	0.464208	0.590132	0.046785	0.0390366	0.138291	0.257657	0.032623	0.0125869	0.0606994	0.222791	0.0511805	0.0155087	0.350865	0	0.42044	0.294358	0.0339248	0.0265985	0.0153879	0.467246
0.0881	0.365259	0.44	0.192741	0.000110619	0.204839	0.435777	0.686372	0.197445	0.60028	0.03	0.205642	0.133839	0.496059	0.280685	0.748908	0.0198129	0.532634	0.74	0.045087	0.15	0.0683511	0.00793406	0.73	0.0547347	0.0167807	0.0613314	0.0867097	0.163076	0.0881785	0.464217	0.590115	0.046785	0.0390366	0.138291	0.257657	0.032623	0.0125869	0.0606994	0.222808	0.0511805	0.0155044	0.350865	0	0.42044	0.294358	0.0339248	0.0265985	0.0153879	0.467246
0.0882	0.365408	0.44	0.192592	0.000110552	0.204839	0.435795	0.686372	0.197445	0.600362	0.03	0.205646	0.133839	0.496011	0.280693	0.748884	0.0198136	0.532562	0.74	0.045087	0.15	0.0683511	0.00793406	0.73	0.0547347	0.0167807	0.0613314	0.0867097	0.16308	0.0881801	0.464226	0.590098	0.046785	0.0390366	0.138291	0.257657	0.032623	0.0125869	0.0606994	0.222825	0.0511805	0.0155002	0.350865	0	0.42044	0.294358	0.0339248	0.0265985	0.0153879	0.467246
0.0883	0.365557	0.44	0.192443	0.000110485	0.204839	0.435814	0.686372	0.197445	0.600444	0.03	0.20565	0.133839	0.495964	0.280702	0.74886	0.0198143	0.532489	0.74	0.045087	0.15	0.0683511	0.00793406	0.73	0.0547347	0.0167807	0.0613314	0.0867097	0.163084	0.0881817	0.464236	0.590081	0.046785	0.0390366	0.138291	0.257657	0.032623	0.0125869	0.0606994	0.222843	0.0511805	0.015496	0.350865	0	0.42044	0.294358	0.0339248	0.0265985	0.0153879	0.467246
0.0884	0.365705	0.44	0.192295	0.000110418	0.204839	0.435832	0.686372	0.197445	0.600526	0.03	0.205654	0.133839	0.495916	0.28071	0.748836	0.019815	0.532417	0.74	0.045087	0.15	0.0683511	0.00793406	0.73	0.0547347	0.0167807	0.0613314	0.0867097	0.163088	0.0881832	0.464245	0.590064	0.046785	0.0390366	0.138291	0.257657	0.032623	0.0125869	0.0606994	0.22286	0.0511805	0.0154917	0.350865	0	0.42044	0.294358	0.0339248	0.0265985	0.0153879	0.467246
0.0885	0.365853	0.44	0.192147	0.000110351	0.204839	0.435851	0.686372	0.197445	0.600608	0.03	0.205658	0.133839	0.495869	0.280718	0.748812	0.0198156	0.532345	0.74	0.045087	0.15	0.0683511	0.00793406	0.73	0.0547347	0.0167807	0.0613314	0.0867097	0.163091	0.0881848	0.464254	0.590047	0.046785	0.0390366	0.138291	0.257657	0.032623	0.0125869	0.0606994	0.222877	0.0511805	0.0154875	0.350865	0	0.42044	0.294358	0.0339248	0.0265985	0.0153879	0.467246
0.0886	0.366002	0.44	0.191998	0.000110284	0.204839	0.43587	0.686372	0.197445	0.60069	0.03	0.205661	0.133839	0.495821	0.280727	0.748788	0.0198163	0.532273	0.74	0.045087	0.15	0.0683511	0.00793406	0.73	0.0547347	0.0167807	0.0613314	0.0867097	0.163095	0.0881864	0.464264	0.59003	0.046785	0.0390366	0.138291	0.257657	0.032623	0.0125869	0.0606994	0.222895	0.0511805	0.0154833	0.350865	0	0.42044	0.294358	0.0339248	0.0265985	0.0153879	0.467246
0.0887	0.36615	0.44	0.19185	0.000110218	0.204839	0.435888	0.686372	0.197445	0.600772	0.03	0.205665	0.133839	0.495774	0.280735	0.748764	0.019817	0.532201	0.74	0.045087	0.15	0.0683511	0.00793406	0.73	0.0547347	0.0167807	0.0613314	0.0867097	0.163099	0.088188	0.464273	0.590014	0.046785	0.0390366	0.138291	0.257657	0.032623	0.0125869	0.0606994	0.222912	0.0511805	0.0154791	0.350865	0	0.42044	0.294358	0.0339248	0.0265985	0.0153879	0.467246
0.0888	0.366297	0.44	0.191703	0.000110151	0.204839	0.435907	0.686372	0.197445	0.600854	0.03	0.205669	0.133839	0.495726	0.280744	0.74874	0.0198177	0.532128	0.74	0.045087	0.15	0.0683511	0.00793406	0.73	0.0547347	0.0167807	0.0613314	0.0867097	0.163102	0.0881896	0.464282	0.589997	0.046785	0.0390366	0.138291	0.257657	0.032623	0.0125869	0.0606994	0.222929	0.0511805	0.0154749	0.350865	0	0.42044	0.294358	0.0339248	0.0265985	0.0153879	0.467246
0.0889	0.366445	0.44	0.191555	0.000110085	0.204839	0.435925	0.686372	0.197445	0.600935	0.03	0.205673	0.133839	0.495679	0.280752	0.748716	0.0198184	0.532056	0.74	0.045087	0.15	0.0683511	0.00793406	0.73	0.0547347	0.0167807	0.0613314	0.0867097	0.163106	0.0881912	0.464291	0.58998	0.046785	0.0390366	0.138291	0.257657	0.032623	0.0125869	0.0606994	0.222947	0.0511805	0.0154706	0.350865	0	0.42044	0.294358	0.0339248	0.0265985	0.0153879	0.467246
0.089	0.366593	0.44	0.191407	0.000110018	0.204839	0.435944	0.686372	0.197445	0.601017	0.03	0.205677	0.133839	0.495631	0.280761	0.748693	0.0198191	0.531984	0.74	0.045087	0.15	0.0683511	0.00793406	0.73	0.0547347	0.0167807	0.0613314	0.0867097	0.16311	0.0881928	0.464301	0.589963	0.046785	0.0390366	0.138291	0.257657	0.032623	0.0125869	0.0606994	0.222964	0.0511805	0.0154664	0.350865	0	0.42044	0.294358	0.0339248	0.0265985	0.0153879	0.467246
0.0891	0.36674	0.44	0.19126	0.000109952	0.204839	0.435962	0.686372	0.197445	0.601098	0.03	0.205681	0.133839	0.495584	0.280769	0.748669	0.0198197	0.531912	0.74	0.045087	0.15	0.0683511	0.00793406	0.73	0.0547347	0.0167807	0.0613314	0.0867097	0.163114	0.0881943	0.46431	0.589946	0.046785	0.0390366	0.138291	0.257657	0.032623	0.0125869	0.0606994	0.222981	0.0511805	0.0154622	0.350865	0	0.42044	0.294358	0.0339248	0.0265985	0.0153879	0.467246
0.0892	0.366887	0.44	0.191113	0.000109886	0.204839	0.435981	0.686372	0.197445	0.601179	0.03	0.205684	0.133839	0.495536	0.280778	0.748645	0.0198204	0.531841	0.74	0.045087	0.15	0.0683511	0.00793406	0.73	0.0547347	0.0167807	0.0613314	0.0867097	0.163117	0.0881959	0.464319	0.58993	0.046785	0.0390366	0.138291	0.257657	0.032623	0.0125869	0.0606994	0.222999	0.0511805	0.015458	0.350865	0	0.42044	0.294358	0.0339248	0.0265985	0.0153879	0.467246
0.0893	0.367034	0.44	0.190966	0.00010982	0.204839	0.435999	0.686372	0.197445	0.601261	0.03	0.205688	0.133839	0.495489	0.280786	0.748622	0.0198211	0.531769	0.74	0.045087	0.15	0.0683511	0.00793406	0.73	0.0547347	0.0167807	0.0613314	0.0867097	0.163121	0.0881975	0.464328	0.589913	0.046785	0.0390366	0.138291	0.257657	0.032623	0.0125869	0.0606994	0.223016	0.0511805	0.0154538	0.350865	0	0.42044	0.294358	0.0339248	0.0265985	0.0153879	0.467246
0.0894	0.367181	0.44	0.190819	0.000109755	0.204839	0.436018	0.686372	0.197445	0.601342	0.03	0.205692	0.133839	0.495442	0.280795	0.748598	0.0198218	0.531697	0.74	0.045087	0.15	0.0683511	0.00793406	0.73	0.0547347	0.0167807	0.0613314	0.0867097	0.163124	0.0881991	0.464338	0.589896	0.046785	0.0390366	0.138291	0.257657	0.032623	0.0125869	0.0606994	0.223033	0.0511805	0.0154496	0.350865	0	0.42044	0.294358	0.0339248	0.0265985	0.0153879	0.467246
0.0895	0.367328	0.44	0.190672	0.000109689	0.204839	0.436036	0.686372	0.197445	0.601423	0.03	0.205696	0.133839	0.495394	0.280803	0.748574	0.0198225	0.531625	0.74	0.045087	0.15	0.0683511	0.00793406	0.73	0.0547347	0.0167807	0.0613314	0.0867097	0.163128	0.0882007	0.464347	0.58988	0.046785	0.0390366	0.138291	0.257657	0.032623	0.0125869	0.0606994	0.223051	0.0511805	0.0154454	0.350865	0	0.42044	0.294358	0.0339248	0.0265985	0.0153879	0.467246
0.0896	0.367474	0.44	0.190526	0.000109624	0.204839	0.436055	0.686372	0.197445	0.601504	0.03	0.2057	0.133839	0.495347	0.280812	0.748551	0.0198232	0.531554	0.74	0.045087	0.15	0.0683511	0.00793406	0.73	0.0547347	0.0167807	0.0613314	0.0867097	0.163132	0.0882022	0.464356	0.589863	0.046785	0.0390366	0.138291	0.257657	0.032623	0.0125869	0.0606994	0.223068	0.0511805	0.0154412	0.350865	0	0.42044	0.294358	0.0339248	0.0265985	0.0153879	0.467246
0.0897	0.367621	0.44	0.190379	0.000109558	0.204839	0.436073	0.686372	0.197445	0.601584	0.03	0.205703	0.133839	0.495299	0.28082	0.748527	0.0198239	0.531482	0.74	0.045087	0.15	0.0683511	0.00793406	0.73	0.0547347	0.0167807	0.0613314	0.0867097	0.163135	0.0882038	0.464365	0.589846	0.046785	0.0390366	0.138291	0.257657	0.032623	0.0125869	0.0606994	0.223085	0.0511805	0.0154369	0.350865	0	0.42044	0.294358	0.0339248	0.0265985	0.0153879	0.467246
0.0898	0.367767	0.44	0.190233	0.000109493	0.204839	0.436092	0.686372	0.197445	0.601665	0.03	0.205707	0.133839	0.495252	0.280829	0.748504	0.0198245	0.53141	0.74	0.045087	0.15	0.0683511	0.00793406	0.73	0.0547347	0.0167807	0.0613314	0.0867097	0.163139	0.0882054	0.464375	0.589829	0.046785	0.0390366	0.138291	0.257657	0.032623	0.0125869	0.0606994	0.223103	0.0511805	0.0154327	0.350865	0	0.42044	0.294358	0.0339248	0.0265985	0.0153879	0.467246
0.0899	0.367913	0.44	0.190087	0.000109428	0.204839	0.43611	0.686372	0.197445	0.601746	0.03	0.205711	0.133839	0.495204	0.280837	0.748481	0.0198252	0.531339	0.74	0.045087	0.15	0.0683511	0.00793406	0.73	0.0547347	0.0167807	0.0613314	0.0867097	0.163143	0.088207	0.464384	0.589813	0.046785	0.0390366	0.138291	0.257657	0.032623	0.0125869	0.0606994	0.22312	0.0511805	0.0154285	0.350865	0	0.42044	0.294358	0.0339248	0.0265985	0.0153879	0.467246
0.09	0.368059	0.44	0.189941	0.000109363	0.204839	0.436129	0.686372	0.197445	0.601826	0.03	0.205715	0.133839	0.495157	0.280846	0.748457	0.0198259	0.531267	0.74	0.045087	0.15	0.0683511	0.00793406	0.73	0.0547347	0.0167807	0.0613314	0.0867097	0.163146	0.0882085	0.464393	0.589796	0.046785	0.0390366	0.138291	0.257657	0.032623	0.0125869	0.0606994	0.223138	0.0511805	0.0154243	0.350865	0	0.42044	0.294358	0.0339248	0.0265985	0.0153879	0.467246
0.0901	0.368204	0.44	0.189796	0.000109298	0.204839	0.436147	0.686372	0.197445	0.601906	0.03	0.205719	0.133839	0.495109	0.280854	0.748434	0.0198266	0.531196	0.74	0.045087	0.15	0.0683511	0.00793406	0.73	0.0547347	0.0167807	0.0613314	0.0867097	0.16315	0.0882101	0.464402	0.589779	0.046785	0.0390366	0.138291	0.257657	0.032623	0.0125869	0.0606994	0.223155	0.0511805	0.0154201	0.350865	0	0.42044	0.294358	0.0339248	0.0265985	0.0153879	0.467246
0.0902	0.36835	0.44	0.18965	0.000109233	0.204839	0.436166	0.686372	0.197445	0.601987	0.03	0.205722	0.133839	0.495062	0.280863	0.748411	0.0198273	0.531125	0.74	0.045087	0.15	0.0683511	0.00793406	0.73	0.0547347	0.0167807	0.0613314	0.0867097	0.163153	0.0882117	0.464411	0.589763	0.046785	0.0390366	0.138291	0.257657	0.032623	0.0125869	0.0606994	0.223172	0.0511805	0.015416	0.350865	0	0.42044	0.294358	0.0339248	0.0265985	0.0153879	0.467246
[truncated: 9,098 more rows]
[truncated: 3 more columns]
